# Supplementary material for: Comprehensive annotation of the enzymes of Drosophila melanogaster
Source: G3 (Bethesda). 2025 Dec 8;16(2):jkaf294. doi: 10.1093/g3journal/jkaf294 (PMC12869072; doi:10.1093/g3journal/jkaf294)
Supplement: jkaf294_Supplementary_Data [file jkaf294_supplementary_data.zip]

Archive with 8 entries (8 files):
- Figure_S1_G3-2025-406285.pdf
- Figure_S2_G3-2025-406285.pdf
- Supplemental_Table_legends_G3-2025-406285.docx
- Table_S1_G3-2025-406285.xlsx
- Table_S2_G3-2025-406285.xlsx
- Table_S3_G3-2025-406285.xlsx
- Table_S4_G3-2025-406285.xlsx
- Table_S5_G3-2025-406285.xlsx
