# Supplementary material for: Comprehensive annotation of the enzymes of Drosophila melanogaster
Source: G3 (Bethesda). 2025 Dec 8;16(2):jkaf294. doi: 10.1093/g3journal/jkaf294 (PMC12869072; doi:10.1093/g3journal/jkaf294)
Supplement: jkaf294_Supplementary_Data [file jkaf294_supplementary_data.zip › Table_S1_G3-2025-406285.xlsx]

## Sheet: Catalytic terms annotated only 
GO ID	GO label	EC number	Drosophila gene symbol(s)	Relevant biological process/pathway
GO:0046981	beta-1,4-mannosylglycolipid beta-1,3-N-acetylglucosaminyltransferase activity	-	brn	arthro-series glycolipid synthesis
GO:0102091	phosphatidylinositol-5-phosphate phosphatase activity	-	PTPMT1	cardiolipin metabolism
GO:0160241	cardiolipin dehydrogenase (NAD+) activity	-	sni	cardiolipin metabolism
GO:0032577	phosphatidylcholine:cardiolipin O-linoleoyltransferase activity	-	Taz	cardiolipin metabolism
GO:0031964	beta-alanyl-histamine hydrolase activity	-	t	compound eye function
GO:0004153	dihydropterin deaminase activity	-	DhpD	compound eye pigmentation
GO:0004734	pyrimidodiazepine synthase activity	EC:1.5.4.1	se	compound eye pigmentation
GO:0008558	ABC-type guanine transporter activity	EC:7.6.2.6	w	compound eye pigmentation
GO:1905948	ABC-type 3',5'-cyclic GMP transmembrane transporter activity	-	w	compound eye pigmentation
GO:0008288	boss receptor activity	-	sev	compund eye development
GO:0160238	long-chain fatty aldehyde oxidative decarbonylase activity	-	Cyp4g1	cuticle biosynthesis
GO:0140762	glucose dehydrogenase (FAD, quinone) activity	EC:1.1.5.9	Gld	cuticle development
GO:0106425	3,4-dihydroxyphenylacetaldehyde synthase activity	EC:4.1.1.107	amd	cuticle development
GO:0003832	beta-alanyl-dopamine hydrolase activity	-	t	cuticular melanization
GO:0004097	catechol oxidase activity	EC:1.10.3.1	PPO1, PPO2, PPO3, Phox, stw	cuticular melanization
GO:0106417	dopaminechrome tautomerase activity	-	yellow-f	cuticular melanization
GO:0003833	beta-alanyl amine synthase activity	-	e, Aasdh	cuticular melanization
GO:0010349	L-galactose dehydrogenase activity	EC:1.1.1.316	CG18547, CG3397, CG12224	dehydro-D-arabinono-1,4-lactone synthesis
GO:0018833	DDT-dehydrochlorinase activity	EC:4.5.1.1	GstD1	detoxification
GO:0042656	JUN kinase kinase kinase kinase activity	-	msn	dorsal closure / JNK signaling
GO:0120503	medium-chain fatty acid omega-1 hydroxylase activity	-	Cyp6a8	fatty acid metabolism
GO:0046987	N-acetyllactosamine beta-1,3-glucuronosyltransferase activity	-	GlcAT-P, GlcAT-S	GAG protein linkage synthesis (fly-specific?)
GO:0046988	asioloorosomucoid beta-1,3-glucuronosyltransferase activity	-	GlcAT-P, GlcAT-S	GAG protein linkage synthesis (fly-specific?)
GO:0046989	galactosyl beta-1,3 N-acetylgalactosamine beta-1,3-glucuronosyltransferase activity	-	GlcAT-P, GlcAT-S	GAG protein linkage synthesis (fly-specific?)
GO:0008447	L-ascorbate oxidase activity	EC:1.10.3.3	Mco1	haemolymph oxidase
GO:0180032	histone H4K5 deacetylase activity, hydrolytic mechanism	-	HDAC1, HDAC3, HDAC6	histone acetylation (fly-specific?)
GO:0180033	histone H4K8 deacetylase activity, hydrolytic mechanism	-	HDAC1, HDAC3, HDAC6	histone acetylation (fly-specific?)
GO:0120505	histone H3K79 monomethyltransferase activity	-	gpp	histone methylation (fly-specific?)
GO:0120506	histone H3K79 dimethyltransferase activity	-	gpp	histone methylation (fly-specific?)
GO:0140760	histone H3K56me2/H3K56me3 demethylase activity	-	Kdm4A	histone methylation (fly-specific?)
GO:0140942	histone H3K9 dimethyltransferase activity	EC:2.1.1.368	Su(var)3-9, G9a	histone methylation (fly-specific?)
GO:0140953	histone H3K27 monomethyltransferase activity	EC:2.1.1.369	G9a	histone methylation (fly-specific?)
GO:0106415	muramoyltetrapeptide carboxypeptidase activity	EC:3.4.17.13	PGRP-SA	immune respsonse
GO:0004501	ecdysone 20-monooxygenase activity	EC:1.14.99.22	shd	metamorphosis - ecdysteroid metabolism
GO:0035302	ecdysteroid 25-hydroxylase activity	-	phtm	metamorphosis - ecdysteroid metabolism
GO:0042767	ecdysteroid 22-hydroxylase activity	EC:1.14.15.44	dib	metamorphosis - ecdysteroid metabolism
GO:0042768	ecdysteroid 2-hydroxylase activity	-	sad	metamorphosis - ecdysteroid metabolism
GO:0047875	ecdysone oxidase activity	EC:1.1.3.16	Eo	metamorphosis - ecdysteroid metabolism
GO:0102531	ecdysteroid-phosphate phosphatase activity	-	Epp	metamorphosis - ecdysteroid metabolism
GO:0106389	ecdysteroid 22-kinase activity	-	pkm & 50 others	metamorphosis - ecdysteroid metabolism
GO:0170056	cholesterol 7-desaturase [NAD(P)H] activity	EC:1.14.19.21	nvd	metamorphosis - ecdysteroid metabolism
GO:0120511	methyl farnesoate epoxidase activity	EC:1.14.14.127	Cyp6g2	metamorphosis - juvenile hormone metabolism
GO:0120512	farnesoate epoxidase activity	EC:1.14.14.128	Cyp6g2	metamorphosis - juvenile hormone metabolism
GO:0120553	farnesal dehydrogenase (NAD+) activity	EC:1.2.1.94	Aldh-III	metamorphosis - juvenile hormone metabolism
GO:0004453	juvenile-hormone esterase activity	EC:3.1.1.59	Jhe	metamorphosis - juvenile hormone metabolism
GO:0008096	juvenile hormone epoxide hydrolase activity	-	Jheh1, Jheh2, Jheh3	metamorphosis - juvenile hormone metabolism
GO:0019010	farnesoic acid O-methyltransferase activity	EC:2.1.1.325	jhamt	metamorphosis - juvenile hormone metabolism
GO:0120557	farnesyl diphosphatase activity	EC:3.6.1.68	CG15739	metamorphosis - juvenile hormone metabolism
GO:0044748	3'-5'-exoribonuclease activity involved in mature miRNA 3'-end processing	-	Nbr	miRNA processing
GO:0018392	glycoprotein 3-alpha-L-fucosyltransferase activity	EC:2.4.1.214	FucTA	N-glycan processing
GO:0004054	arginine kinase activity	EC:2.7.3.3	Argk1	phosphoarginine metabolism
GO:0098627	protein arginine phosphatase activity	EC:3.9.1.2	Argp	phosphoarginine metabolism
GO:0004732	pyridoxal oxidase activity	EC:1.2.3.8	AOX1	pyridoxal metabolism
GO:0141049	protein-glutathione oxidoreductase (glutathione) activity	-	Grx1, Grx1t, Grx3, Grx5	redox homeostasis
GO:0106422	carotenoid isomerooxygenase activity	EC:1.13.11.65	ninaB	rhodopsin synthesis
GO:0106348	U2 snRNA adenosine m6 methyltransferase activity	-	Mettl4	snRNA methylation
GO:0008743	L-threonine 3-dehydrogenase activity	EC:1.1.1.103	Tdh	threonine catabolism
GO:0106339	tRNA (cytidine(32)-2'-O)-methyltransferase activity	EC:2.1.1.205	Trm7-32	tRNA methylation (fly-specific?)
GO:0141098	tRNA (cytidine(34)-2'-O)-methyltransferase activity	EC:2.1.1.205	Trm7-34	tRNA methylation (fly-specific?)
GO:0106432	queuosine nucleosidase activity	-	CG9752	tRNA modification
GO:0004836	tyramine-beta hydroxylase activity	-	Tbh	tyramine/octopamine metabolism
GO:0004837	tyrosine decarboxylase activity	EC:4.1.1.25	Tdc1, Tdc2	tyramine/octopamine metabolism
GO:0004846	urate oxidase activity	EC:1.7.3.3	Uro	urate catabolism
GO:0033971	hydroxyisourate hydrolase activity	EC:3.5.2.17	CG30016	urate catabolism

## Sheet: Sheet4
GO ID	GO label	EC number	Human / yeast gene(s)	Note	Relevant biological process/pathway
GO:0004037	allantoicase activity	EC:3.5.3.4	ALLC / DAL2	No fly ortholog	allantoin degradation
GO:0052851	ferric-chelate reductase (NADPH) activity	EC:1.16.1.9	STEAP1 etc / FRE1 etc	No fly ortholog	copper/iron ion import
GO:0000334	3-hydroxyanthranilate 3,4-dioxygenase activity	EC:1.13.11.6	HAAO / BNA1	No fly ortholog	de novo NAD+ biosynthesis from L-tryptophan
GO:0004514	nicotinate-nucleotide diphosphorylase (carboxylating) activity	EC:2.4.2.19	QPRT / BNA6	No fly ortholog	de novo NAD+ biosynthesis from L-tryptophan
GO:0030429	kynureninase activity	EC:3.7.1.3	KYNU / BNA5	No fly ortholog	de novo NAD+ biosynthesis from L-tryptophan
GO:0033754	indoleamine 2,3-dioxygenase activity	EC:1.13.11.52	IDO1, IDO2 / BNA2	No fly ortholog	de novo NAD+ biosynthesis from L-tryptophan
GO:0048244	phytanoyl-CoA dioxygenase activity	EC:1.14.11.18	PHYH / YJR154W	No fly ortholog	fatty acid metabolism
GO:0003984	acetolactate synthase activity	EC:2.2.1.6	ILVBL / ILV2, ILV6	No fly ortholog	fatty acid metabolism
GO:0008670	2,4-dienoyl-CoA reductase (NADPH) activity	EC:1.3.1.34	DECR1, DECR2, PECR / SPS19	No clear fly ortholog	fatty acid metabolism
GO:0004321	fatty-acyl-CoA synthase activity	EC:2.3.1.86	ACSM1 etc / FAS1, FAS2	No fly ortholog	fatty acid metabolism
GO:0004371	glycerone kinase activity	EC:2.7.1.29	TKFC / DAK1, DAK2	No fly ortholog	fructose/glycerol metabolism
GO:0050354	triokinase activity	EC:2.7.1.28	TKFC / DAK1, DAK2	No fly ortholog	fructose/glycerol metabolism
GO:0000773	phosphatidyl-N-methylethanolamine N-methyltransferase activity	EC:2.1.1.71	PEMT / OPI3	No fly ortholog	glycerophospholipd biosynthesis
GO:0003882	CDP-diacylglycerol-serine O-phosphatidyltransferase activity	EC:2.7.8.8	PTDSS2 / CHO1	No fly ortholog	glycerophospholipd biosynthesis
GO:0004608	phosphatidylethanolamine N-methyltransferase activity	EC:2.1.1.17	PEMT / OPI3, CHO2	No fly ortholog	glycerophospholipd biosynthesis
GO:0004339	glucan 1,4-alpha-glucosidase activity	EC:3.2.1.3	MGAM, MGAM2 / SGA1	No fly ortholog	glycogen degradation
GO:0004474	malate synthase activity	EC:2.3.3.9	CLYBL / DAL7, MLS1	No fly ortholog	glyoxylate cycle
GO:0052657	guanine phosphoribosyltransferase activity	EC:2.4.2.8	HPRT1 / HPT1	No fly ortholog	GMP/IMP salvage
GO:0004422	hypoxanthine phosphoribosyltransferase activity	EC:2.4.2.8	HPRT1, PRTFDC1 / XPT1, HPT1	No fly ortholog	hypoxanthine metabolism
GO:0004794	threonine deaminase activity	EC:4.3.1.19	SDS, SDSL / ILV1, CHA1	No fly ortholog	isoleucine biosynthesis / L-threonine degradation
GO:0004585	ornithine carbamoyltransferase activity	EC:2.1.3.3	OTC / ARG3	No fly ortholog	L-arginine biosynthesis
GO:0008720	D-lactate dehydrogenase (NAD+) activity	EC:1.1.1.28	LDHD / DLD1	No fly ortholog	lactate degradation
GO:0019172	glyoxalase III activity	EC:4.2.1.130	GATD1 / HSP31, HSP32, HSP33, SNO4	No fly ortholog	methylglyoxal degradation
GO:0004835	tubulin-tyrosine ligase activity	EC:6.3.2.25	TTL / PBY1	No clear fly ortholog	microtubule organization
GO:0070290	N-acylphosphatidylethanolamine-specific phospholipase D activity	EC:3.1.4.54	NAPEPLD / FMP30	No fly ortholog	N-acylethanolamine metabolism
GO:0110153	RNA NAD-cap (NMN-forming) hydrolase activity	-	NUDT16, NUDT12 / NPY1	No fly ortholog	NAD+ metabolism
GO:0000210	NAD+ diphosphatase activity	EC:3.6.1.22	NUDT12, NUDT13, ENPP5 / NPY1	No fly ortholog	NAD+ metabolism
GO:0004042	L-glutamate N-acetyltransferase activity	EC:2.3.1.1	NAGS / ARG2, ARG7	No fly ortholog	ornithine biosynthesis
GO:0004050	apyrase activity	EC:3.6.1.5	ENTPD1, ENTPD3, ENTPD8 / YND1	No fly ortholog	ornithine biosynthesis
GO:0032440	2-alkenal reductase [NAD(P)H] activity	EC:1.3.1.74	PTGR1 / ZTA1	No fly ortholog	prostaglandin metabolism
GO:0047874	dolichyldiphosphatase activity	EC:3.6.1.43	DOLPP1 / CAX4	No fly ortholog	protein N-linked glycosylation
GO:0004362	glutathione-disulfide reductase (NADPH) activity	EC:1.8.1.7	GSR / GLR1, GRX6/7/8	No fly ortholog	response to oxidative stress
GO:0070780	dihydrosphingosine-1-phosphate phosphatase activity	-	SGPP1, SGPP2 / LCB3, YSR3	No fly ortholog	sphingolipid biosynthesis
GO:0000246	Delta24(24-1) sterol reductase activity	EC:1.3.1.71	DHCR24 / ERG4	No clear fly ortholog	sterol biosynthesis
GO:0050614	Delta24-sterol reductase activity	EC:1.3.1.72	DHCR24 / ERG4	No clear fly ortholog	sterol biosynthesis
GO:0102175	3-beta-hydroxysteroid dehydrogenase (NAD+)/C4-decarboxylase activity	EC:1.1.1.418	NSDHL / ERG26	No clear fly ortholog	sterol biosynthesis
GO:0000247	C-8 sterol isomerase activity	-	EBP, SREBF2 / ERG2	No fly ortholog	sterol biosynthesis
GO:0000248	C-5 sterol desaturase activity	-	SC5D, FADS1 / ERG3	No fly ortholog	sterol biosynthesis
GO:0000250	lanosterol synthase activity	EC:5.4.99.7	LSS / ERG7	No fly ortholog	sterol biosynthesis
GO:0004506	squalene monooxygenase activity	EC:1.14.14.17	SQLE / ERG1	No fly ortholog	sterol biosynthesis
GO:0008398	sterol 14-demethylase activity	EC:1.14.14.154	CYP51A1 / ERG11	No fly ortholog	sterol biosynthesis
GO:0050046	delta7-sterol 5(6)-desaturase activity	EC:1.14.19.20	SC5D / ERG3	No fly ortholog	sterol biosynthesis
GO:0051996	squalene synthase [NAD(P)H] activity	EC:2.5.1.21	FDFT1 / ERG9	No fly ortholog	sterol biosynthesis
GO:0003720	telomerase activity	-	[several]	No fly ortholog	telomere maintenance
GO:0003964	RNA-directed DNA polymerase activity	EC:2.7.7.49	[several]	No fly ortholog	telomere maintenance
GO:0003968	RNA-directed RNA polymerase activity	EC:2.7.7.48	[several]	No fly ortholog	telomere maintenance
GO:0003972	RNA ligase (ATP) activity	EC:6.5.1.3	RLIG1 / TRL1	No fly ortholog	tRNA splicing
GO:0004113	2',3'-cyclic-nucleotide 3'-phosphodiesterase activity	EC:3.1.4.37	CNP / TRL1, CPD1	No fly ortholog	tRNA splicing
GO:0016784	3-mercaptopyruvate sulfurtransferase activity	EC:2.8.1.2	MPST, TST / TUM1	No fly ortholog	tRNA wobble uridine modification
GO:0102521	tRNA-4-demethylwyosine synthase activity	EC:4.1.3.44	TYW1B, TYW1 / TYW1	No fly ortholog	wybutosine biosynthesis
GO:0102522	tRNA 4-demethylwyosine alpha-amino-alpha-carboxypropyltransferase activity	EC:2.5.1.114	TRMT12 / TRM12	No fly ortholog	wybutosine biosynthesis
GO:0046316	gluconokinase activity	EC:2.7.1.12	IDNK / YDR248C	No fly ortholog	?
GO:0003960	quinone reductase (NADPH) activity	EC:1.6.5.5	CRYZ, ADH4, TP53I3 / ZTA1	No clear fly ortholog	?
GO:0035539	8-oxo-7,8-dihydrodeoxyguanosine triphosphate pyrophosphatase activity	EC:3.6.1.55	NUDT1, NUDT15 / PCD1	No clear fly ortholog	?
GO:0004621	glycosylphosphatidylinositol phospholipase D activity	EC:3.1.4.50	GPLD1 / YJL132W	No fly ortholog	?
GO:0008663	2',3'-cyclic-nucleotide 2'-phosphodiesterase activity	EC:3.1.4.16	ADPRM / USB1	No fly ortholog	?
GO:0008823	cupric reductase (NADH) activity	-	STEAP1 etc / HHT1, HHT2	No fly ortholog	?

## Sheet: EC second tier comparisons
						Unique genes annotated to given GO term in AMIGO (250815) - protein-encoding genes only, NOT annotations excluded
						S. cerevisiae		H. sapiens		D. melanogaster
CLASS	EC	EC name	GO	GO term	Notes	Number	% of enzyme genes	Number	% of enzyme genes	Number	% of enzyme genes
OXIDOREDUCTASES	1.1	Acting on the CH-OH group of donors.	GO:0016614	oxidoreductase activity, acting on CH-OH group of donors		89	3.75527	132	2.31742	130	3.41835
OXIDOREDUCTASES	1.2	Acting on the aldehyde or oxo group of donors.	GO:0016903	oxidoreductase activity, acting on the aldehyde or oxo group of donors		29	1.22363	41	0.719803	47	1.23587
OXIDOREDUCTASES	1.3	Acting on the CH-CH group of donors.	GO:0016627	oxidoreductase activity, acting on the CH-CH group of donors		27	1.13924	60	1.05337	30	0.788851
OXIDOREDUCTASES	1.4	Acting on the CH-NH2 group of donors.	GO:0016638	oxidoreductase activity, acting on the CH-NH2 group of donors		8	0.337553	20	0.351124	12	0.31554
OXIDOREDUCTASES	1.5	Acting on the CH-NH group of donors.	GO:0016645	oxidoreductase activity, acting on the CH-NH group of donors		15	0.632911	27	0.474017	21	0.552196
OXIDOREDUCTASES	1.6	Acting on NADH or NADPH.	GO:0016651	oxidoreductase activity, acting on NAD(P)H		33	1.39241	59	1.03581	25	0.657376
OXIDOREDUCTASES	1.7	Acting on other nitrogenous compounds as donors.	GO:0016661	oxidoreductase activity, acting on other nitrogenous compounds as donors		2	0.0843882	12	0.210674	3	0.0788851
OXIDOREDUCTASES	1.8	Acting on a sulfur group of donors.	GO:0016667	oxidoreductase activity, acting on a sulfur group of donors		39	1.64557	55	0.96559	47	1.23587
OXIDOREDUCTASES	1.9	Acting on a heme group of donors.	GO:0016675	oxidoreductase activity, acting on a heme group of donors		0	0	2	0.0351124	0	0
OXIDOREDUCTASES	1.10	Acting on diphenols and related substances as donors.	GO:0016679	oxidoreductase activity, acting on diphenols and related substances as donors		0	0	2	0.0351124	5	0.131475
OXIDOREDUCTASES	1.11	Acting on a peroxide as acceptor.	GO:0016684	oxidoreductase activity, acting on peroxide as acceptor		18	0.759494	51	0.895365	42	1.10439
OXIDOREDUCTASES	1.12	Acting on hydrogen as donors.	GO:0016695	oxidoreductase activity, acting on hydrogen as donor		0	0	0	0	0	0
OXIDOREDUCTASES	1.13	Acting on single donors with incorporation of molecular oxygen (oxygenases).	GO:0016701	oxidoreductase activity, acting on single donors with incorporation of molecular oxygen		5	0.21097	24	0.421348	9	0.236655
OXIDOREDUCTASES	1.14	Acting on paired donors, with incorporation or reduction of molecular oxygen.	GO:0016705	oxidoreductase activity, acting on paired donors, with incorporation or reduction of molecular oxygen		24	1.01266	186	3.26545	177	4.65422
OXIDOREDUCTASES	1.15	Acting on superoxide as acceptor.	GO:0016721	oxidoreductase activity, acting on superoxide radicals as acceptor		5	0.21097	4	0.0702247	4	0.10518
OXIDOREDUCTASES	1.16	Oxidizing metal ions.	GO:0016722	oxidoreductase activity, acting on metal ions		15	0.632911	17	0.298455	15	0.394425
OXIDOREDUCTASES	1.17	Acting on CH or CH2 groups.	GO:0016725	oxidoreductase activity, acting on CH or CH2 groups		5	0.21097	12	0.210674	5	0.131475
OXIDOREDUCTASES	1.18	Acting on iron-sulfur proteins as donors.	GO:0016730	oxidoreductase activity, acting on iron-sulfur proteins as donors		3	0.126582	2	0.0351124	2	0.0525901
OXIDOREDUCTASES	1.19	Acting on reduced flavodoxin as donor.	GO:0016737	oxidoreductase activity, acting on reduced flavodoxin as donor		0	0	0	0	0	0
OXIDOREDUCTASES	1.20	Acting on phosphorus or arsenic in donors.	GO:0030613	oxidoreductase activity, acting on phosphorus or arsenic in donors		1	0.0421941	3	0.0526685	0	0
OXIDOREDUCTASES	1.21	Catalyzing the reaction X-H + Y-H = 'X-Y'.	GO:0046992	oxidoreductase activity, acting on X-H and Y-H to form an X-Y bond		0	0	4	0.0702247	1	0.026295
OXIDOREDUCTASES	1.22	Acting on halogen in donors.	n/a	n/a	EC:1.22 has no subterms	0	0	0	0	0	0
OXIDOREDUCTASES	1.23	Reducing C-O-C group as acceptor.	GO:0120546	oxidoreductase activity, reducing C-O-C group as acceptor		0	0	0	0	0	0
OXIDOREDUCTASES	1.97	Other oxidoreductases.	n/a	n/a		0	0	0	0	0	0
OXIDOREDUCTASES	1.98	Enzymes using H2 as reductant.	n/a	n/a		0	0	0	0	0	0
OXIDOREDUCTASES	1.99	Other enzymes using O2 as oxidant.	n/a	n/a		0	0	0	0	0	0
TRANSFERASES	2.1	Transferring one-carbon groups.	GO:0016741	transferase activity, transferring one-carbon groups		105	4.43038	215	3.77458	133	3.49724
TRANSFERASES	2.2	Transferring aldehyde or ketonic groups.	GO:0016744	transketolase or transaldolase activity	GO mapping is to EC:2.2.1.-	6	0.253165	5	0.0877809	3	0.0788851
TRANSFERASES	2.3	Acyltransferases.	GO:0016746	acyltransferase activity		242	10.211	735	12.9038	385	10.1236
TRANSFERASES	2.4	Glycosyltransferases.	GO:0016757	glycosyltransferase activity		101	4.2616	267	4.6875	174	4.57534
TRANSFERASES	2.5	Transferring alkyl or aryl groups, other than methyl groups.	GO:0016765	transferase activity, transferring alkyl or aryl (other than methyl) groups	GO mapping is to EC:2.5.1.-	51	2.1519	62	1.08848	66	1.73547
TRANSFERASES	2.6	Transferring nitrogenous groups.	GO:0016769	transferase activity, transferring nitrogenous groups		23	0.970464	31	0.544242	20	0.525901
TRANSFERASES	2.7	Transferring phosphorus-containing groups.	GO:0016772	transferase activity, transferring phosphorus-containing groups		370	15.6118	903	15.8532	455	11.9642
TRANSFERASES	2.8	Transferring sulfur-containing groups.	GO:0016782	transferase activity, transferring sulphur-containing groups		12	0.506329	71	1.24649	31	0.815146
TRANSFERASES	2.9	Transferring selenium-containing groups.	GO:0016785	selenotransferase activity	GO mapping is to EC:2.9.1.-	0	0	1	0.0175562	1	0.026295
TRANSFERASES	2.10	Transferring molybdenum- or tungsten-containing groups.	GO:0061599	molybdopterin molybdotransferase activity	EC:2.10.1.1 is sole member	0	0	1	0.0175562	1	0.026295
HYDROLASES	3.1	Acting on ester bonds.	GO:0016788	hydrolase activity, acting on ester bonds		320	13.5021	696	12.2191	440	11.5698
HYDROLASES	3.2	Glycosylases.	GO:0016798	hydrolase activity, acting on glycosyl bonds		59	2.48945	130	2.2823	98	2.57691
HYDROLASES	3.3	Acting on ether bonds.	GO:0016801	hydrolase activity, acting on ether bonds		2	0.0843882	12	0.210674	5	0.131475
HYDROLASES	3.4	Acting on peptide bonds (peptidases).	GO:0008233	peptidase activity		157	6.62447	624	10.9551	453	11.9116
HYDROLASES	3.5	Acting on carbon-nitrogen bonds, other than peptide bonds.	GO:0016810	hydrolase activity, acting on carbon-nitrogen (but not peptide) bonds		63	2.65823	127	2.22963	87	2.28767
HYDROLASES	3.6	Acting on acid anhydrides.	GO:0016817	hydrolase activity, acting on acid anhydrides		351	14.8101	802	14.0801	398	10.4654
HYDROLASES	3.7	Acting on carbon-carbon bonds.	GO:0016822	hydrolase activity, acting on acid carbon-carbon bonds		2	0.0843882	2	0.0351124	4	0.10518
HYDROLASES	3.8	Acting on halide bonds.	GO:0016824	hydrolase activity, acting on acid halide bonds		0	0	0	0	0	0
HYDROLASES	3.9	Acting on phosphorus-nitrogen bonds.	GO:0016825	hydrolase activity, acting on acid phosphorus-nitrogen bonds	GO mapping is to EC:3.9.1.-	0	0	2	0.0351124	5	0.131475
HYDROLASES	3.10	Acting on sulfur-nitrogen bonds.	GO:0016826	hydrolase activity, acting on acid sulfur-nitrogen bonds		0	0	1	0.0175562	1	0.026295
HYDROLASES	3.11	Acting on carbon-phosphorus bonds.	GO:0016827	hydrolase activity, acting on acid carbon-phosphorus bonds		0	0	0	0	0	0
HYDROLASES	3.12	Acting on sulfur-sulfur bonds.	GO:0016828	hydrolase activity, acting on acid sulfur-sulfur bonds		0	0	0	0	0	0
HYDROLASES	3.13	Acting on carbon-sulfur bonds.	GO:0046508	hydrolase activity, acting on carbon-sulfur bonds		1	0.0421941	1	0.0175562	1	0.026295
LYASES	4.1	Carbon-carbon lyases.	GO:0016830	carbon-carbon lyase activity		36	1.51899	52	0.912921	35	0.920326
LYASES	4.2	Carbon-oxygen lyases.	GO:0016835	carbon-oxygen lyase activity		45	1.89873	79	1.38694	51	1.34105
LYASES	4.3	Carbon-nitrogen lyases.	GO:0016840	carbon-nitrogen lyase activity		14	0.590717	12	0.210674	11	0.289245
LYASES	4.4	Carbon-sulfur lyases.	GO:0016846	carbon-sulfur lyase activity		7	0.295359	15	0.263343	4	0.10518
LYASES	4.5	Carbon-halide lyases.	GO:0016848	carbon-halide lyase activity		0	0	0	0	1	0.026295
LYASES	4.6	Phosphorus-oxygen lyases.	GO:0016849	phosphorus-oxygen lyase activity		6	0.253165	30	0.526685	30	0.788851
LYASES	4.7	Carbon-phosphorus lyases.	GO:0018835	carbon phosphorus lyase activity	GO mapping is to EC:4.7.1.-	0	0	0	0	0	0
LYASES	4.8	Nitrogen-oxygen lyases.	GO:0141122	nitrogen-oxygen lyase activity	GO mapping is to EC:4.8.1.-	0	0	0	0	0	0
LYASES	4.98	ATP-independent chelatases.	n/a	n/a		0	0	0	0	0	0
LYASES	4.99	Other lyases.	n/a	n/a		0	0	0	0	0	0
ISOMERASES	5.1	Racemases and epimerases.	GO:0016854	racemase and epimerase activity		9	0.379747	18	0.316011	13	0.341835
ISOMERASES	5.2	Cis-trans-isomerases.	GO:0016859	cis-trans isomerase activity		16	0.675105	43	0.754916	35	0.920326
ISOMERASES	5.3	Intramolecular oxidoreductases.	GO:0016860	intramolecular oxidoreductase activity		19	0.801688	51	0.895365	36	0.946621
ISOMERASES	5.4	Intramolecular transferases.	GO:0016866	intramolecular transferase activity		20	0.843882	29	0.509129	17	0.447016
ISOMERASES	5.5	Intramolecular lyases.	GO:0016872	intramolecular lyase activity	GO mapping is to EC:5.5.1.-	3	0.126582	1	0.0175562	1	0.026295
ISOMERASES	5.6	Isomerases altering macromolecular conformation.	GO:0120543	macromolecular conformation isomerase activity		137	5.78059	283	4.9684	154	4.04943
ISOMERASES	5.99	Other isomerases.	n/a	n/a		0	0	0	0	0	0
LIGASES	6.1	Forming carbon-oxygen bonds.	GO:0016875	ligase activity, forming carbon-oxygen bonds		37	1.56118	41	0.719803	38	0.999211
LIGASES	6.2	Forming carbon-sulfur bonds.	GO:0016877	ligase activity, forming carbon-sulfur bonds		19	0.801688	40	0.702247	39	1.02551
LIGASES	6.3	Forming carbon-nitrogen bonds.	GO:0016879	ligase activity, forming carbon-nitrogen bonds		43	1.81435	48	0.842697	40	1.0518
LIGASES	6.4	Forming carbon-carbon bonds.	GO:0016885	ligase activity, forming carbon-carbon bonds		4	0.168776	7	0.122893	4	0.10518
LIGASES	6.5	Forming phosphoric ester bonds.	GO:0016886	ligase activity, forming phosphoric ester bonds		3	0.126582	8	0.140449	5	0.131475
LIGASES	6.6	Forming nitrogen-metal bonds.	GO:0051002	ligase activity, forming nitrogen-metal bonds		0	0	0	0	0	0
LIGASES	6.7	Forming nitrogen-nitrogen bonds.	n/a	n/a		0	0	0	0	0	0
TRANSLOCASES	7.1	Catalysing the translocation of hydrons.	n/a	n/a
TRANSLOCASES	7.2	Catalysing the translocation of inorganic cations.	n/a	n/a
TRANSLOCASES	7.3	Catalysing the translocation of inorganic anions and their chelates.	n/a	n/a
TRANSLOCASES	7.4	Catalysing the translocation amino acids and peptides.	n/a	n/a
TRANSLOCASES	7.5	Catalysing the translocation carbohydrates and their derivatives.	n/a	n/a
TRANSLOCASES	7.6	Catalysing the translocation of other compounds.	n/a	n/a
TOTAL ENZYME-ENCODING GENES (Unique genes annotated to catalytic activity (GO:0003824) + primary active transmembrane transporter activity (GO:0015399 = EC:7)						2370		5696		3803
