# Supplementary material for: Comprehensive annotation of the enzymes of Drosophila melanogaster
Source: G3 (Bethesda). 2025 Dec 8;16(2):jkaf294. doi: 10.1093/g3journal/jkaf294 (PMC12869072; doi:10.1093/g3journal/jkaf294)
Supplement: jkaf294_Supplementary_Data [file jkaf294_supplementary_data.zip › Table_S2_G3-2025-406285.xlsx]

## Sheet: All genes (score of 7 or above)
## FBgn_ID	GeneSymbol	Paralog_FBgn_ID	Paralog_GeneSymbol	DIOPT_score
FBgn0000044	Act57B	FBgn0000046	Act87E	13
FBgn0000046	Act87E	FBgn0000044	Act57B	13
FBgn0000261	Cat	FBgn0032061	CatB	13
FBgn0000588	esc	FBgn0032391	escl	13
FBgn0000592	Est-6	FBgn0000594	Est-P	13
FBgn0000594	Est-P	FBgn0000592	Est-6	13
FBgn0001091	Gapdh1	FBgn0001092	Gapdh2	13
FBgn0001092	Gapdh2	FBgn0001091	Gapdh1	13
FBgn0002525	Lam	FBgn0010397	LamC	13
FBgn0003654	sw	FBgn0053497	Sdic2	13
FBgn0003654	sw	FBgn0067861	Sdic1	13
FBgn0004227	nonA	FBgn0015520	nonA-l	13
FBgn0004425	LysB	FBgn0004428	LysE	13
FBgn0004425	LysB	FBgn0004430	LysS	13
FBgn0004425	LysB	FBgn0004429	LysP	13
FBgn0004425	LysB	FBgn0004427	LysD	13
FBgn0004425	LysB	FBgn0004431	LysX	13
FBgn0004427	LysD	FBgn0004425	LysB	13
FBgn0004427	LysD	FBgn0004428	LysE	13
FBgn0004427	LysD	FBgn0004430	LysS	13
FBgn0004427	LysD	FBgn0004429	LysP	13
FBgn0004427	LysD	FBgn0004431	LysX	13
FBgn0004428	LysE	FBgn0004425	LysB	13
FBgn0004428	LysE	FBgn0004430	LysS	13
FBgn0004428	LysE	FBgn0004429	LysP	13
FBgn0004428	LysE	FBgn0004427	LysD	13
FBgn0004428	LysE	FBgn0004431	LysX	13
FBgn0004429	LysP	FBgn0004425	LysB	13
FBgn0004429	LysP	FBgn0004428	LysE	13
FBgn0004429	LysP	FBgn0004430	LysS	13
FBgn0004429	LysP	FBgn0004427	LysD	13
FBgn0004429	LysP	FBgn0004431	LysX	13
FBgn0004430	LysS	FBgn0004425	LysB	13
FBgn0004430	LysS	FBgn0004428	LysE	13
FBgn0004430	LysS	FBgn0004429	LysP	13
FBgn0004430	LysS	FBgn0004427	LysD	13
FBgn0004430	LysS	FBgn0004431	LysX	13
FBgn0004431	LysX	FBgn0004425	LysB	13
FBgn0004431	LysX	FBgn0004428	LysE	13
FBgn0004431	LysX	FBgn0004430	LysS	13
FBgn0004431	LysX	FBgn0004429	LysP	13
FBgn0004431	LysX	FBgn0004427	LysD	13
FBgn0010198	RpS15Aa	FBgn0033555	RpS15Ab	13
FBgn0010397	LamC	FBgn0002525	Lam	13
FBgn0010549	l(2)03659	FBgn0032026	CG7627	13
FBgn0010549	l(2)03659	FBgn0051792	CG31792	13
FBgn0010549	l(2)03659	FBgn0032908	CG9270	13
FBgn0010549	l(2)03659	FBgn0038740	Mrp5	13
FBgn0010549	l(2)03659	FBgn0263316	Mrp4	13
FBgn0015520	nonA-l	FBgn0004227	nonA	13
FBgn0015765	p38a	FBgn0024846	p38b	13
FBgn0016041	Tom40	FBgn0033074	tomboy40	13
FBgn0019952	Orct	FBgn0086365	Orct2	13
FBgn0024846	p38b	FBgn0015765	p38a	13
FBgn0024957	Irp-1B	FBgn0024958	Irp-1A	13
FBgn0024958	Irp-1A	FBgn0024957	Irp-1B	13
FBgn0025837	CG17636	FBgn0030932	Ggt-1	13
FBgn0026268	Antdh	FBgn0030073	CG10962	13
FBgn0026268	Antdh	FBgn0263830	CG40486	13
FBgn0028552	gammaSnap1	FBgn0266721	gammaSnap2	13
FBgn0028667	Vha16-3	FBgn0262736	Vha16-1	13
FBgn0029629	eIF3g1	FBgn0038796	eIF3g2	13
FBgn0030073	CG10962	FBgn0026268	Antdh	13
FBgn0030073	CG10962	FBgn0263830	CG40486	13
FBgn0030263	CG2076	FBgn0037506	Mics1	13
FBgn0030588	CG9521	FBgn0030589	CG9519	13
FBgn0030589	CG9519	FBgn0030588	CG9521	13
FBgn0030620	CG5662	FBgn0036920	Mtx2	13
FBgn0030691	Efhc1.1	FBgn0034487	Efhc1.2	13
FBgn0030897	Frq1	FBgn0083228	Frq2	13
FBgn0030932	Ggt-1	FBgn0025837	CG17636	13
FBgn0031116	CG1695	FBgn0052506	tbc	13
FBgn0031145	Ntf-2	FBgn0032680	Ntf-2r	13
FBgn0031161	CG15445	FBgn0039343	CG5111	13
FBgn0031378	CG15362	FBgn0054015	CG34015	13
FBgn0031407	CG4270	FBgn0031412	CG16995	13
FBgn0031412	CG16995	FBgn0031407	CG4270	13
FBgn0031422	PIG-Wa	FBgn0035265	PIG-Wb	13
FBgn0031636	CG12194	FBgn0035763	mrva	13
FBgn0031925	Cyp4d21	FBgn0035344	Cyp4d20	13
FBgn0032026	CG7627	FBgn0051792	CG31792	13
FBgn0032026	CG7627	FBgn0032908	CG9270	13
FBgn0032026	CG7627	FBgn0038740	Mrp5	13
FBgn0032026	CG7627	FBgn0010549	l(2)03659	13
FBgn0032026	CG7627	FBgn0263316	Mrp4	13
FBgn0032061	CatB	FBgn0000261	Cat	13
FBgn0032391	escl	FBgn0000588	esc	13
FBgn0032614	CG13284	FBgn0051809	CG31809	13
FBgn0032614	CG13284	FBgn0051810	CG31810	13
FBgn0032680	Ntf-2r	FBgn0031145	Ntf-2	13
FBgn0032754	CG10700	FBgn0289578	CG4199	13
FBgn0032768	CG17564	FBgn0032769	CG10750	13
FBgn0032769	CG10750	FBgn0032768	CG17564	13
FBgn0032908	CG9270	FBgn0032026	CG7627	13
FBgn0032908	CG9270	FBgn0051792	CG31792	13
FBgn0032908	CG9270	FBgn0038740	Mrp5	13
FBgn0032908	CG9270	FBgn0010549	l(2)03659	13
FBgn0032908	CG9270	FBgn0263316	Mrp4	13
FBgn0033074	tomboy40	FBgn0016041	Tom40	13
FBgn0033214	CG1941	FBgn0033215	Dgat2	13
FBgn0033214	CG1941	FBgn0033216	CG1946	13
FBgn0033215	Dgat2	FBgn0033214	CG1941	13
FBgn0033215	Dgat2	FBgn0033216	CG1946	13
FBgn0033216	CG1946	FBgn0033214	CG1941	13
FBgn0033216	CG1946	FBgn0033215	Dgat2	13
FBgn0033241	CG2915	FBgn0039073	CG4408	13
FBgn0033323	CG12376	FBgn0034156	CG5348	13
FBgn0033323	CG12376	FBgn0033326	CG14743	13
FBgn0033323	CG12376	FBgn0033324	CG14744	13
FBgn0033324	CG14744	FBgn0034156	CG5348	13
FBgn0033324	CG14744	FBgn0033323	CG12376	13
FBgn0033324	CG14744	FBgn0033326	CG14743	13
FBgn0033326	CG14743	FBgn0034156	CG5348	13
FBgn0033326	CG14743	FBgn0033323	CG12376	13
FBgn0033326	CG14743	FBgn0033324	CG14744	13
FBgn0033377	Pgm2a	FBgn0033969	Pgm2b	13
FBgn0033555	RpS15Ab	FBgn0010198	RpS15Aa	13
FBgn0033853	Nadk1a	FBgn0053156	Nadk1b	13
FBgn0033952	Adgf-E	FBgn0036752	Adgf-A	13
FBgn0033952	Adgf-E	FBgn0036751	Adgf-B	13
FBgn0033969	Pgm2b	FBgn0033377	Pgm2a	13
FBgn0034156	CG5348	FBgn0033323	CG12376	13
FBgn0034156	CG5348	FBgn0033326	CG14743	13
FBgn0034156	CG5348	FBgn0033324	CG14744	13
FBgn0034225	veil	FBgn0050104	NT5E-2	13
FBgn0034275	neat	FBgn0039736	CG7912	13
FBgn0034487	Efhc1.2	FBgn0030691	Efhc1.1	13
FBgn0034658	Grx1t	FBgn0036820	Grx1	13
FBgn0034883	Eglp2	FBgn0034885	Eglp4	13
FBgn0034883	Eglp2	FBgn0034884	Eglp3	13
FBgn0034884	Eglp3	FBgn0034885	Eglp4	13
FBgn0034884	Eglp3	FBgn0034883	Eglp2	13
FBgn0034885	Eglp4	FBgn0034884	Eglp3	13
FBgn0034885	Eglp4	FBgn0034883	Eglp2	13
FBgn0035154	hiro	FBgn0052483	CG32483	13
FBgn0035189	CG9119	FBgn0063667	meep	13
FBgn0035265	PIG-Wb	FBgn0031422	PIG-Wa	13
FBgn0035344	Cyp4d20	FBgn0031925	Cyp4d21	13
FBgn0035498	Fit1	FBgn0036688	Fit2	13
FBgn0035763	mrva	FBgn0031636	CG12194	13
FBgn0035904	GstO3	FBgn0035907	GstO1	13
FBgn0035904	GstO3	FBgn0086348	se	13
FBgn0035907	GstO1	FBgn0035904	GstO3	13
FBgn0035907	GstO1	FBgn0086348	se	13
FBgn0035915	S-Lap1	FBgn0052351	S-Lap2	13
FBgn0035943	CG5653	FBgn0036750	CG6034	13
FBgn0036204	Tim13	FBgn0083968	CG34132	13
FBgn0036537	CG18081	FBgn0036538	CG15715	13
FBgn0036538	CG15715	FBgn0036537	CG18081	13
FBgn0036688	Fit2	FBgn0035498	Fit1	13
FBgn0036750	CG6034	FBgn0035943	CG5653	13
FBgn0036751	Adgf-B	FBgn0036752	Adgf-A	13
FBgn0036751	Adgf-B	FBgn0033952	Adgf-E	13
FBgn0036752	Adgf-A	FBgn0036751	Adgf-B	13
FBgn0036752	Adgf-A	FBgn0033952	Adgf-E	13
FBgn0036820	Grx1	FBgn0034658	Grx1t	13
FBgn0036920	Mtx2	FBgn0030620	CG5662	13
FBgn0037298	CG2604	FBgn0038038	CG5167	13
FBgn0037440	CRAT	FBgn0038486	CG5265	13
FBgn0037506	Mics1	FBgn0030263	CG2076	13
FBgn0037848	Tsp86D	FBgn0040334	Tsp3A	13
FBgn0038038	CG5167	FBgn0037298	CG2604	13
FBgn0038088	CG10126	FBgn0051345	CG31345	13
FBgn0038486	CG5265	FBgn0037440	CRAT	13
FBgn0038740	Mrp5	FBgn0032026	CG7627	13
FBgn0038740	Mrp5	FBgn0051792	CG31792	13
FBgn0038740	Mrp5	FBgn0032908	CG9270	13
FBgn0038740	Mrp5	FBgn0010549	l(2)03659	13
FBgn0038740	Mrp5	FBgn0263316	Mrp4	13
FBgn0038796	eIF3g2	FBgn0029629	eIF3g1	13
FBgn0039073	CG4408	FBgn0033241	CG2915	13
FBgn0039098	GILT3	FBgn0039099	GILT2	13
FBgn0039099	GILT2	FBgn0039098	GILT3	13
FBgn0039343	CG5111	FBgn0031161	CG15445	13
FBgn0039387	Mco3	FBgn0052557	Mco4	13
FBgn0039580	Gfat2	FBgn0287209	Gfat1	13
FBgn0039736	CG7912	FBgn0034275	neat	13
FBgn0040251	Ugt302K1	FBgn0040257	Ugt302E1	13
FBgn0040251	Ugt302K1	FBgn0040259	Ugt302C1	13
FBgn0040257	Ugt302E1	FBgn0040259	Ugt302C1	13
FBgn0040257	Ugt302E1	FBgn0040251	Ugt302K1	13
FBgn0040259	Ugt302C1	FBgn0040257	Ugt302E1	13
FBgn0040259	Ugt302C1	FBgn0040251	Ugt302K1	13
FBgn0040334	Tsp3A	FBgn0037848	Tsp86D	13
FBgn0042175	CG18858	FBgn0051683	CG31683	13
FBgn0042177	Arts	FBgn0042178	Apl	13
FBgn0042178	Apl	FBgn0042177	Arts	13
FBgn0050104	NT5E-2	FBgn0034225	veil	13
FBgn0051148	Gba1a	FBgn0051414	Gba1b	13
FBgn0051345	CG31345	FBgn0038088	CG10126	13
FBgn0051414	Gba1b	FBgn0051148	Gba1a	13
FBgn0051673	CG31673	FBgn0051674	CG31674	13
FBgn0051674	CG31674	FBgn0051673	CG31673	13
FBgn0051683	CG31683	FBgn0042175	CG18858	13
FBgn0051792	CG31792	FBgn0032026	CG7627	13
FBgn0051792	CG31792	FBgn0032908	CG9270	13
FBgn0051792	CG31792	FBgn0038740	Mrp5	13
FBgn0051792	CG31792	FBgn0010549	l(2)03659	13
FBgn0051792	CG31792	FBgn0263316	Mrp4	13
FBgn0051809	CG31809	FBgn0051810	CG31810	13
FBgn0051809	CG31809	FBgn0032614	CG13284	13
FBgn0051810	CG31810	FBgn0051809	CG31809	13
FBgn0051810	CG31810	FBgn0032614	CG13284	13
FBgn0052351	S-Lap2	FBgn0035915	S-Lap1	13
FBgn0052483	CG32483	FBgn0035154	hiro	13
FBgn0052506	tbc	FBgn0031116	CG1695	13
FBgn0052557	Mco4	FBgn0039387	Mco3	13
FBgn0053156	Nadk1b	FBgn0033853	Nadk1a	13
FBgn0053497	Sdic2	FBgn0003654	sw	13
FBgn0053497	Sdic2	FBgn0067861	Sdic1	13
FBgn0054015	CG34015	FBgn0031378	CG15362	13
FBgn0063667	meep	FBgn0035189	CG9119	13
FBgn0067861	Sdic1	FBgn0003654	sw	13
FBgn0067861	Sdic1	FBgn0053497	Sdic2	13
FBgn0083228	Frq2	FBgn0030897	Frq1	13
FBgn0083968	CG34132	FBgn0036204	Tim13	13
FBgn0086348	se	FBgn0035904	GstO3	13
FBgn0086348	se	FBgn0035907	GstO1	13
FBgn0086365	Orct2	FBgn0019952	Orct	13
FBgn0262736	Vha16-1	FBgn0028667	Vha16-3	13
FBgn0263316	Mrp4	FBgn0032026	CG7627	13
FBgn0263316	Mrp4	FBgn0051792	CG31792	13
FBgn0263316	Mrp4	FBgn0032908	CG9270	13
FBgn0263316	Mrp4	FBgn0038740	Mrp5	13
FBgn0263316	Mrp4	FBgn0010549	l(2)03659	13
FBgn0263830	CG40486	FBgn0030073	CG10962	13
FBgn0263830	CG40486	FBgn0026268	Antdh	13
FBgn0266721	gammaSnap2	FBgn0028552	gammaSnap1	13
FBgn0287209	Gfat1	FBgn0039580	Gfat2	13
FBgn0289578	CG4199	FBgn0032754	CG10700	13
FBgn0000042	Act5C	FBgn0000043	Act42A	12
FBgn0000043	Act42A	FBgn0000042	Act5C	12
FBgn0000044	Act57B	FBgn0000045	Act79B	12
FBgn0000044	Act57B	FBgn0000047	Act88F	12
FBgn0000045	Act79B	FBgn0000046	Act87E	12
FBgn0000045	Act79B	FBgn0000047	Act88F	12
FBgn0000045	Act79B	FBgn0000044	Act57B	12
FBgn0000046	Act87E	FBgn0000045	Act79B	12
FBgn0000046	Act87E	FBgn0000047	Act88F	12
FBgn0000047	Act88F	FBgn0000045	Act79B	12
FBgn0000047	Act88F	FBgn0000046	Act87E	12
FBgn0000047	Act88F	FBgn0000044	Act57B	12
FBgn0000078	Amy-d	FBgn0000079	Amy-p	12
FBgn0000079	Amy-p	FBgn0000078	Amy-d	12
FBgn0000346	comt	FBgn0290174	Nsf2	12
FBgn0000394	cv	FBgn0003865	tsg	12
FBgn0000406	Cyt-b5-r	FBgn0032603	CG17928	12
FBgn0000547	ed	FBgn0051774	fred	12
FBgn0001186	Hex-A	FBgn0042710	Hex-T	12
FBgn0001186	Hex-A	FBgn0001187	Hex-C	12
FBgn0001187	Hex-C	FBgn0001186	Hex-A	12
FBgn0001187	Hex-C	FBgn0042710	Hex-T	12
FBgn0001215	Hrb98DE	FBgn0004237	Hrb87F	12
FBgn0001285	Jon44E	FBgn0040060	yip7	12
FBgn0001285	Jon44E	FBgn0035665	Jon65Aiii	12
FBgn0001285	Jon44E	FBgn0035661	CG10477	12
FBgn0001285	Jon44E	FBgn0039778	Jon99Fi	12
FBgn0001285	Jon44E	FBgn0039777	Jon99Fii	12
FBgn0001285	Jon44E	FBgn0031654	Jon25Bii	12
FBgn0002021	l(2)37Bb	FBgn0033093	CG3270	12
FBgn0002569	Mal-A2	FBgn0033294	Mal-A4	12
FBgn0002569	Mal-A2	FBgn0050359	Mal-A5	12
FBgn0002569	Mal-A2	FBgn0050360	Mal-A6	12
FBgn0002569	Mal-A2	FBgn0033297	Mal-A8	12
FBgn0002569	Mal-A2	FBgn0033296	Mal-A7	12
FBgn0002569	Mal-A2	FBgn0002571	Mal-A3	12
FBgn0002571	Mal-A3	FBgn0002569	Mal-A2	12
FBgn0002571	Mal-A3	FBgn0033294	Mal-A4	12
FBgn0002571	Mal-A3	FBgn0050359	Mal-A5	12
FBgn0002571	Mal-A3	FBgn0050360	Mal-A6	12
FBgn0002571	Mal-A3	FBgn0033297	Mal-A8	12
FBgn0002571	Mal-A3	FBgn0033296	Mal-A7	12
FBgn0002590	RpS5a	FBgn0038277	RpS5b	12
FBgn0002940	ninaE	FBgn0003248	Rh2	12
FBgn0003132	Pp1-13C	FBgn0004103	Pp1-87B	12
FBgn0003132	Pp1-13C	FBgn0003134	Pp1alpha-96A	12
FBgn0003134	Pp1alpha-96A	FBgn0003132	Pp1-13C	12
FBgn0003134	Pp1alpha-96A	FBgn0004103	Pp1-87B	12
FBgn0003248	Rh2	FBgn0002940	ninaE	12
FBgn0003654	sw	FBgn0053499	Sdic4	12
FBgn0003654	sw	FBgn0052823	Sdic3	12
FBgn0003863	alphaTry	FBgn0010357	betaTry	12
FBgn0003863	alphaTry	FBgn0050025	CG30025	12
FBgn0003863	alphaTry	FBgn0010359	gammaTry	12
FBgn0003865	tsg	FBgn0000394	cv	12
FBgn0003884	alphaTub84B	FBgn0003885	alphaTub84D	12
FBgn0003885	alphaTub84D	FBgn0003884	alphaTub84B	12
FBgn0003889	betaTub85D	FBgn0284243	betaTub56D	12
FBgn0004066	Prosalpha4	FBgn0265606	Prosalpha4T1	12
FBgn0004103	Pp1-87B	FBgn0003132	Pp1-13C	12
FBgn0004103	Pp1-87B	FBgn0003134	Pp1alpha-96A	12
FBgn0004237	Hrb87F	FBgn0001215	Hrb98DE	12
FBgn0004368	Ptp4E	FBgn0004370	Ptp10D	12
FBgn0004370	Ptp10D	FBgn0004368	Ptp4E	12
FBgn0004425	LysB	FBgn0034092	CG7798	12
FBgn0004427	LysD	FBgn0034092	CG7798	12
FBgn0004428	LysE	FBgn0034092	CG7798	12
FBgn0004429	LysP	FBgn0034092	CG7798	12
FBgn0004430	LysS	FBgn0034092	CG7798	12
FBgn0004431	LysX	FBgn0034092	CG7798	12
FBgn0004432	Cyp1	FBgn0036415	CG7768	12
FBgn0004449	Ten-m	FBgn0267001	Ten-a	12
FBgn0004619	GluRIA	FBgn0264000	GluRIB	12
FBgn0004901	Prat	FBgn0041194	Prat2	12
FBgn0005322	nmd	FBgn0028868	CG4701	12
FBgn0005670	Cyp4d1	FBgn0023541	Cyp4d14	12
FBgn0010014	CanB	FBgn0015614	CanB2	12
FBgn0010097	gammaTub37C	FBgn0260639	gammaTub23C	12
FBgn0010100	mAcon1	FBgn0037862	mAcon2	12
FBgn0010217	ATPsynbeta	FBgn0036568	ATPsynbetaL	12
FBgn0010333	Rac1	FBgn0014011	Rac2	12
FBgn0010357	betaTry	FBgn0050025	CG30025	12
FBgn0010357	betaTry	FBgn0010359	gammaTry	12
FBgn0010357	betaTry	FBgn0003863	alphaTry	12
FBgn0010359	gammaTry	FBgn0010357	betaTry	12
FBgn0010359	gammaTry	FBgn0050025	CG30025	12
FBgn0010359	gammaTry	FBgn0003863	alphaTry	12
FBgn0010412	RpS19a	FBgn0039129	RpS19b	12
FBgn0010423	TpnC47D	FBgn0010424	TpnC73F	12
FBgn0010424	TpnC73F	FBgn0010423	TpnC47D	12
FBgn0010425	epsilonTry	FBgn0019928	Ser8	12
FBgn0010497	dmGlut	FBgn0028513	CG9254	12
FBgn0010501	Dcp-1	FBgn0019972	Drice	12
FBgn0010549	l(2)03659	FBgn0051793	CG31793	12
FBgn0010612	ATPsynG	FBgn0031941	ATPsynGL	12
FBgn0011270	Pgam2	FBgn0014869	Pgam1	12
FBgn0011288	Snap25	FBgn0266720	Snap24	12
FBgn0011576	Cyp4d2	FBgn0023541	Cyp4d14	12
FBgn0011576	Cyp4d2	FBgn0035344	Cyp4d20	12
FBgn0011576	Cyp4d2	FBgn0030615	Cyp4s3	12
FBgn0011576	Cyp4d2	FBgn0031925	Cyp4d21	12
FBgn0011693	Pdh	FBgn0036620	CG4842	12
FBgn0011693	Pdh	FBgn0042137	CG18814	12
FBgn0011726	tsr	FBgn0030951	CG6873	12
FBgn0011760	ctp	FBgn0026141	Cdlc2	12
FBgn0011826	Pp2B-14D	FBgn0267912	CanA-14F	12
FBgn0012051	CalpA	FBgn0025866	CalpB	12
FBgn0013305	Nmda1	FBgn0025692	Lfg	12
FBgn0013307	Odc1	FBgn0013308	Odc2	12
FBgn0013308	Odc2	FBgn0013307	Odc1	12
FBgn0013347	TfIIA-S	FBgn0040338	TfIIA-S-2	12
FBgn0013753	Bgb	FBgn0013755	Bro	12
FBgn0013755	Bro	FBgn0013753	Bgb	12
FBgn0013771	Cyp6a9	FBgn0039519	Cyp6a18	12
FBgn0013771	Cyp6a9	FBgn0015714	Cyp6a17	12
FBgn0013771	Cyp6a9	FBgn0033978	Cyp6a23	12
FBgn0013771	Cyp6a9	FBgn0033979	Cyp6a19	12
FBgn0013771	Cyp6a9	FBgn0013772	Cyp6a8	12
FBgn0013771	Cyp6a9	FBgn0288232	Cyp6a21	12
FBgn0013771	Cyp6a9	FBgn0289743	Cyp6a2	12
FBgn0013772	Cyp6a8	FBgn0039519	Cyp6a18	12
FBgn0013772	Cyp6a8	FBgn0015714	Cyp6a17	12
FBgn0013772	Cyp6a8	FBgn0033978	Cyp6a23	12
FBgn0013772	Cyp6a8	FBgn0033979	Cyp6a19	12
FBgn0013772	Cyp6a8	FBgn0013771	Cyp6a9	12
FBgn0013772	Cyp6a8	FBgn0288232	Cyp6a21	12
FBgn0013772	Cyp6a8	FBgn0289743	Cyp6a2	12
FBgn0014011	Rac2	FBgn0010333	Rac1	12
FBgn0014391	sun	FBgn0051477	ATPsynepsilonL	12
FBgn0014469	Cyp4e2	FBgn0015035	Cyp4e3	12
FBgn0014469	Cyp4e2	FBgn0015034	Cyp4e1	12
FBgn0014869	Pgam1	FBgn0011270	Pgam2	12
FBgn0015034	Cyp4e1	FBgn0015035	Cyp4e3	12
FBgn0015034	Cyp4e1	FBgn0014469	Cyp4e2	12
FBgn0015035	Cyp4e3	FBgn0014469	Cyp4e2	12
FBgn0015035	Cyp4e3	FBgn0015034	Cyp4e1	12
FBgn0015038	Cyp9b1	FBgn0015040	Cyp9c1	12
FBgn0015038	Cyp9b1	FBgn0033775	Cyp9h1	12
FBgn0015038	Cyp9b1	FBgn0015039	Cyp9b2	12
FBgn0015039	Cyp9b2	FBgn0015040	Cyp9c1	12
FBgn0015039	Cyp9b2	FBgn0033775	Cyp9h1	12
FBgn0015039	Cyp9b2	FBgn0015038	Cyp9b1	12
FBgn0015040	Cyp9c1	FBgn0033775	Cyp9h1	12
FBgn0015040	Cyp9c1	FBgn0015039	Cyp9b2	12
FBgn0015040	Cyp9c1	FBgn0015038	Cyp9b1	12
FBgn0015218	eIF4E1	FBgn0035823	eIF4E5	12
FBgn0015218	eIF4E1	FBgn0035709	eIF4E4	12
FBgn0015218	eIF4E1	FBgn0265089	eIF4E3	12
FBgn0015316	Try29F	FBgn0051954	CG31954	12
FBgn0015380	drl	FBgn0024245	dnt	12
FBgn0015568	alpha-Est1	FBgn0034736	gas	12
FBgn0015568	alpha-Est1	FBgn0015570	alpha-Est2	12
FBgn0015568	alpha-Est1	FBgn0015575	alpha-Est7	12
FBgn0015568	alpha-Est1	FBgn0261393	alpha-Est5	12
FBgn0015570	alpha-Est2	FBgn0034736	gas	12
FBgn0015570	alpha-Est2	FBgn0015568	alpha-Est1	12
FBgn0015570	alpha-Est2	FBgn0015575	alpha-Est7	12
FBgn0015570	alpha-Est2	FBgn0261393	alpha-Est5	12
FBgn0015575	alpha-Est7	FBgn0034736	gas	12
FBgn0015575	alpha-Est7	FBgn0015570	alpha-Est2	12
FBgn0015575	alpha-Est7	FBgn0015568	alpha-Est1	12
FBgn0015575	alpha-Est7	FBgn0261393	alpha-Est5	12
FBgn0015614	CanB2	FBgn0010014	CanB	12
FBgn0015714	Cyp6a17	FBgn0039519	Cyp6a18	12
FBgn0015714	Cyp6a17	FBgn0033978	Cyp6a23	12
FBgn0015714	Cyp6a17	FBgn0033979	Cyp6a19	12
FBgn0015714	Cyp6a17	FBgn0013772	Cyp6a8	12
FBgn0015714	Cyp6a17	FBgn0013771	Cyp6a9	12
FBgn0015714	Cyp6a17	FBgn0288232	Cyp6a21	12
FBgn0015714	Cyp6a17	FBgn0289743	Cyp6a2	12
FBgn0016715	Reg-2	FBgn0029712	CG15912	12
FBgn0019928	Ser8	FBgn0010425	epsilonTry	12
FBgn0019972	Drice	FBgn0010501	Dcp-1	12
FBgn0019982	Gs1l	FBgn0031335	CG5565	12
FBgn0019982	Gs1l	FBgn0051924	CG31924	12
FBgn0020369	Rpt6	FBgn0039788	Rpt6R	12
FBgn0020371	Tim17b2	FBgn0031164	CG1724	12
FBgn0020653	Trxr1	FBgn0037170	Trxr2	12
FBgn0020906	Jon25Bi	FBgn0035887	Jon66Cii	12
FBgn0020906	Jon25Bi	FBgn0035667	Jon65Ai	12
FBgn0022359	Sord2	FBgn0024289	Sord1	12
FBgn0023495	Lip3	FBgn0033999	vaha	12
FBgn0023541	Cyp4d14	FBgn0011576	Cyp4d2	12
FBgn0023541	Cyp4d14	FBgn0005670	Cyp4d1	12
FBgn0023541	Cyp4d14	FBgn0035344	Cyp4d20	12
FBgn0023541	Cyp4d14	FBgn0031925	Cyp4d21	12
FBgn0024177	zpg	FBgn0030989	Inx5	12
FBgn0024177	zpg	FBgn0027107	Inx6	12
FBgn0024245	dnt	FBgn0015380	drl	12
FBgn0024289	Sord1	FBgn0022359	Sord2	12
FBgn0025115	Acyp	FBgn0040524	CG11052	12
FBgn0025115	Acyp	FBgn0033893	CG18371	12
FBgn0025115	Acyp	FBgn0085190	CG34161	12
FBgn0025454	Cyp6g1	FBgn0033065	Cyp6w1	12
FBgn0025692	Lfg	FBgn0013305	Nmda1	12
FBgn0025790	TBPH	FBgn0036496	cocoon	12
FBgn0025839	ND-B14.5A	FBgn0037172	ND-B14.5AL	12
FBgn0025866	CalpB	FBgn0012051	CalpA	12
FBgn0026060	Mipp2	FBgn0026061	Mipp1	12
FBgn0026061	Mipp1	FBgn0026060	Mipp2	12
FBgn0026141	Cdlc2	FBgn0011760	ctp	12
FBgn0026268	Antdh	FBgn0030332	CG9360	12
FBgn0026268	Antdh	FBgn0031775	CG9150	12
FBgn0026268	Antdh	FBgn0069973	CG40485	12
FBgn0026314	Ugt35B1	FBgn0026315	Ugt35A1	12
FBgn0026314	Ugt35B1	FBgn0040255	Ugt35E2	12
FBgn0026314	Ugt35B1	FBgn0040253	Ugt35E1	12
FBgn0026314	Ugt35B1	FBgn0040256	Ugt35C1	12
FBgn0026314	Ugt35B1	FBgn0051002	Ugt35D1	12
FBgn0026315	Ugt35A1	FBgn0040257	Ugt302E1	12
FBgn0026315	Ugt35A1	FBgn0040259	Ugt302C1	12
FBgn0026315	Ugt35A1	FBgn0026314	Ugt35B1	12
FBgn0026315	Ugt35A1	FBgn0040255	Ugt35E2	12
FBgn0026315	Ugt35A1	FBgn0040253	Ugt35E1	12
FBgn0026315	Ugt35A1	FBgn0040251	Ugt302K1	12
FBgn0026315	Ugt35A1	FBgn0040256	Ugt35C1	12
FBgn0026315	Ugt35A1	FBgn0051002	Ugt35D1	12
FBgn0026409	Mpcp2	FBgn0034497	Mpcp1	12
FBgn0026754	Ugt37C1	FBgn0040262	Ugt37C2	12
FBgn0027073	Ugt49B1	FBgn0034605	Ugt49C1	12
FBgn0027107	Inx6	FBgn0030989	Inx5	12
FBgn0027107	Inx6	FBgn0024177	zpg	12
FBgn0027348	bgm	FBgn0286723	hll	12
FBgn0027537	Nup93-1	FBgn0038274	Nup93-2	12
FBgn0027552	Ar3	FBgn0033101	Ar4	12
FBgn0027552	Ar3	FBgn0036290	Ar2	12
FBgn0027552	Ar3	FBgn0035476	Ar6	12
FBgn0028481	Tmtc2	FBgn0051690	Tmtc1	12
FBgn0028513	CG9254	FBgn0010497	dmGlut	12
FBgn0028693	Rpn12	FBgn0036465	Rpn12R	12
FBgn0028868	CG4701	FBgn0005322	nmd	12
FBgn0028940	Cyp28a5	FBgn0031688	Cyp28d2	12
FBgn0028940	Cyp28a5	FBgn0031689	Cyp28d1	12
FBgn0028983	Spn55B	FBgn0265137	Spn42Da	12
FBgn0028984	Spn88Ea	FBgn0038299	Spn88Eb	12
FBgn0028986	Spn38F	FBgn0028987	Spn28F	12
FBgn0028987	Spn28F	FBgn0028986	Spn38F	12
FBgn0028988	Spn42Dd	FBgn0033115	Spn42De	12
FBgn0029152	Mkrn1	FBgn0030577	CG5334	12
FBgn0029689	CG6428	FBgn0037759	CG8526	12
FBgn0029712	CG15912	FBgn0016715	Reg-2	12
FBgn0029715	CG11444	FBgn0032115	CG4438	12
FBgn0029765	CG16756	FBgn0034539	CG11159	12
FBgn0029964	CG1409	FBgn0038387	blp	12
FBgn0029994	Ldsdh1	FBgn0032405	firl	12
FBgn0030073	CG10962	FBgn0030332	CG9360	12
FBgn0030073	CG10962	FBgn0031775	CG9150	12
FBgn0030073	CG10962	FBgn0069973	CG40485	12
FBgn0030102	SmydA-9	FBgn0053548	SmydA-8	12
FBgn0030136	RpS28b	FBgn0039739	RpS28a	12
FBgn0030148	CG3106	FBgn0031032	CG14204	12
FBgn0030148	CG3106	FBgn0031034	CG14205	12
FBgn0030148	CG3106	FBgn0031033	CG14219	12
FBgn0030148	CG3106	FBgn0039093	CG10183	12
FBgn0030148	CG3106	FBgn0039092	CG16723	12
FBgn0030148	CG3106	FBgn0053337	CG33337	12
FBgn0030148	CG3106	FBgn0039091	CG10182	12
FBgn0030148	CG3106	FBgn0033792	CG13325	12
FBgn0030148	CG3106	FBgn0259229	CG42329	12
FBgn0030241	feo	FBgn0030242	sofe	12
FBgn0030242	sofe	FBgn0030241	feo	12
FBgn0030300	Sk1	FBgn0052484	Sk2	12
FBgn0030332	CG9360	FBgn0030073	CG10962	12
FBgn0030332	CG9360	FBgn0026268	Antdh	12
FBgn0030332	CG9360	FBgn0031775	CG9150	12
FBgn0030332	CG9360	FBgn0263830	CG40486	12
FBgn0030344	Nrd1	FBgn0037037	CG10588	12
FBgn0030362	regucalcin	FBgn0038257	smp-30	12
FBgn0030510	CG12177	FBgn0030511	CG11158	12
FBgn0030510	CG12177	FBgn0032436	CG5418	12
FBgn0030511	CG11158	FBgn0030510	CG12177	12
FBgn0030511	CG11158	FBgn0032436	CG5418	12
FBgn0030575	CG5321	FBgn0033830	CG10814	12
FBgn0030577	CG5334	FBgn0029152	Mkrn1	12
FBgn0030593	CG9512	FBgn0030594	fiz	12
FBgn0030594	fiz	FBgn0030593	CG9512	12
FBgn0030615	Cyp4s3	FBgn0011576	Cyp4d2	12
FBgn0030717	Slc25A46a	FBgn0032664	Slc25A46b	12
FBgn0030718	ND-20	FBgn0039669	ND-20L	12
FBgn0030733	UQCR-14	FBgn0039576	UQCR-14L	12
FBgn0030853	ND-24	FBgn0036706	ND-24L	12
FBgn0030951	CG6873	FBgn0011726	tsr	12
FBgn0030954	CCKLR-17D3	FBgn0259231	CCKLR-17D1	12
FBgn0030989	Inx5	FBgn0024177	zpg	12
FBgn0030989	Inx5	FBgn0027107	Inx6	12
FBgn0031026	CG12231	FBgn0033551	CG7222	12
FBgn0031032	CG14204	FBgn0030148	CG3106	12
FBgn0031032	CG14204	FBgn0031034	CG14205	12
FBgn0031032	CG14204	FBgn0031033	CG14219	12
FBgn0031032	CG14204	FBgn0039093	CG10183	12
FBgn0031032	CG14204	FBgn0039092	CG16723	12
FBgn0031032	CG14204	FBgn0053337	CG33337	12
FBgn0031032	CG14204	FBgn0039091	CG10182	12
FBgn0031032	CG14204	FBgn0033792	CG13325	12
FBgn0031032	CG14204	FBgn0259229	CG42329	12
FBgn0031033	CG14219	FBgn0030148	CG3106	12
FBgn0031033	CG14219	FBgn0031032	CG14204	12
FBgn0031033	CG14219	FBgn0031034	CG14205	12
FBgn0031033	CG14219	FBgn0039093	CG10183	12
FBgn0031033	CG14219	FBgn0039092	CG16723	12
FBgn0031033	CG14219	FBgn0053337	CG33337	12
FBgn0031033	CG14219	FBgn0039091	CG10182	12
FBgn0031033	CG14219	FBgn0033792	CG13325	12
FBgn0031033	CG14219	FBgn0259229	CG42329	12
FBgn0031034	CG14205	FBgn0030148	CG3106	12
FBgn0031034	CG14205	FBgn0031032	CG14204	12
FBgn0031034	CG14205	FBgn0031033	CG14219	12
FBgn0031034	CG14205	FBgn0039093	CG10183	12
FBgn0031034	CG14205	FBgn0039092	CG16723	12
FBgn0031034	CG14205	FBgn0053337	CG33337	12
FBgn0031034	CG14205	FBgn0039091	CG10182	12
FBgn0031034	CG14205	FBgn0033792	CG13325	12
FBgn0031034	CG14205	FBgn0259229	CG42329	12
FBgn0031049	Sec61gamma	FBgn0033691	CG8860	12
FBgn0031117	GstT3	FBgn0050000	GstT1	12
FBgn0031117	GstT3	FBgn0050005	GstT2	12
FBgn0031164	CG1724	FBgn0020371	Tim17b2	12
FBgn0031318	CG4887	FBgn0031319	CG4896	12
FBgn0031319	CG4896	FBgn0031318	CG4887	12
FBgn0031322	CG5001	FBgn0263106	DnaJ-1	12
FBgn0031335	CG5565	FBgn0019982	Gs1l	12
FBgn0031335	CG5565	FBgn0051924	CG31924	12
FBgn0031451	Pgk2	FBgn0250906	Pgk	12
FBgn0031491	alpha4GT1	FBgn0039378	alpha4GT2	12
FBgn0031654	Jon25Bii	FBgn0040060	yip7	12
FBgn0031654	Jon25Bii	FBgn0035665	Jon65Aiii	12
FBgn0031654	Jon25Bii	FBgn0035661	CG10477	12
FBgn0031654	Jon25Bii	FBgn0039778	Jon99Fi	12
FBgn0031654	Jon25Bii	FBgn0039777	Jon99Fii	12
FBgn0031654	Jon25Bii	FBgn0001285	Jon44E	12
FBgn0031688	Cyp28d2	FBgn0028940	Cyp28a5	12
FBgn0031688	Cyp28d2	FBgn0031689	Cyp28d1	12
FBgn0031689	Cyp28d1	FBgn0028940	Cyp28a5	12
FBgn0031689	Cyp28d1	FBgn0031688	Cyp28d2	12
FBgn0031693	Cyp4ac1	FBgn0031694	Cyp4ac2	12
FBgn0031693	Cyp4ac1	FBgn0031695	Cyp4ac3	12
FBgn0031694	Cyp4ac2	FBgn0031693	Cyp4ac1	12
FBgn0031694	Cyp4ac2	FBgn0031695	Cyp4ac3	12
FBgn0031695	Cyp4ac3	FBgn0031693	Cyp4ac1	12
FBgn0031695	Cyp4ac3	FBgn0031694	Cyp4ac2	12
FBgn0031775	CG9150	FBgn0030073	CG10962	12
FBgn0031775	CG9150	FBgn0026268	Antdh	12
FBgn0031775	CG9150	FBgn0030332	CG9360	12
FBgn0031775	CG9150	FBgn0036380	CG8757	12
FBgn0031775	CG9150	FBgn0263830	CG40486	12
FBgn0031804	CG9500	FBgn0050281	CG30281	12
FBgn0031860	Daao2	FBgn0033543	Daao1	12
FBgn0031925	Cyp4d21	FBgn0011576	Cyp4d2	12
FBgn0031925	Cyp4d21	FBgn0023541	Cyp4d14	12
FBgn0031929	CG18585	FBgn0031930	CG7025	12
FBgn0031930	CG7025	FBgn0031929	CG18585	12
FBgn0031941	ATPsynGL	FBgn0010612	ATPsynG	12
FBgn0031948	CG7149	FBgn0053116	CG33116	12
FBgn0032026	CG7627	FBgn0051793	CG31793	12
FBgn0032066	LManIII	FBgn0032069	LManVI	12
FBgn0032066	LManIII	FBgn0032068	LManV	12
FBgn0032066	LManIII	FBgn0032067	LManIV	12
FBgn0032066	LManIII	FBgn0032253	LManI	12
FBgn0032067	LManIV	FBgn0032069	LManVI	12
FBgn0032067	LManIV	FBgn0032068	LManV	12
FBgn0032067	LManIV	FBgn0032066	LManIII	12
FBgn0032067	LManIV	FBgn0032253	LManI	12
FBgn0032068	LManV	FBgn0032069	LManVI	12
FBgn0032068	LManV	FBgn0032067	LManIV	12
FBgn0032068	LManV	FBgn0032066	LManIII	12
FBgn0032068	LManV	FBgn0032253	LManI	12
FBgn0032069	LManVI	FBgn0032068	LManV	12
FBgn0032069	LManVI	FBgn0032067	LManIV	12
FBgn0032069	LManVI	FBgn0032066	LManIII	12
FBgn0032069	LManVI	FBgn0032253	LManI	12
FBgn0032115	CG4438	FBgn0029715	CG11444	12
FBgn0032163	TbCMF46	FBgn0046697	Ppr-Y	12
FBgn0032192	CG5731	FBgn0034117	CG7997	12
FBgn0032242	CG5355	FBgn0032969	CG2528	12
FBgn0032253	LManI	FBgn0032069	LManVI	12
FBgn0032253	LManI	FBgn0032068	LManV	12
FBgn0032253	LManI	FBgn0032067	LManIV	12
FBgn0032253	LManI	FBgn0032066	LManIII	12
FBgn0032264	Lip4	FBgn0032265	CG18301	12
FBgn0032264	Lip4	FBgn0051871	CG31871	12
FBgn0032264	Lip4	FBgn0032271	CG7329	12
FBgn0032265	CG18301	FBgn0032264	Lip4	12
FBgn0032265	CG18301	FBgn0051871	CG31871	12
FBgn0032265	CG18301	FBgn0032271	CG7329	12
FBgn0032271	CG7329	FBgn0032264	Lip4	12
FBgn0032271	CG7329	FBgn0032265	CG18301	12
FBgn0032271	CG7329	FBgn0051871	CG31871	12
FBgn0032405	firl	FBgn0029994	Ldsdh1	12
FBgn0032436	CG5418	FBgn0030511	CG11158	12
FBgn0032436	CG5418	FBgn0030510	CG12177	12
FBgn0032449	CG17036	FBgn0037846	CG6574	12
FBgn0032492	Prosalpha6T	FBgn0250843	Prosalpha6	12
FBgn0032603	CG17928	FBgn0000406	Cyt-b5-r	12
FBgn0032664	Slc25A46b	FBgn0030717	Slc25A46a	12
FBgn0032726	CG10621	FBgn0032727	Bhmt	12
FBgn0032727	Bhmt	FBgn0032726	CG10621	12
FBgn0032833	COX4	FBgn0033020	COX4L	12
FBgn0032889	CG9331	FBgn0051673	CG31673	12
FBgn0032889	CG9331	FBgn0051674	CG31674	12
FBgn0032908	CG9270	FBgn0051793	CG31793	12
FBgn0032969	CG2528	FBgn0032242	CG5355	12
FBgn0033020	COX4L	FBgn0032833	COX4	12
FBgn0033065	Cyp6w1	FBgn0025454	Cyp6g1	12
FBgn0033093	CG3270	FBgn0002021	l(2)37Bb	12
FBgn0033096	Zip42C.1	FBgn0038412	Zip89B	12
FBgn0033101	Ar4	FBgn0036290	Ar2	12
FBgn0033101	Ar4	FBgn0027552	Ar3	12
FBgn0033101	Ar4	FBgn0035476	Ar6	12
FBgn0033115	Spn42De	FBgn0028988	Spn42Dd	12
FBgn0033203	CG2070	FBgn0050495	CG30495	12
FBgn0033203	CG2070	FBgn0033205	Rdh1	12
FBgn0033205	Rdh1	FBgn0050495	CG30495	12
FBgn0033205	Rdh1	FBgn0033203	CG2070	12
FBgn0033274	CG14757	FBgn0033523	CG12895	12
FBgn0033294	Mal-A4	FBgn0002569	Mal-A2	12
FBgn0033294	Mal-A4	FBgn0050359	Mal-A5	12
FBgn0033294	Mal-A4	FBgn0050360	Mal-A6	12
FBgn0033294	Mal-A4	FBgn0033297	Mal-A8	12
FBgn0033294	Mal-A4	FBgn0033296	Mal-A7	12
FBgn0033294	Mal-A4	FBgn0002571	Mal-A3	12
FBgn0033296	Mal-A7	FBgn0002569	Mal-A2	12
FBgn0033296	Mal-A7	FBgn0033294	Mal-A4	12
FBgn0033296	Mal-A7	FBgn0050359	Mal-A5	12
FBgn0033296	Mal-A7	FBgn0050360	Mal-A6	12
FBgn0033296	Mal-A7	FBgn0033297	Mal-A8	12
FBgn0033296	Mal-A7	FBgn0002571	Mal-A3	12
FBgn0033297	Mal-A8	FBgn0002569	Mal-A2	12
FBgn0033297	Mal-A8	FBgn0033294	Mal-A4	12
FBgn0033297	Mal-A8	FBgn0050359	Mal-A5	12
FBgn0033297	Mal-A8	FBgn0050360	Mal-A6	12
FBgn0033297	Mal-A8	FBgn0033296	Mal-A7	12
FBgn0033297	Mal-A8	FBgn0002571	Mal-A3	12
FBgn0033474	CG1407	FBgn0034202	CG17287	12
FBgn0033518	Prx6c	FBgn0033520	Prx6b	12
FBgn0033518	Prx6c	FBgn0033521	CG12896	12
FBgn0033520	Prx6b	FBgn0033518	Prx6c	12
FBgn0033520	Prx6b	FBgn0033521	CG12896	12
FBgn0033521	CG12896	FBgn0033518	Prx6c	12
FBgn0033521	CG12896	FBgn0033520	Prx6b	12
FBgn0033523	CG12895	FBgn0033274	CG14757	12
FBgn0033543	Daao1	FBgn0031860	Daao2	12
FBgn0033551	CG7222	FBgn0031026	CG12231	12
FBgn0033584	CG7737	FBgn0036750	CG6034	12
FBgn0033584	CG7737	FBgn0035943	CG5653	12
FBgn0033691	CG8860	FBgn0031049	Sec61gamma	12
FBgn0033720	CG13160	FBgn0034436	CG11961	12
FBgn0033720	CG13160	FBgn0034437	CG10051	12
FBgn0033720	CG13160	FBgn0034439	CG10062	12
FBgn0033720	CG13160	FBgn0034440	CG10073	12
FBgn0033720	CG13160	FBgn0034441	CG10081	12
FBgn0033720	CG13160	FBgn0034438	CG9416	12
FBgn0033720	CG13160	FBgn0050047	CG30047	12
FBgn0033720	CG13160	FBgn0050049	CG30049	12
FBgn0033720	CG13160	FBgn0050043	CG30043	12
FBgn0033720	CG13160	FBgn0053012	CG33012	12
FBgn0033744	Dh44-R2	FBgn0033932	Dh44-R1	12
FBgn0033775	Cyp9h1	FBgn0015040	Cyp9c1	12
FBgn0033775	Cyp9h1	FBgn0015039	Cyp9b2	12
FBgn0033775	Cyp9h1	FBgn0015038	Cyp9b1	12
FBgn0033792	CG13325	FBgn0030148	CG3106	12
FBgn0033792	CG13325	FBgn0031032	CG14204	12
FBgn0033792	CG13325	FBgn0031034	CG14205	12
FBgn0033792	CG13325	FBgn0031033	CG14219	12
FBgn0033792	CG13325	FBgn0039093	CG10183	12
FBgn0033792	CG13325	FBgn0039092	CG16723	12
FBgn0033792	CG13325	FBgn0053337	CG33337	12
FBgn0033792	CG13325	FBgn0039091	CG10182	12
FBgn0033792	CG13325	FBgn0259229	CG42329	12
FBgn0033814	Qsox1	FBgn0038919	Qsox2	12
FBgn0033815	CG4676	FBgn0034729	CG10344	12
FBgn0033830	CG10814	FBgn0030575	CG5321	12
FBgn0033860	S-Lap5	FBgn0045770	S-Lap3	12
FBgn0033860	S-Lap5	FBgn0052064	S-Lap4	12
FBgn0033860	S-Lap5	FBgn0034132	S-Lap8	12
FBgn0033860	S-Lap5	FBgn0033868	S-Lap7	12
FBgn0033860	S-Lap5	FBgn0259795	loopin-1	12
FBgn0033868	S-Lap7	FBgn0045770	S-Lap3	12
FBgn0033868	S-Lap7	FBgn0052064	S-Lap4	12
FBgn0033868	S-Lap7	FBgn0034132	S-Lap8	12
FBgn0033868	S-Lap7	FBgn0033860	S-Lap5	12
FBgn0033868	S-Lap7	FBgn0259795	loopin-1	12
FBgn0033885	DJ-1alpha	FBgn0039802	dj-1beta	12
FBgn0033893	CG18371	FBgn0025115	Acyp	12
FBgn0033893	CG18371	FBgn0040524	CG11052	12
FBgn0033893	CG18371	FBgn0085190	CG34161	12
FBgn0033903	CG8323	FBgn0033904	CG18327	12
FBgn0033903	CG8323	FBgn0033905	CG18324	12
FBgn0033904	CG18327	FBgn0033903	CG8323	12
FBgn0033904	CG18327	FBgn0033905	CG18324	12
FBgn0033905	CG18324	FBgn0033903	CG8323	12
FBgn0033905	CG18324	FBgn0033904	CG18327	12
FBgn0033906	ReepB	FBgn0039371	CG4960	12
FBgn0033932	Dh44-R1	FBgn0033744	Dh44-R2	12
FBgn0033978	Cyp6a23	FBgn0039519	Cyp6a18	12
FBgn0033978	Cyp6a23	FBgn0015714	Cyp6a17	12
FBgn0033978	Cyp6a23	FBgn0033979	Cyp6a19	12
FBgn0033978	Cyp6a23	FBgn0013772	Cyp6a8	12
FBgn0033978	Cyp6a23	FBgn0013771	Cyp6a9	12
FBgn0033978	Cyp6a23	FBgn0288232	Cyp6a21	12
FBgn0033978	Cyp6a23	FBgn0289743	Cyp6a2	12
FBgn0033979	Cyp6a19	FBgn0039519	Cyp6a18	12
FBgn0033979	Cyp6a19	FBgn0015714	Cyp6a17	12
FBgn0033979	Cyp6a19	FBgn0033978	Cyp6a23	12
FBgn0033979	Cyp6a19	FBgn0013772	Cyp6a8	12
FBgn0033979	Cyp6a19	FBgn0013771	Cyp6a9	12
FBgn0033979	Cyp6a19	FBgn0288232	Cyp6a21	12
FBgn0033979	Cyp6a19	FBgn0289743	Cyp6a2	12
FBgn0033999	vaha	FBgn0023495	Lip3	12
FBgn0034092	CG7798	FBgn0004425	LysB	12
FBgn0034092	CG7798	FBgn0004428	LysE	12
FBgn0034092	CG7798	FBgn0004430	LysS	12
FBgn0034092	CG7798	FBgn0004429	LysP	12
FBgn0034092	CG7798	FBgn0004427	LysD	12
FBgn0034092	CG7798	FBgn0004431	LysX	12
FBgn0034117	CG7997	FBgn0032192	CG5731	12
FBgn0034132	S-Lap8	FBgn0045770	S-Lap3	12
FBgn0034132	S-Lap8	FBgn0052064	S-Lap4	12
FBgn0034132	S-Lap8	FBgn0033860	S-Lap5	12
FBgn0034132	S-Lap8	FBgn0033868	S-Lap7	12
FBgn0034132	S-Lap8	FBgn0259795	loopin-1	12
FBgn0034202	CG17287	FBgn0033474	CG1407	12
FBgn0034335	GstE1	FBgn0063498	GstE2	12
FBgn0034436	CG11961	FBgn0034437	CG10051	12
FBgn0034436	CG11961	FBgn0034439	CG10062	12
FBgn0034436	CG11961	FBgn0034440	CG10073	12
FBgn0034436	CG11961	FBgn0034441	CG10081	12
FBgn0034436	CG11961	FBgn0034438	CG9416	12
FBgn0034436	CG11961	FBgn0050047	CG30047	12
FBgn0034436	CG11961	FBgn0050049	CG30049	12
FBgn0034436	CG11961	FBgn0050043	CG30043	12
FBgn0034436	CG11961	FBgn0053012	CG33012	12
FBgn0034436	CG11961	FBgn0033720	CG13160	12
FBgn0034437	CG10051	FBgn0034436	CG11961	12
FBgn0034437	CG10051	FBgn0034439	CG10062	12
FBgn0034437	CG10051	FBgn0034440	CG10073	12
FBgn0034437	CG10051	FBgn0034441	CG10081	12
FBgn0034437	CG10051	FBgn0034438	CG9416	12
FBgn0034437	CG10051	FBgn0050047	CG30047	12
FBgn0034437	CG10051	FBgn0050049	CG30049	12
FBgn0034437	CG10051	FBgn0050043	CG30043	12
FBgn0034437	CG10051	FBgn0053012	CG33012	12
FBgn0034437	CG10051	FBgn0033720	CG13160	12
FBgn0034438	CG9416	FBgn0034436	CG11961	12
FBgn0034438	CG9416	FBgn0034437	CG10051	12
FBgn0034438	CG9416	FBgn0034439	CG10062	12
FBgn0034438	CG9416	FBgn0034440	CG10073	12
FBgn0034438	CG9416	FBgn0034441	CG10081	12
FBgn0034438	CG9416	FBgn0050047	CG30047	12
FBgn0034438	CG9416	FBgn0050049	CG30049	12
FBgn0034438	CG9416	FBgn0050043	CG30043	12
FBgn0034438	CG9416	FBgn0053012	CG33012	12
FBgn0034438	CG9416	FBgn0033720	CG13160	12
FBgn0034439	CG10062	FBgn0034436	CG11961	12
FBgn0034439	CG10062	FBgn0034437	CG10051	12
FBgn0034439	CG10062	FBgn0034440	CG10073	12
FBgn0034439	CG10062	FBgn0034441	CG10081	12
FBgn0034439	CG10062	FBgn0034438	CG9416	12
FBgn0034439	CG10062	FBgn0050047	CG30047	12
FBgn0034439	CG10062	FBgn0050049	CG30049	12
FBgn0034439	CG10062	FBgn0050043	CG30043	12
FBgn0034439	CG10062	FBgn0053012	CG33012	12
FBgn0034439	CG10062	FBgn0033720	CG13160	12
FBgn0034440	CG10073	FBgn0034436	CG11961	12
FBgn0034440	CG10073	FBgn0034437	CG10051	12
FBgn0034440	CG10073	FBgn0034439	CG10062	12
FBgn0034440	CG10073	FBgn0034441	CG10081	12
FBgn0034440	CG10073	FBgn0034438	CG9416	12
FBgn0034440	CG10073	FBgn0050047	CG30047	12
FBgn0034440	CG10073	FBgn0050049	CG30049	12
FBgn0034440	CG10073	FBgn0050043	CG30043	12
FBgn0034440	CG10073	FBgn0053012	CG33012	12
FBgn0034440	CG10073	FBgn0033720	CG13160	12
FBgn0034441	CG10081	FBgn0034436	CG11961	12
FBgn0034441	CG10081	FBgn0034437	CG10051	12
FBgn0034441	CG10081	FBgn0034439	CG10062	12
FBgn0034441	CG10081	FBgn0034440	CG10073	12
FBgn0034441	CG10081	FBgn0034438	CG9416	12
FBgn0034441	CG10081	FBgn0050047	CG30047	12
FBgn0034441	CG10081	FBgn0050049	CG30049	12
FBgn0034441	CG10081	FBgn0050043	CG30043	12
FBgn0034441	CG10081	FBgn0053012	CG33012	12
FBgn0034441	CG10081	FBgn0033720	CG13160	12
FBgn0034497	Mpcp1	FBgn0026409	Mpcp2	12
FBgn0034539	CG11159	FBgn0029765	CG16756	12
FBgn0034605	Ugt49C1	FBgn0027073	Ugt49B1	12
FBgn0034661	tpr	FBgn0042098	CG18735	12
FBgn0034729	CG10344	FBgn0033815	CG4676	12
FBgn0034736	gas	FBgn0015570	alpha-Est2	12
FBgn0034736	gas	FBgn0015568	alpha-Est1	12
FBgn0034736	gas	FBgn0015575	alpha-Est7	12
FBgn0034736	gas	FBgn0261393	alpha-Est5	12
FBgn0034756	Cyp6d2	FBgn0039006	Cyp6d4	12
FBgn0034756	Cyp6d2	FBgn0038194	Cyp6d5	12
FBgn0035044	CG3663	FBgn0039850	CG11333	12
FBgn0035082	CG2811	FBgn0035083	Tina-1	12
FBgn0035083	Tina-1	FBgn0035082	CG2811	12
FBgn0035099	CG6845	FBgn0052320	CG32320	12
FBgn0035143	Ppm1	FBgn0035425	CG17746	12
FBgn0035231	Pcyt2	FBgn0041342	Pcyt1	12
FBgn0035331	MsR1	FBgn0264002	MsR2	12
FBgn0035344	Cyp4d20	FBgn0011576	Cyp4d2	12
FBgn0035344	Cyp4d20	FBgn0023541	Cyp4d14	12
FBgn0035355	CG16985	FBgn0035356	CG16986	12
FBgn0035356	CG16986	FBgn0035355	CG16985	12
FBgn0035425	CG17746	FBgn0035143	Ppm1	12
FBgn0035476	Ar6	FBgn0033101	Ar4	12
FBgn0035476	Ar6	FBgn0036290	Ar2	12
FBgn0035476	Ar6	FBgn0027552	Ar3	12
FBgn0035482	CG14985	FBgn0050398	CG30398	12
FBgn0035557	CG11353	FBgn0050471	CG30471	12
FBgn0035567	CG7514	FBgn0035568	CG18418	12
FBgn0035568	CG18418	FBgn0035567	CG7514	12
FBgn0035600	Cyt-c1	FBgn0039651	Cyt-c1L	12
FBgn0035620	Alp9	FBgn0038845	Alp5	12
FBgn0035661	CG10477	FBgn0040060	yip7	12
FBgn0035661	CG10477	FBgn0035665	Jon65Aiii	12
FBgn0035661	CG10477	FBgn0039778	Jon99Fi	12
FBgn0035661	CG10477	FBgn0039777	Jon99Fii	12
FBgn0035661	CG10477	FBgn0001285	Jon44E	12
FBgn0035661	CG10477	FBgn0031654	Jon25Bii	12
FBgn0035665	Jon65Aiii	FBgn0040060	yip7	12
FBgn0035665	Jon65Aiii	FBgn0035661	CG10477	12
FBgn0035665	Jon65Aiii	FBgn0039778	Jon99Fi	12
FBgn0035665	Jon65Aiii	FBgn0039777	Jon99Fii	12
FBgn0035665	Jon65Aiii	FBgn0001285	Jon44E	12
FBgn0035665	Jon65Aiii	FBgn0031654	Jon25Bii	12
FBgn0035667	Jon65Ai	FBgn0035887	Jon66Cii	12
FBgn0035667	Jon65Ai	FBgn0020906	Jon25Bi	12
FBgn0035709	eIF4E4	FBgn0015218	eIF4E1	12
FBgn0035709	eIF4E4	FBgn0035823	eIF4E5	12
FBgn0035709	eIF4E4	FBgn0265089	eIF4E3	12
FBgn0035779	CG8562	FBgn0035781	CG8560	12
FBgn0035781	CG8560	FBgn0035779	CG8562	12
FBgn0035823	eIF4E5	FBgn0015218	eIF4E1	12
FBgn0035823	eIF4E5	FBgn0035709	eIF4E4	12
FBgn0035823	eIF4E5	FBgn0265089	eIF4E3	12
FBgn0035887	Jon66Cii	FBgn0035667	Jon65Ai	12
FBgn0035887	Jon66Cii	FBgn0020906	Jon25Bi	12
FBgn0035904	GstO3	FBgn0035906	GstO2	12
FBgn0035906	GstO2	FBgn0035904	GstO3	12
FBgn0035906	GstO2	FBgn0035907	GstO1	12
FBgn0035906	GstO2	FBgn0086348	se	12
FBgn0035907	GstO1	FBgn0035906	GstO2	12
FBgn0035943	CG5653	FBgn0033584	CG7737	12
FBgn0036128	Elo68beta	FBgn0052072	Elo68alpha	12
FBgn0036160	Khkl2	FBgn0036942	Khk	12
FBgn0036160	Khkl2	FBgn0036161	Khk2	12
FBgn0036161	Khk2	FBgn0036942	Khk	12
FBgn0036161	Khk2	FBgn0036160	Khkl2	12
FBgn0036240	CG6928	FBgn0039787	CG9702	12
FBgn0036240	CG6928	FBgn0039789	CG9717	12
FBgn0036290	Ar2	FBgn0033101	Ar4	12
FBgn0036290	Ar2	FBgn0027552	Ar3	12
FBgn0036290	Ar2	FBgn0035476	Ar6	12
FBgn0036334	CG11267	FBgn0038200	CG9920	12
FBgn0036380	CG8757	FBgn0031775	CG9150	12
FBgn0036415	CG7768	FBgn0004432	Cyp1	12
FBgn0036465	Rpn12R	FBgn0028693	Rpn12	12
FBgn0036496	cocoon	FBgn0025790	TBPH	12
FBgn0036550	CG17026	FBgn0036553	CG17027	12
FBgn0036553	CG17027	FBgn0036550	CG17026	12
FBgn0036568	ATPsynbetaL	FBgn0010217	ATPsynbeta	12
FBgn0036620	CG4842	FBgn0042137	CG18814	12
FBgn0036620	CG4842	FBgn0011693	Pdh	12
FBgn0036706	ND-24L	FBgn0030853	ND-24	12
FBgn0036750	CG6034	FBgn0033584	CG7737	12
FBgn0036764	CG5535	FBgn0037203	slif	12
FBgn0036765	CG7408	FBgn0052191	CG32191	12
FBgn0036784	Tktl	FBgn0037607	Tkt	12
FBgn0036787	CG4306	FBgn0052196	CG32196	12
FBgn0036876	CG9451	FBgn0036877	CG9452	12
FBgn0036877	CG9452	FBgn0036876	CG9451	12
FBgn0036942	Khk	FBgn0036161	Khk2	12
FBgn0036942	Khk	FBgn0036160	Khkl2	12
FBgn0037037	CG10588	FBgn0030344	Nrd1	12
FBgn0037070	CG11309	FBgn0037071	CG7632	12
FBgn0037071	CG7632	FBgn0037070	CG11309	12
FBgn0037170	Trxr2	FBgn0020653	Trxr1	12
FBgn0037172	ND-B14.5AL	FBgn0025839	ND-B14.5A	12
FBgn0037203	slif	FBgn0036764	CG5535	12
FBgn0037354	CG12171	FBgn0051549	CG31549	12
FBgn0037354	CG12171	FBgn0051548	CG31548	12
FBgn0037547	CG7910	FBgn0037548	CG7900	12
FBgn0037548	CG7900	FBgn0037547	CG7910	12
FBgn0037607	Tkt	FBgn0036784	Tktl	12
FBgn0037677	CG12951	FBgn0037678	CG16749	12
FBgn0037678	CG16749	FBgn0037677	CG12951	12
FBgn0037686	RpL34b	FBgn0039406	RpL34a	12
FBgn0037690	Task7	FBgn0038165	Task6	12
FBgn0037696	GstZ1	FBgn0037697	GstZ2	12
FBgn0037697	GstZ2	FBgn0037696	GstZ1	12
FBgn0037759	CG8526	FBgn0029689	CG6428	12
FBgn0037788	CAH7	FBgn0038956	CAH8	12
FBgn0037788	CAH7	FBgn0039486	CAH9	12
FBgn0037788	CAH7	FBgn0040629	CAH5	12
FBgn0037818	CG6465	FBgn0039051	CG17109	12
FBgn0037818	CG6465	FBgn0039052	CG6733	12
FBgn0037818	CG6465	FBgn0039053	CG6738	12
FBgn0037845	CG14694	FBgn0037846	CG6574	12
FBgn0037846	CG6574	FBgn0032449	CG17036	12
FBgn0037846	CG6574	FBgn0037845	CG14694	12
FBgn0037862	mAcon2	FBgn0010100	mAcon1	12
FBgn0037934	CG6830	FBgn0037935	CG6834	12
FBgn0037935	CG6834	FBgn0037934	CG6830	12
FBgn0037970	GC2	FBgn0260743	GC1	12
FBgn0038001	CG17404	FBgn0038002	CG12256	12
FBgn0038002	CG12256	FBgn0038001	CG17404	12
FBgn0038049	Srlp	FBgn0039531	CG5611	12
FBgn0038105	yellow-f2	FBgn0041710	yellow-f	12
FBgn0038135	CG8773	FBgn0038136	CG8774	12
FBgn0038135	CG8773	FBgn0052473	CG32473	12
FBgn0038136	CG8774	FBgn0038135	CG8773	12
FBgn0038136	CG8774	FBgn0052473	CG32473	12
FBgn0038165	Task6	FBgn0037690	Task7	12
FBgn0038172	Adgf-D	FBgn0038173	Adgf-C	12
FBgn0038173	Adgf-C	FBgn0038172	Adgf-D	12
FBgn0038194	Cyp6d5	FBgn0034756	Cyp6d2	12
FBgn0038194	Cyp6d5	FBgn0039006	Cyp6d4	12
FBgn0038200	CG9920	FBgn0036334	CG11267	12
FBgn0038257	smp-30	FBgn0030362	regucalcin	12
FBgn0038274	Nup93-2	FBgn0027537	Nup93-1	12
FBgn0038277	RpS5b	FBgn0002590	RpS5a	12
FBgn0038299	Spn88Eb	FBgn0028984	Spn88Ea	12
FBgn0038349	AOX3	FBgn0038350	AOX4	12
FBgn0038349	AOX3	FBgn0267408	AOX1	12
FBgn0038350	AOX4	FBgn0038349	AOX3	12
FBgn0038350	AOX4	FBgn0267408	AOX1	12
FBgn0038369	Arpc3A	FBgn0065032	Arpc3B	12
FBgn0038387	blp	FBgn0029964	CG1409	12
FBgn0038412	Zip89B	FBgn0033096	Zip42C.1	12
FBgn0038461	EMC2B	FBgn0038462	EMC2A	12
FBgn0038462	EMC2A	FBgn0038461	EMC2B	12
FBgn0038471	Trm7-32	FBgn0038861	Trm7-34	12
FBgn0038700	CG3734	FBgn0038701	CG18493	12
FBgn0038701	CG18493	FBgn0038700	CG3734	12
FBgn0038740	Mrp5	FBgn0051793	CG31793	12
FBgn0038845	Alp5	FBgn0035620	Alp9	12
FBgn0038861	Trm7-34	FBgn0038471	Trm7-32	12
FBgn0038892	CG15498	FBgn0085486	CG34457	12
FBgn0038918	Qsox3	FBgn0038919	Qsox2	12
FBgn0038918	Qsox3	FBgn0051413	Qsox4	12
FBgn0038919	Qsox2	FBgn0038918	Qsox3	12
FBgn0038919	Qsox2	FBgn0051413	Qsox4	12
FBgn0038919	Qsox2	FBgn0033814	Qsox1	12
FBgn0038956	CAH8	FBgn0037788	CAH7	12
FBgn0038956	CAH8	FBgn0039486	CAH9	12
FBgn0038956	CAH8	FBgn0040629	CAH5	12
FBgn0039006	Cyp6d4	FBgn0034756	Cyp6d2	12
FBgn0039006	Cyp6d4	FBgn0038194	Cyp6d5	12
FBgn0039033	Or94a	FBgn0039034	Or94b	12
FBgn0039034	Or94b	FBgn0039033	Or94a	12
FBgn0039051	CG17109	FBgn0037818	CG6465	12
FBgn0039051	CG17109	FBgn0039052	CG6733	12
FBgn0039051	CG17109	FBgn0039053	CG6738	12
FBgn0039052	CG6733	FBgn0037818	CG6465	12
FBgn0039052	CG6733	FBgn0039051	CG17109	12
FBgn0039052	CG6733	FBgn0039053	CG6738	12
FBgn0039053	CG6738	FBgn0037818	CG6465	12
FBgn0039053	CG6738	FBgn0039051	CG17109	12
FBgn0039053	CG6738	FBgn0039052	CG6733	12
FBgn0039086	Ugt303B1	FBgn0040252	Ugt303A1	12
FBgn0039086	Ugt303B1	FBgn0039087	Ugt303B2	12
FBgn0039087	Ugt303B2	FBgn0040252	Ugt303A1	12
FBgn0039087	Ugt303B2	FBgn0039086	Ugt303B1	12
FBgn0039091	CG10182	FBgn0030148	CG3106	12
FBgn0039091	CG10182	FBgn0031032	CG14204	12
FBgn0039091	CG10182	FBgn0031034	CG14205	12
FBgn0039091	CG10182	FBgn0031033	CG14219	12
FBgn0039091	CG10182	FBgn0039093	CG10183	12
FBgn0039091	CG10182	FBgn0039092	CG16723	12
FBgn0039091	CG10182	FBgn0053337	CG33337	12
FBgn0039091	CG10182	FBgn0033792	CG13325	12
FBgn0039091	CG10182	FBgn0259229	CG42329	12
FBgn0039092	CG16723	FBgn0030148	CG3106	12
FBgn0039092	CG16723	FBgn0031032	CG14204	12
FBgn0039092	CG16723	FBgn0031034	CG14205	12
FBgn0039092	CG16723	FBgn0031033	CG14219	12
FBgn0039092	CG16723	FBgn0039093	CG10183	12
FBgn0039092	CG16723	FBgn0053337	CG33337	12
FBgn0039092	CG16723	FBgn0039091	CG10182	12
FBgn0039092	CG16723	FBgn0033792	CG13325	12
FBgn0039092	CG16723	FBgn0259229	CG42329	12
FBgn0039093	CG10183	FBgn0030148	CG3106	12
FBgn0039093	CG10183	FBgn0031032	CG14204	12
FBgn0039093	CG10183	FBgn0031034	CG14205	12
FBgn0039093	CG10183	FBgn0031033	CG14219	12
FBgn0039093	CG10183	FBgn0039092	CG16723	12
FBgn0039093	CG10183	FBgn0053337	CG33337	12
FBgn0039093	CG10183	FBgn0039091	CG10182	12
FBgn0039093	CG10183	FBgn0033792	CG13325	12
FBgn0039093	CG10183	FBgn0259229	CG42329	12
FBgn0039129	RpS19b	FBgn0010412	RpS19a	12
FBgn0039193	CG13613	FBgn0261994	CG42812	12
FBgn0039311	CG10513	FBgn0039312	CG10514	12
FBgn0039311	CG10513	FBgn0039313	CG11892	12
FBgn0039312	CG10514	FBgn0039311	CG10513	12
FBgn0039312	CG10514	FBgn0039313	CG11892	12
FBgn0039313	CG11892	FBgn0039312	CG10514	12
FBgn0039313	CG11892	FBgn0039311	CG10513	12
FBgn0039315	CG13658	FBgn0051300	CG31300	12
FBgn0039315	CG13658	FBgn0039316	CG11893	12
FBgn0039315	CG13658	FBgn0039319	CG13659	12
FBgn0039315	CG13658	FBgn0051370	CG31370	12
FBgn0039315	CG13658	FBgn0051436	CG31436	12
FBgn0039316	CG11893	FBgn0051300	CG31300	12
FBgn0039316	CG11893	FBgn0039315	CG13658	12
FBgn0039316	CG11893	FBgn0039319	CG13659	12
FBgn0039316	CG11893	FBgn0051370	CG31370	12
FBgn0039316	CG11893	FBgn0051436	CG31436	12
FBgn0039319	CG13659	FBgn0051300	CG31300	12
FBgn0039319	CG13659	FBgn0039315	CG13658	12
FBgn0039319	CG13659	FBgn0039316	CG11893	12
FBgn0039319	CG13659	FBgn0051370	CG31370	12
FBgn0039319	CG13659	FBgn0051436	CG31436	12
FBgn0039371	CG4960	FBgn0033906	ReepB	12
FBgn0039378	alpha4GT2	FBgn0031491	alpha4GT1	12
FBgn0039406	RpL34a	FBgn0037686	RpL34b	12
FBgn0039421	Nil	FBgn0086361	alph	12
FBgn0039486	CAH9	FBgn0037788	CAH7	12
FBgn0039486	CAH9	FBgn0038956	CAH8	12
FBgn0039486	CAH9	FBgn0040629	CAH5	12
FBgn0039519	Cyp6a18	FBgn0015714	Cyp6a17	12
FBgn0039519	Cyp6a18	FBgn0033978	Cyp6a23	12
FBgn0039519	Cyp6a18	FBgn0033979	Cyp6a19	12
FBgn0039519	Cyp6a18	FBgn0013772	Cyp6a8	12
FBgn0039519	Cyp6a18	FBgn0013771	Cyp6a9	12
FBgn0039519	Cyp6a18	FBgn0288232	Cyp6a21	12
FBgn0039519	Cyp6a18	FBgn0289743	Cyp6a2	12
FBgn0039531	CG5611	FBgn0038049	Srlp	12
FBgn0039576	UQCR-14L	FBgn0030733	UQCR-14	12
FBgn0039628	CG11841	FBgn0039629	CG11842	12
FBgn0039628	CG11841	FBgn0039630	CG11843	12
FBgn0039629	CG11842	FBgn0039628	CG11841	12
FBgn0039629	CG11842	FBgn0039630	CG11843	12
FBgn0039630	CG11843	FBgn0039628	CG11841	12
FBgn0039630	CG11843	FBgn0039629	CG11842	12
FBgn0039651	Cyt-c1L	FBgn0035600	Cyt-c1	12
FBgn0039669	ND-20L	FBgn0030718	ND-20	12
FBgn0039739	RpS28a	FBgn0030136	RpS28b	12
FBgn0039777	Jon99Fii	FBgn0040060	yip7	12
FBgn0039777	Jon99Fii	FBgn0035665	Jon65Aiii	12
FBgn0039777	Jon99Fii	FBgn0035661	CG10477	12
FBgn0039777	Jon99Fii	FBgn0039778	Jon99Fi	12
FBgn0039777	Jon99Fii	FBgn0001285	Jon44E	12
FBgn0039777	Jon99Fii	FBgn0031654	Jon25Bii	12
FBgn0039778	Jon99Fi	FBgn0040060	yip7	12
FBgn0039778	Jon99Fi	FBgn0035665	Jon65Aiii	12
FBgn0039778	Jon99Fi	FBgn0035661	CG10477	12
FBgn0039778	Jon99Fi	FBgn0039777	Jon99Fii	12
FBgn0039778	Jon99Fi	FBgn0001285	Jon44E	12
FBgn0039778	Jon99Fi	FBgn0031654	Jon25Bii	12
FBgn0039784	CG9698	FBgn0051015	PH4alphaPV	12
FBgn0039787	CG9702	FBgn0036240	CG6928	12
FBgn0039787	CG9702	FBgn0039789	CG9717	12
FBgn0039788	Rpt6R	FBgn0020369	Rpt6	12
FBgn0039789	CG9717	FBgn0036240	CG6928	12
FBgn0039789	CG9717	FBgn0039787	CG9702	12
FBgn0039802	dj-1beta	FBgn0033885	DJ-1alpha	12
FBgn0039850	CG11333	FBgn0035044	CG3663	12
FBgn0039854	CG1635	FBgn0039855	CG1638	12
FBgn0039854	CG1635	FBgn0039856	CG1774	12
FBgn0039855	CG1638	FBgn0039854	CG1635	12
FBgn0039855	CG1638	FBgn0039856	CG1774	12
FBgn0039856	CG1774	FBgn0039854	CG1635	12
FBgn0039856	CG1774	FBgn0039855	CG1638	12
FBgn0040060	yip7	FBgn0035665	Jon65Aiii	12
FBgn0040060	yip7	FBgn0035661	CG10477	12
FBgn0040060	yip7	FBgn0039778	Jon99Fi	12
FBgn0040060	yip7	FBgn0039777	Jon99Fii	12
FBgn0040060	yip7	FBgn0001285	Jon44E	12
FBgn0040060	yip7	FBgn0031654	Jon25Bii	12
FBgn0040069	vanin-like	FBgn0052751	CG32751	12
FBgn0040251	Ugt302K1	FBgn0026315	Ugt35A1	12
FBgn0040252	Ugt303A1	FBgn0039087	Ugt303B2	12
FBgn0040252	Ugt303A1	FBgn0039086	Ugt303B1	12
FBgn0040253	Ugt35E1	FBgn0026315	Ugt35A1	12
FBgn0040253	Ugt35E1	FBgn0026314	Ugt35B1	12
FBgn0040253	Ugt35E1	FBgn0040255	Ugt35E2	12
FBgn0040253	Ugt35E1	FBgn0051002	Ugt35D1	12
FBgn0040255	Ugt35E2	FBgn0026315	Ugt35A1	12
FBgn0040255	Ugt35E2	FBgn0026314	Ugt35B1	12
FBgn0040255	Ugt35E2	FBgn0040253	Ugt35E1	12
FBgn0040255	Ugt35E2	FBgn0051002	Ugt35D1	12
FBgn0040256	Ugt35C1	FBgn0026315	Ugt35A1	12
FBgn0040256	Ugt35C1	FBgn0026314	Ugt35B1	12
FBgn0040257	Ugt302E1	FBgn0026315	Ugt35A1	12
FBgn0040259	Ugt302C1	FBgn0026315	Ugt35A1	12
FBgn0040262	Ugt37C2	FBgn0026754	Ugt37C1	12
FBgn0040338	TfIIA-S-2	FBgn0013347	TfIIA-S	12
FBgn0040524	CG11052	FBgn0025115	Acyp	12
FBgn0040524	CG11052	FBgn0033893	CG18371	12
FBgn0040524	CG11052	FBgn0085190	CG34161	12
FBgn0040629	CAH5	FBgn0037788	CAH7	12
FBgn0040629	CAH5	FBgn0038956	CAH8	12
FBgn0040629	CAH5	FBgn0039486	CAH9	12
FBgn0041194	Prat2	FBgn0004901	Prat	12
FBgn0041342	Pcyt1	FBgn0035231	Pcyt2	12
FBgn0041710	yellow-f	FBgn0038105	yellow-f2	12
FBgn0042098	CG18735	FBgn0034661	tpr	12
FBgn0042137	CG18814	FBgn0036620	CG4842	12
FBgn0042137	CG18814	FBgn0011693	Pdh	12
FBgn0042710	Hex-T	FBgn0001186	Hex-A	12
FBgn0042710	Hex-T	FBgn0001187	Hex-C	12
FBgn0043043	Desat2	FBgn0086687	Desat1	12
FBgn0045770	S-Lap3	FBgn0052064	S-Lap4	12
FBgn0045770	S-Lap3	FBgn0034132	S-Lap8	12
FBgn0045770	S-Lap3	FBgn0033860	S-Lap5	12
FBgn0045770	S-Lap3	FBgn0033868	S-Lap7	12
FBgn0045770	S-Lap3	FBgn0259795	loopin-1	12
FBgn0046697	Ppr-Y	FBgn0032163	TbCMF46	12
FBgn0050000	GstT1	FBgn0031117	GstT3	12
FBgn0050000	GstT1	FBgn0050005	GstT2	12
FBgn0050005	GstT2	FBgn0031117	GstT3	12
FBgn0050005	GstT2	FBgn0050000	GstT1	12
FBgn0050025	CG30025	FBgn0010357	betaTry	12
FBgn0050025	CG30025	FBgn0010359	gammaTry	12
FBgn0050025	CG30025	FBgn0003863	alphaTry	12
FBgn0050036	CG30036	FBgn0053145	GalT1	12
FBgn0050036	CG30036	FBgn0050037	CG30037	12
FBgn0050037	CG30037	FBgn0050036	CG30036	12
FBgn0050043	CG30043	FBgn0034436	CG11961	12
FBgn0050043	CG30043	FBgn0034437	CG10051	12
FBgn0050043	CG30043	FBgn0034439	CG10062	12
FBgn0050043	CG30043	FBgn0034440	CG10073	12
FBgn0050043	CG30043	FBgn0034441	CG10081	12
FBgn0050043	CG30043	FBgn0034438	CG9416	12
FBgn0050043	CG30043	FBgn0050047	CG30047	12
FBgn0050043	CG30043	FBgn0050049	CG30049	12
FBgn0050043	CG30043	FBgn0053012	CG33012	12
FBgn0050043	CG30043	FBgn0033720	CG13160	12
FBgn0050047	CG30047	FBgn0034436	CG11961	12
FBgn0050047	CG30047	FBgn0034437	CG10051	12
FBgn0050047	CG30047	FBgn0034439	CG10062	12
FBgn0050047	CG30047	FBgn0034440	CG10073	12
FBgn0050047	CG30047	FBgn0034441	CG10081	12
FBgn0050047	CG30047	FBgn0034438	CG9416	12
FBgn0050047	CG30047	FBgn0050049	CG30049	12
FBgn0050047	CG30047	FBgn0050043	CG30043	12
FBgn0050047	CG30047	FBgn0053012	CG33012	12
FBgn0050047	CG30047	FBgn0033720	CG13160	12
FBgn0050049	CG30049	FBgn0034436	CG11961	12
FBgn0050049	CG30049	FBgn0034437	CG10051	12
FBgn0050049	CG30049	FBgn0034439	CG10062	12
FBgn0050049	CG30049	FBgn0034440	CG10073	12
FBgn0050049	CG30049	FBgn0034441	CG10081	12
FBgn0050049	CG30049	FBgn0034438	CG9416	12
FBgn0050049	CG30049	FBgn0050047	CG30047	12
FBgn0050049	CG30049	FBgn0050043	CG30043	12
FBgn0050049	CG30049	FBgn0053012	CG33012	12
FBgn0050049	CG30049	FBgn0033720	CG13160	12
FBgn0050281	CG30281	FBgn0031804	CG9500	12
FBgn0050344	CG30344	FBgn0050345	CG30345	12
FBgn0050345	CG30345	FBgn0050344	CG30344	12
FBgn0050359	Mal-A5	FBgn0002569	Mal-A2	12
FBgn0050359	Mal-A5	FBgn0033294	Mal-A4	12
FBgn0050359	Mal-A5	FBgn0050360	Mal-A6	12
FBgn0050359	Mal-A5	FBgn0033297	Mal-A8	12
FBgn0050359	Mal-A5	FBgn0033296	Mal-A7	12
FBgn0050359	Mal-A5	FBgn0002571	Mal-A3	12
FBgn0050360	Mal-A6	FBgn0002569	Mal-A2	12
FBgn0050360	Mal-A6	FBgn0033294	Mal-A4	12
FBgn0050360	Mal-A6	FBgn0050359	Mal-A5	12
FBgn0050360	Mal-A6	FBgn0033297	Mal-A8	12
FBgn0050360	Mal-A6	FBgn0033296	Mal-A7	12
FBgn0050360	Mal-A6	FBgn0002571	Mal-A3	12
FBgn0050398	CG30398	FBgn0035482	CG14985	12
FBgn0050471	CG30471	FBgn0035557	CG11353	12
FBgn0050495	CG30495	FBgn0033203	CG2070	12
FBgn0050495	CG30495	FBgn0033205	Rdh1	12
FBgn0051002	Ugt35D1	FBgn0026315	Ugt35A1	12
FBgn0051002	Ugt35D1	FBgn0026314	Ugt35B1	12
FBgn0051002	Ugt35D1	FBgn0040255	Ugt35E2	12
FBgn0051002	Ugt35D1	FBgn0040253	Ugt35E1	12
FBgn0051015	PH4alphaPV	FBgn0039784	CG9698	12
FBgn0051016	CG31016	FBgn0051017	PH4alphaNE3	12
FBgn0051017	PH4alphaNE3	FBgn0051016	CG31016	12
FBgn0051278	CG31278	FBgn0051373	CG31373	12
FBgn0051300	CG31300	FBgn0039315	CG13658	12
FBgn0051300	CG31300	FBgn0039316	CG11893	12
FBgn0051300	CG31300	FBgn0039319	CG13659	12
FBgn0051300	CG31300	FBgn0051370	CG31370	12
FBgn0051300	CG31300	FBgn0051436	CG31436	12
FBgn0051352	Unc-115a	FBgn0260463	Unc-115b	12
FBgn0051370	CG31370	FBgn0051300	CG31300	12
FBgn0051370	CG31370	FBgn0039315	CG13658	12
FBgn0051370	CG31370	FBgn0039316	CG11893	12
FBgn0051370	CG31370	FBgn0039319	CG13659	12
FBgn0051370	CG31370	FBgn0051436	CG31436	12
FBgn0051373	CG31373	FBgn0051278	CG31278	12
FBgn0051413	Qsox4	FBgn0038918	Qsox3	12
FBgn0051413	Qsox4	FBgn0038919	Qsox2	12
FBgn0051436	CG31436	FBgn0051300	CG31300	12
FBgn0051436	CG31436	FBgn0039315	CG13658	12
FBgn0051436	CG31436	FBgn0039316	CG11893	12
FBgn0051436	CG31436	FBgn0039319	CG13659	12
FBgn0051436	CG31436	FBgn0051370	CG31370	12
FBgn0051445	CG31445	FBgn0263236	SP1029	12
FBgn0051477	ATPsynepsilonL	FBgn0014391	sun	12
FBgn0051548	CG31548	FBgn0037354	CG12171	12
FBgn0051549	CG31549	FBgn0037354	CG12171	12
FBgn0051673	CG31673	FBgn0032889	CG9331	12
FBgn0051674	CG31674	FBgn0032889	CG9331	12
FBgn0051690	Tmtc1	FBgn0028481	Tmtc2	12
FBgn0051774	fred	FBgn0000547	ed	12
FBgn0051792	CG31792	FBgn0051793	CG31793	12
FBgn0051793	CG31793	FBgn0032026	CG7627	12
FBgn0051793	CG31793	FBgn0051792	CG31792	12
FBgn0051793	CG31793	FBgn0032908	CG9270	12
FBgn0051793	CG31793	FBgn0038740	Mrp5	12
FBgn0051793	CG31793	FBgn0010549	l(2)03659	12
FBgn0051793	CG31793	FBgn0263316	Mrp4	12
FBgn0051865	Ada1-1	FBgn0051866	Ada1-2	12
FBgn0051866	Ada1-2	FBgn0051865	Ada1-1	12
FBgn0051871	CG31871	FBgn0032264	Lip4	12
FBgn0051871	CG31871	FBgn0032265	CG18301	12
FBgn0051871	CG31871	FBgn0032271	CG7329	12
FBgn0051924	CG31924	FBgn0019982	Gs1l	12
FBgn0051924	CG31924	FBgn0031335	CG5565	12
FBgn0051954	CG31954	FBgn0015316	Try29F	12
FBgn0052064	S-Lap4	FBgn0045770	S-Lap3	12
FBgn0052064	S-Lap4	FBgn0034132	S-Lap8	12
FBgn0052064	S-Lap4	FBgn0033860	S-Lap5	12
FBgn0052064	S-Lap4	FBgn0033868	S-Lap7	12
FBgn0052064	S-Lap4	FBgn0259795	loopin-1	12
FBgn0052072	Elo68alpha	FBgn0036128	Elo68beta	12
FBgn0052087	CG32087	FBgn0052675	Tango5	12
FBgn0052191	CG32191	FBgn0036765	CG7408	12
FBgn0052196	CG32196	FBgn0036787	CG4306	12
FBgn0052320	CG32320	FBgn0035099	CG6845	12
FBgn0052473	CG32473	FBgn0038135	CG8773	12
FBgn0052473	CG32473	FBgn0038136	CG8774	12
FBgn0052484	Sk2	FBgn0030300	Sk1	12
FBgn0052675	Tango5	FBgn0052087	CG32087	12
FBgn0052751	CG32751	FBgn0040069	vanin-like	12
FBgn0052823	Sdic3	FBgn0003654	sw	12
FBgn0052823	Sdic3	FBgn0053499	Sdic4	12
FBgn0052823	Sdic3	FBgn0053497	Sdic2	12
FBgn0052823	Sdic3	FBgn0067861	Sdic1	12
FBgn0053012	CG33012	FBgn0034436	CG11961	12
FBgn0053012	CG33012	FBgn0034437	CG10051	12
FBgn0053012	CG33012	FBgn0034439	CG10062	12
FBgn0053012	CG33012	FBgn0034440	CG10073	12
FBgn0053012	CG33012	FBgn0034441	CG10081	12
FBgn0053012	CG33012	FBgn0034438	CG9416	12
FBgn0053012	CG33012	FBgn0050047	CG30047	12
FBgn0053012	CG33012	FBgn0050049	CG30049	12
FBgn0053012	CG33012	FBgn0050043	CG30043	12
FBgn0053012	CG33012	FBgn0033720	CG13160	12
FBgn0053054	Targ1	FBgn0085290	Targ3	12
FBgn0053105	p24-2	FBgn0069242	eca	12
FBgn0053116	CG33116	FBgn0031948	CG7149	12
FBgn0053145	GalT1	FBgn0050036	CG30036	12
FBgn0053337	CG33337	FBgn0030148	CG3106	12
FBgn0053337	CG33337	FBgn0031032	CG14204	12
FBgn0053337	CG33337	FBgn0031034	CG14205	12
FBgn0053337	CG33337	FBgn0031033	CG14219	12
FBgn0053337	CG33337	FBgn0039093	CG10183	12
FBgn0053337	CG33337	FBgn0039092	CG16723	12
FBgn0053337	CG33337	FBgn0039091	CG10182	12
FBgn0053337	CG33337	FBgn0033792	CG13325	12
FBgn0053337	CG33337	FBgn0259229	CG42329	12
FBgn0053497	Sdic2	FBgn0053499	Sdic4	12
FBgn0053497	Sdic2	FBgn0052823	Sdic3	12
FBgn0053499	Sdic4	FBgn0003654	sw	12
FBgn0053499	Sdic4	FBgn0052823	Sdic3	12
FBgn0053499	Sdic4	FBgn0053497	Sdic2	12
FBgn0053499	Sdic4	FBgn0067861	Sdic1	12
FBgn0053548	SmydA-8	FBgn0030102	SmydA-9	12
FBgn0058045	CG40045	FBgn0267383	Ubc87F	12
FBgn0063492	GstE8	FBgn0063497	GstE3	12
FBgn0063492	GstE8	FBgn0063496	GstE4	12
FBgn0063492	GstE8	FBgn0063495	GstE5	12
FBgn0063492	GstE8	FBgn0063494	GstE6	12
FBgn0063492	GstE8	FBgn0063493	GstE7	12
FBgn0063492	GstE8	FBgn0063499	GstE10	12
FBgn0063493	GstE7	FBgn0063497	GstE3	12
FBgn0063493	GstE7	FBgn0063496	GstE4	12
FBgn0063493	GstE7	FBgn0063495	GstE5	12
FBgn0063493	GstE7	FBgn0063494	GstE6	12
FBgn0063493	GstE7	FBgn0063492	GstE8	12
FBgn0063493	GstE7	FBgn0063499	GstE10	12
FBgn0063494	GstE6	FBgn0063497	GstE3	12
FBgn0063494	GstE6	FBgn0063496	GstE4	12
FBgn0063494	GstE6	FBgn0063495	GstE5	12
FBgn0063494	GstE6	FBgn0063493	GstE7	12
FBgn0063494	GstE6	FBgn0063492	GstE8	12
FBgn0063494	GstE6	FBgn0063499	GstE10	12
FBgn0063495	GstE5	FBgn0063497	GstE3	12
FBgn0063495	GstE5	FBgn0063496	GstE4	12
FBgn0063495	GstE5	FBgn0063494	GstE6	12
FBgn0063495	GstE5	FBgn0063493	GstE7	12
FBgn0063495	GstE5	FBgn0063492	GstE8	12
FBgn0063495	GstE5	FBgn0063499	GstE10	12
FBgn0063496	GstE4	FBgn0063497	GstE3	12
FBgn0063496	GstE4	FBgn0063495	GstE5	12
FBgn0063496	GstE4	FBgn0063494	GstE6	12
FBgn0063496	GstE4	FBgn0063493	GstE7	12
FBgn0063496	GstE4	FBgn0063492	GstE8	12
FBgn0063496	GstE4	FBgn0063499	GstE10	12
FBgn0063497	GstE3	FBgn0063496	GstE4	12
FBgn0063497	GstE3	FBgn0063495	GstE5	12
FBgn0063497	GstE3	FBgn0063494	GstE6	12
FBgn0063497	GstE3	FBgn0063493	GstE7	12
FBgn0063497	GstE3	FBgn0063492	GstE8	12
FBgn0063497	GstE3	FBgn0063499	GstE10	12
FBgn0063498	GstE2	FBgn0034335	GstE1	12
FBgn0063499	GstE10	FBgn0063497	GstE3	12
FBgn0063499	GstE10	FBgn0063496	GstE4	12
FBgn0063499	GstE10	FBgn0063495	GstE5	12
FBgn0063499	GstE10	FBgn0063494	GstE6	12
FBgn0063499	GstE10	FBgn0063493	GstE7	12
FBgn0063499	GstE10	FBgn0063492	GstE8	12
FBgn0065032	Arpc3B	FBgn0038369	Arpc3A	12
FBgn0067861	Sdic1	FBgn0053499	Sdic4	12
FBgn0067861	Sdic1	FBgn0052823	Sdic3	12
FBgn0069242	eca	FBgn0053105	p24-2	12
FBgn0069973	CG40485	FBgn0030073	CG10962	12
FBgn0069973	CG40485	FBgn0026268	Antdh	12
FBgn0069973	CG40485	FBgn0263830	CG40486	12
FBgn0085190	CG34161	FBgn0025115	Acyp	12
FBgn0085190	CG34161	FBgn0040524	CG11052	12
FBgn0085190	CG34161	FBgn0033893	CG18371	12
FBgn0085290	Targ3	FBgn0053054	Targ1	12
FBgn0085486	CG34457	FBgn0038892	CG15498	12
FBgn0086348	se	FBgn0035906	GstO2	12
FBgn0086361	alph	FBgn0039421	Nil	12
FBgn0086687	Desat1	FBgn0043043	Desat2	12
FBgn0250843	Prosalpha6	FBgn0032492	Prosalpha6T	12
FBgn0250906	Pgk	FBgn0031451	Pgk2	12
FBgn0259229	CG42329	FBgn0030148	CG3106	12
FBgn0259229	CG42329	FBgn0031032	CG14204	12
FBgn0259229	CG42329	FBgn0031034	CG14205	12
FBgn0259229	CG42329	FBgn0031033	CG14219	12
FBgn0259229	CG42329	FBgn0039093	CG10183	12
FBgn0259229	CG42329	FBgn0039092	CG16723	12
FBgn0259229	CG42329	FBgn0053337	CG33337	12
FBgn0259229	CG42329	FBgn0039091	CG10182	12
FBgn0259229	CG42329	FBgn0033792	CG13325	12
FBgn0259231	CCKLR-17D1	FBgn0030954	CCKLR-17D3	12
FBgn0259795	loopin-1	FBgn0045770	S-Lap3	12
FBgn0259795	loopin-1	FBgn0052064	S-Lap4	12
FBgn0259795	loopin-1	FBgn0034132	S-Lap8	12
FBgn0259795	loopin-1	FBgn0033860	S-Lap5	12
FBgn0259795	loopin-1	FBgn0033868	S-Lap7	12
FBgn0260463	Unc-115b	FBgn0051352	Unc-115a	12
FBgn0260639	gammaTub23C	FBgn0010097	gammaTub37C	12
FBgn0260743	GC1	FBgn0037970	GC2	12
FBgn0261393	alpha-Est5	FBgn0034736	gas	12
FBgn0261393	alpha-Est5	FBgn0015570	alpha-Est2	12
FBgn0261393	alpha-Est5	FBgn0015568	alpha-Est1	12
FBgn0261393	alpha-Est5	FBgn0015575	alpha-Est7	12
FBgn0261994	CG42812	FBgn0039193	CG13613	12
FBgn0261995	CG42813	FBgn0261996	CG42814	12
FBgn0261996	CG42814	FBgn0261995	CG42813	12
FBgn0263106	DnaJ-1	FBgn0031322	CG5001	12
FBgn0263236	SP1029	FBgn0051445	CG31445	12
FBgn0263316	Mrp4	FBgn0051793	CG31793	12
FBgn0263830	CG40486	FBgn0030332	CG9360	12
FBgn0263830	CG40486	FBgn0031775	CG9150	12
FBgn0263830	CG40486	FBgn0069973	CG40485	12
FBgn0264000	GluRIB	FBgn0004619	GluRIA	12
FBgn0264002	MsR2	FBgn0035331	MsR1	12
FBgn0265089	eIF4E3	FBgn0015218	eIF4E1	12
FBgn0265089	eIF4E3	FBgn0035823	eIF4E5	12
FBgn0265089	eIF4E3	FBgn0035709	eIF4E4	12
FBgn0265137	Spn42Da	FBgn0028983	Spn55B	12
FBgn0265606	Prosalpha4T1	FBgn0004066	Prosalpha4	12
FBgn0266720	Snap24	FBgn0011288	Snap25	12
FBgn0267001	Ten-a	FBgn0004449	Ten-m	12
FBgn0267383	Ubc87F	FBgn0058045	CG40045	12
FBgn0267408	AOX1	FBgn0038350	AOX4	12
FBgn0267408	AOX1	FBgn0038349	AOX3	12
FBgn0267912	CanA-14F	FBgn0011826	Pp2B-14D	12
FBgn0284243	betaTub56D	FBgn0003889	betaTub85D	12
FBgn0286723	hll	FBgn0027348	bgm	12
FBgn0288232	Cyp6a21	FBgn0039519	Cyp6a18	12
FBgn0288232	Cyp6a21	FBgn0015714	Cyp6a17	12
FBgn0288232	Cyp6a21	FBgn0033978	Cyp6a23	12
FBgn0288232	Cyp6a21	FBgn0033979	Cyp6a19	12
FBgn0288232	Cyp6a21	FBgn0013772	Cyp6a8	12
FBgn0288232	Cyp6a21	FBgn0013771	Cyp6a9	12
FBgn0288232	Cyp6a21	FBgn0289743	Cyp6a2	12
FBgn0289743	Cyp6a2	FBgn0039519	Cyp6a18	12
FBgn0289743	Cyp6a2	FBgn0015714	Cyp6a17	12
FBgn0289743	Cyp6a2	FBgn0033978	Cyp6a23	12
FBgn0289743	Cyp6a2	FBgn0033979	Cyp6a19	12
FBgn0289743	Cyp6a2	FBgn0013772	Cyp6a8	12
FBgn0289743	Cyp6a2	FBgn0013771	Cyp6a9	12
FBgn0289743	Cyp6a2	FBgn0288232	Cyp6a21	12
FBgn0290174	Nsf2	FBgn0000346	comt	12
FBgn0000036	nAChRalpha1	FBgn0015519	nAChRalpha3	11
FBgn0000036	nAChRalpha1	FBgn0004118	nAChRbeta2	11
FBgn0000036	nAChRalpha1	FBgn0266347	nAChRalpha4	11
FBgn0000042	Act5C	FBgn0000045	Act79B	11
FBgn0000042	Act5C	FBgn0000046	Act87E	11
FBgn0000042	Act5C	FBgn0000047	Act88F	11
FBgn0000042	Act5C	FBgn0000044	Act57B	11
FBgn0000043	Act42A	FBgn0000045	Act79B	11
FBgn0000043	Act42A	FBgn0000046	Act87E	11
FBgn0000043	Act42A	FBgn0000047	Act88F	11
FBgn0000043	Act42A	FBgn0000044	Act57B	11
FBgn0000044	Act57B	FBgn0000043	Act42A	11
FBgn0000044	Act57B	FBgn0000042	Act5C	11
FBgn0000045	Act79B	FBgn0000043	Act42A	11
FBgn0000045	Act79B	FBgn0000042	Act5C	11
FBgn0000046	Act87E	FBgn0000043	Act42A	11
FBgn0000046	Act87E	FBgn0000042	Act5C	11
FBgn0000047	Act88F	FBgn0000043	Act42A	11
FBgn0000047	Act88F	FBgn0000042	Act5C	11
FBgn0000064	Aldo	FBgn0039425	Aldol	11
FBgn0000078	Amy-d	FBgn0020506	Amyrel	11
FBgn0000079	Amy-p	FBgn0020506	Amyrel	11
FBgn0000083	AnxB9	FBgn0030749	AnxB11	11
FBgn0000116	Argk1	FBgn0035957	Argk2	11
FBgn0000146	aub	FBgn0004872	piwi	11
FBgn0000259	CkIIbeta	FBgn0026136	CkIIbeta2	11
FBgn0000318	cl	FBgn0040396	CG3939	11
FBgn0000422	Ddc	FBgn0050446	Tdc2	11
FBgn0000422	Ddc	FBgn0005619	Hdc	11
FBgn0000557	eEF1alpha2	FBgn0284245	eEF1alpha1	11
FBgn0000640	Fbp2	FBgn0036620	CG4842	11
FBgn0000640	Fbp2	FBgn0042137	CG18814	11
FBgn0000640	Fbp2	FBgn0011693	Pdh	11
FBgn0000711	flw	FBgn0003132	Pp1-13C	11
FBgn0000711	flw	FBgn0004103	Pp1-87B	11
FBgn0000711	flw	FBgn0003134	Pp1alpha-96A	11
FBgn0001089	Gal	FBgn0260746	Ect3	11
FBgn0001098	Gdh	FBgn0039071	bb8	11
FBgn0001104	Galphai	FBgn0001122	Galphao	11
FBgn0001108	DCTN1-p150	FBgn0036882	Dred	11
FBgn0001122	Galphao	FBgn0001104	Galphai	11
FBgn0001128	Gpdh1	FBgn0034825	Gpdh2	11
FBgn0001149	GstD1	FBgn0027590	GstE12	11
FBgn0001149	GstD1	FBgn0010038	GstD2	11
FBgn0001149	GstD1	FBgn0010039	GstD3	11
FBgn0001149	GstD1	FBgn0010040	GstD4	11
FBgn0001149	GstD1	FBgn0010041	GstD5	11
FBgn0001149	GstD1	FBgn0010042	GstD6	11
FBgn0001149	GstD1	FBgn0010043	GstD7	11
FBgn0001149	GstD1	FBgn0010044	GstD8	11
FBgn0001149	GstD1	FBgn0063497	GstE3	11
FBgn0001149	GstD1	FBgn0063496	GstE4	11
FBgn0001149	GstD1	FBgn0063495	GstE5	11
FBgn0001149	GstD1	FBgn0063494	GstE6	11
FBgn0001149	GstD1	FBgn0063493	GstE7	11
FBgn0001149	GstD1	FBgn0063492	GstE8	11
FBgn0001149	GstD1	FBgn0034354	GstE11	11
FBgn0001149	GstD1	FBgn0063499	GstE10	11
FBgn0001216	Hsc70-1	FBgn0266599	Hsc70-4	11
FBgn0001228	CG4456	FBgn0038080	CG12279	11
FBgn0001233	Hsp83	FBgn0039562	Gp93	11
FBgn0001285	Jon44E	FBgn0036738	CG7542	11
FBgn0001285	Jon44E	FBgn0035887	Jon66Cii	11
FBgn0001285	Jon44E	FBgn0035670	CG10472	11
FBgn0001285	Jon44E	FBgn0035667	Jon65Ai	11
FBgn0001285	Jon44E	FBgn0003357	Jon99Ciii	11
FBgn0001285	Jon44E	FBgn0003356	Jon99Cii	11
FBgn0001285	Jon44E	FBgn0020906	Jon25Bi	11
FBgn0001285	Jon44E	FBgn0250815	Jon65Aiv	11
FBgn0001321	knk	FBgn0085384	CG34355	11
FBgn0002569	Mal-A2	FBgn0032381	Mal-B1	11
FBgn0002569	Mal-A2	FBgn0002570	Mal-A1	11
FBgn0002570	Mal-A1	FBgn0002569	Mal-A2	11
FBgn0002570	Mal-A1	FBgn0033294	Mal-A4	11
FBgn0002570	Mal-A1	FBgn0050359	Mal-A5	11
FBgn0002570	Mal-A1	FBgn0050360	Mal-A6	11
FBgn0002570	Mal-A1	FBgn0033297	Mal-A8	11
FBgn0002570	Mal-A1	FBgn0033296	Mal-A7	11
FBgn0002570	Mal-A1	FBgn0002571	Mal-A3	11
FBgn0002571	Mal-A3	FBgn0032381	Mal-B1	11
FBgn0002571	Mal-A3	FBgn0002570	Mal-A1	11
FBgn0002673	twe	FBgn0003525	stg	11
FBgn0002719	Men	FBgn0029155	Men-b	11
FBgn0002733	E(spl)mbeta-HLH	FBgn0002735	E(spl)mgamma-HLH	11
FBgn0002735	E(spl)mgamma-HLH	FBgn0002733	E(spl)mbeta-HLH	11
FBgn0002778	mnd	FBgn0030574	sbm	11
FBgn0002778	mnd	FBgn0039844	CG1607	11
FBgn0002940	ninaE	FBgn0019940	Rh6	11
FBgn0003067	Pepck1	FBgn0034356	Pepck2	11
FBgn0003090	pk	FBgn0263934	esn	11
FBgn0003132	Pp1-13C	FBgn0000711	flw	11
FBgn0003134	Pp1alpha-96A	FBgn0000711	flw	11
FBgn0003249	Rh3	FBgn0003250	Rh4	11
FBgn0003250	Rh4	FBgn0003249	Rh3	11
FBgn0003261	Rm62	FBgn0029979	mahe	11
FBgn0003261	Rm62	FBgn0035720	CG10077	11
FBgn0003285	rst	FBgn0028369	kirre	11
FBgn0003356	Jon99Cii	FBgn0040060	yip7	11
FBgn0003356	Jon99Cii	FBgn0035665	Jon65Aiii	11
FBgn0003356	Jon99Cii	FBgn0035661	CG10477	11
FBgn0003356	Jon99Cii	FBgn0039778	Jon99Fi	11
FBgn0003356	Jon99Cii	FBgn0039777	Jon99Fii	11
FBgn0003356	Jon99Cii	FBgn0001285	Jon44E	11
FBgn0003356	Jon99Cii	FBgn0031654	Jon25Bii	11
FBgn0003357	Jon99Ciii	FBgn0040060	yip7	11
FBgn0003357	Jon99Ciii	FBgn0035665	Jon65Aiii	11
FBgn0003357	Jon99Ciii	FBgn0035661	CG10477	11
FBgn0003357	Jon99Ciii	FBgn0039778	Jon99Fi	11
FBgn0003357	Jon99Ciii	FBgn0039777	Jon99Fii	11
FBgn0003357	Jon99Ciii	FBgn0001285	Jon44E	11
FBgn0003357	Jon99Ciii	FBgn0031654	Jon25Bii	11
FBgn0003358	Jon99Ci	FBgn0035887	Jon66Cii	11
FBgn0003358	Jon99Ci	FBgn0035667	Jon65Ai	11
FBgn0003358	Jon99Ci	FBgn0020906	Jon25Bi	11
FBgn0003360	sesB	FBgn0025111	Ant2	11
FBgn0003371	sgg	FBgn0046332	gskt	11
FBgn0003525	stg	FBgn0002673	twe	11
FBgn0003654	sw	FBgn0283434	SdicC	11
FBgn0003719	tld	FBgn0004885	tok	11
FBgn0003747	Gr5a	FBgn0052255	Gr64f	11
FBgn0003748	Treh	FBgn0034121	Trehl	11
FBgn0003861	trp	FBgn0032593	Trpgamma	11
FBgn0003861	trp	FBgn0005614	trpl	11
FBgn0003863	alphaTry	FBgn0019928	Ser8	11
FBgn0003863	alphaTry	FBgn0050031	CG30031	11
FBgn0003863	alphaTry	FBgn0010358	deltaTry	11
FBgn0003863	alphaTry	FBgn0010425	epsilonTry	11
FBgn0003884	alphaTub84B	FBgn0003886	alphaTub85E	11
FBgn0003885	alphaTub84D	FBgn0003886	alphaTub85E	11
FBgn0003886	alphaTub85E	FBgn0003885	alphaTub84D	11
FBgn0003886	alphaTub85E	FBgn0003884	alphaTub84B	11
FBgn0003889	betaTub85D	FBgn0288686	betaTub60D	11
FBgn0003943	Ubi-p63E	FBgn0086558	Ubi-p5E	11
FBgn0004103	Pp1-87B	FBgn0000711	flw	11
FBgn0004118	nAChRbeta2	FBgn0015519	nAChRalpha3	11
FBgn0004118	nAChRbeta2	FBgn0000036	nAChRalpha1	11
FBgn0004118	nAChRbeta2	FBgn0266347	nAChRalpha4	11
FBgn0004425	LysB	FBgn0050062	CG30062	11
FBgn0004427	LysD	FBgn0050062	CG30062	11
FBgn0004428	LysE	FBgn0050062	CG30062	11
FBgn0004429	LysP	FBgn0050062	CG30062	11
FBgn0004430	LysS	FBgn0050062	CG30062	11
FBgn0004431	LysX	FBgn0050062	CG30062	11
FBgn0004463	Polr3B	FBgn0262955	Polr2B	11
FBgn0004512	Mdr49	FBgn0004513	Mdr65	11
FBgn0004512	Mdr49	FBgn0010241	Mdr50	11
FBgn0004513	Mdr65	FBgn0035695	CG10226	11
FBgn0004513	Mdr65	FBgn0004512	Mdr49	11
FBgn0004513	Mdr65	FBgn0010241	Mdr50	11
FBgn0004622	TkR99D	FBgn0004841	TkR86C	11
FBgn0004780	Ccp84Ad	FBgn0004783	Ccp84Aa	11
FBgn0004780	Ccp84Ad	FBgn0004782	Ccp84Ab	11
FBgn0004782	Ccp84Ab	FBgn0004780	Ccp84Ad	11
FBgn0004782	Ccp84Ab	FBgn0004783	Ccp84Aa	11
FBgn0004783	Ccp84Aa	FBgn0004780	Ccp84Ad	11
FBgn0004783	Ccp84Aa	FBgn0004782	Ccp84Ab	11
FBgn0004828	His3.3B	FBgn0051613	His3:CG31613	11
FBgn0004841	TkR86C	FBgn0004622	TkR99D	11
FBgn0004872	piwi	FBgn0000146	aub	11
FBgn0004885	tok	FBgn0003719	tld	11
FBgn0004888	Scsalpha1	FBgn0038708	Scsalpha2	11
FBgn0005411	U2af50	FBgn0034834	LS2	11
FBgn0005614	trpl	FBgn0032593	Trpgamma	11
FBgn0005614	trpl	FBgn0003861	trp	11
FBgn0005619	Hdc	FBgn0000422	Ddc	11
FBgn0005619	Hdc	FBgn0050446	Tdc2	11
FBgn0005655	PCNA	FBgn0032813	PCNA2	11
FBgn0005670	Cyp4d1	FBgn0011576	Cyp4d2	11
FBgn0005670	Cyp4d1	FBgn0015036	Cyp4ae1	11
FBgn0005670	Cyp4d1	FBgn0035344	Cyp4d20	11
FBgn0005670	Cyp4d1	FBgn0030615	Cyp4s3	11
FBgn0005670	Cyp4d1	FBgn0036778	Cyp312a1	11
FBgn0005670	Cyp4d1	FBgn0031925	Cyp4d21	11
FBgn0010015	CanA1	FBgn0011826	Pp2B-14D	11
FBgn0010015	CanA1	FBgn0267912	CanA-14F	11
FBgn0010038	GstD2	FBgn0027590	GstE12	11
FBgn0010038	GstD2	FBgn0010039	GstD3	11
FBgn0010038	GstD2	FBgn0010040	GstD4	11
FBgn0010038	GstD2	FBgn0010041	GstD5	11
FBgn0010038	GstD2	FBgn0010042	GstD6	11
FBgn0010038	GstD2	FBgn0010043	GstD7	11
FBgn0010038	GstD2	FBgn0010044	GstD8	11
FBgn0010038	GstD2	FBgn0063497	GstE3	11
FBgn0010038	GstD2	FBgn0063496	GstE4	11
FBgn0010038	GstD2	FBgn0063495	GstE5	11
FBgn0010038	GstD2	FBgn0063494	GstE6	11
FBgn0010038	GstD2	FBgn0063493	GstE7	11
FBgn0010038	GstD2	FBgn0063492	GstE8	11
FBgn0010038	GstD2	FBgn0034354	GstE11	11
FBgn0010038	GstD2	FBgn0063499	GstE10	11
FBgn0010038	GstD2	FBgn0001149	GstD1	11
FBgn0010039	GstD3	FBgn0027590	GstE12	11
FBgn0010039	GstD3	FBgn0010038	GstD2	11
FBgn0010039	GstD3	FBgn0010040	GstD4	11
FBgn0010039	GstD3	FBgn0010041	GstD5	11
FBgn0010039	GstD3	FBgn0010042	GstD6	11
FBgn0010039	GstD3	FBgn0010043	GstD7	11
FBgn0010039	GstD3	FBgn0010044	GstD8	11
FBgn0010039	GstD3	FBgn0063497	GstE3	11
FBgn0010039	GstD3	FBgn0063496	GstE4	11
FBgn0010039	GstD3	FBgn0063495	GstE5	11
FBgn0010039	GstD3	FBgn0063494	GstE6	11
FBgn0010039	GstD3	FBgn0063493	GstE7	11
FBgn0010039	GstD3	FBgn0063492	GstE8	11
FBgn0010039	GstD3	FBgn0034354	GstE11	11
FBgn0010039	GstD3	FBgn0001149	GstD1	11
FBgn0010040	GstD4	FBgn0027590	GstE12	11
FBgn0010040	GstD4	FBgn0010038	GstD2	11
FBgn0010040	GstD4	FBgn0010039	GstD3	11
FBgn0010040	GstD4	FBgn0010041	GstD5	11
FBgn0010040	GstD4	FBgn0010042	GstD6	11
FBgn0010040	GstD4	FBgn0010043	GstD7	11
FBgn0010040	GstD4	FBgn0010044	GstD8	11
FBgn0010040	GstD4	FBgn0063497	GstE3	11
FBgn0010040	GstD4	FBgn0063496	GstE4	11
FBgn0010040	GstD4	FBgn0063495	GstE5	11
FBgn0010040	GstD4	FBgn0063494	GstE6	11
FBgn0010040	GstD4	FBgn0063493	GstE7	11
FBgn0010040	GstD4	FBgn0063492	GstE8	11
FBgn0010040	GstD4	FBgn0034354	GstE11	11
FBgn0010040	GstD4	FBgn0063499	GstE10	11
FBgn0010040	GstD4	FBgn0001149	GstD1	11
FBgn0010041	GstD5	FBgn0027590	GstE12	11
FBgn0010041	GstD5	FBgn0010038	GstD2	11
FBgn0010041	GstD5	FBgn0010039	GstD3	11
FBgn0010041	GstD5	FBgn0010040	GstD4	11
FBgn0010041	GstD5	FBgn0010042	GstD6	11
FBgn0010041	GstD5	FBgn0010043	GstD7	11
FBgn0010041	GstD5	FBgn0010044	GstD8	11
FBgn0010041	GstD5	FBgn0063497	GstE3	11
FBgn0010041	GstD5	FBgn0063496	GstE4	11
FBgn0010041	GstD5	FBgn0063495	GstE5	11
FBgn0010041	GstD5	FBgn0063494	GstE6	11
FBgn0010041	GstD5	FBgn0063493	GstE7	11
FBgn0010041	GstD5	FBgn0063492	GstE8	11
FBgn0010041	GstD5	FBgn0034354	GstE11	11
FBgn0010041	GstD5	FBgn0063499	GstE10	11
FBgn0010041	GstD5	FBgn0001149	GstD1	11
FBgn0010042	GstD6	FBgn0027590	GstE12	11
FBgn0010042	GstD6	FBgn0010038	GstD2	11
FBgn0010042	GstD6	FBgn0010039	GstD3	11
FBgn0010042	GstD6	FBgn0010040	GstD4	11
FBgn0010042	GstD6	FBgn0010041	GstD5	11
FBgn0010042	GstD6	FBgn0010043	GstD7	11
FBgn0010042	GstD6	FBgn0010044	GstD8	11
FBgn0010042	GstD6	FBgn0063497	GstE3	11
FBgn0010042	GstD6	FBgn0063496	GstE4	11
FBgn0010042	GstD6	FBgn0063495	GstE5	11
FBgn0010042	GstD6	FBgn0063494	GstE6	11
FBgn0010042	GstD6	FBgn0063493	GstE7	11
FBgn0010042	GstD6	FBgn0063492	GstE8	11
FBgn0010042	GstD6	FBgn0034354	GstE11	11
FBgn0010042	GstD6	FBgn0063499	GstE10	11
FBgn0010042	GstD6	FBgn0001149	GstD1	11
FBgn0010043	GstD7	FBgn0027590	GstE12	11
FBgn0010043	GstD7	FBgn0010038	GstD2	11
FBgn0010043	GstD7	FBgn0010039	GstD3	11
FBgn0010043	GstD7	FBgn0010040	GstD4	11
FBgn0010043	GstD7	FBgn0010041	GstD5	11
FBgn0010043	GstD7	FBgn0010042	GstD6	11
FBgn0010043	GstD7	FBgn0010044	GstD8	11
FBgn0010043	GstD7	FBgn0063497	GstE3	11
FBgn0010043	GstD7	FBgn0063496	GstE4	11
FBgn0010043	GstD7	FBgn0063495	GstE5	11
FBgn0010043	GstD7	FBgn0063494	GstE6	11
FBgn0010043	GstD7	FBgn0063493	GstE7	11
FBgn0010043	GstD7	FBgn0063492	GstE8	11
FBgn0010043	GstD7	FBgn0034354	GstE11	11
FBgn0010043	GstD7	FBgn0063499	GstE10	11
FBgn0010043	GstD7	FBgn0001149	GstD1	11
FBgn0010044	GstD8	FBgn0027590	GstE12	11
FBgn0010044	GstD8	FBgn0010038	GstD2	11
FBgn0010044	GstD8	FBgn0010039	GstD3	11
FBgn0010044	GstD8	FBgn0010040	GstD4	11
FBgn0010044	GstD8	FBgn0010041	GstD5	11
FBgn0010044	GstD8	FBgn0010042	GstD6	11
FBgn0010044	GstD8	FBgn0010043	GstD7	11
FBgn0010044	GstD8	FBgn0063497	GstE3	11
FBgn0010044	GstD8	FBgn0063496	GstE4	11
FBgn0010044	GstD8	FBgn0063495	GstE5	11
FBgn0010044	GstD8	FBgn0063494	GstE6	11
FBgn0010044	GstD8	FBgn0063493	GstE7	11
FBgn0010044	GstD8	FBgn0063492	GstE8	11
FBgn0010044	GstD8	FBgn0034354	GstE11	11
FBgn0010044	GstD8	FBgn0063499	GstE10	11
FBgn0010044	GstD8	FBgn0001149	GstD1	11
FBgn0010052	Jhe	FBgn0032132	CG4382	11
FBgn0010052	Jhe	FBgn0034076	Jhedup	11
FBgn0010053	Jheh1	FBgn0034406	Jheh3	11
FBgn0010053	Jheh1	FBgn0034405	Jheh2	11
FBgn0010241	Mdr50	FBgn0004513	Mdr65	11
FBgn0010241	Mdr50	FBgn0004512	Mdr49	11
FBgn0010263	Rbp9	FBgn0086675	fne	11
FBgn0010314	Cks30A	FBgn0037613	Cks85A	11
FBgn0010333	Rac1	FBgn0039532	Mtl	11
FBgn0010352	Ogdh1	FBgn0035240	Ogdh2	11
FBgn0010357	betaTry	FBgn0019928	Ser8	11
FBgn0010357	betaTry	FBgn0050031	CG30031	11
FBgn0010357	betaTry	FBgn0010358	deltaTry	11
FBgn0010357	betaTry	FBgn0010425	epsilonTry	11
FBgn0010358	deltaTry	FBgn0010357	betaTry	11
FBgn0010358	deltaTry	FBgn0050025	CG30025	11
FBgn0010358	deltaTry	FBgn0003863	alphaTry	11
FBgn0010359	gammaTry	FBgn0019928	Ser8	11
FBgn0010359	gammaTry	FBgn0010425	epsilonTry	11
FBgn0010387	Acbp2	FBgn0031992	Acbp1	11
FBgn0010389	htl	FBgn0285896	btl	11
FBgn0010425	epsilonTry	FBgn0010357	betaTry	11
FBgn0010425	epsilonTry	FBgn0050025	CG30025	11
FBgn0010425	epsilonTry	FBgn0010359	gammaTry	11
FBgn0010425	epsilonTry	FBgn0003863	alphaTry	11
FBgn0010452	trn	FBgn0023095	caps	11
FBgn0010549	l(2)03659	FBgn0039644	rdog	11
FBgn0011244	Hsp60B	FBgn0015245	Hsp60A	11
FBgn0011244	Hsp60B	FBgn0031728	Hsp60C	11
FBgn0011259	Sema1a	FBgn0016059	Sema1b	11
FBgn0011327	Uch-L5	FBgn0030370	Uch-L5R	11
FBgn0011336	Stt3B	FBgn0031149	Stt3A	11
FBgn0011576	Cyp4d2	FBgn0015036	Cyp4ae1	11
FBgn0011576	Cyp4d2	FBgn0005670	Cyp4d1	11
FBgn0011576	Cyp4d2	FBgn0015033	Cyp4d8	11
FBgn0011576	Cyp4d2	FBgn0015035	Cyp4e3	11
FBgn0011576	Cyp4d2	FBgn0015032	Cyp4c3	11
FBgn0011576	Cyp4d2	FBgn0014469	Cyp4e2	11
FBgn0011576	Cyp4d2	FBgn0015034	Cyp4e1	11
FBgn0011576	Cyp4d2	FBgn0033292	Cyp4ad1	11
FBgn0011693	Pdh	FBgn0000640	Fbp2	11
FBgn0011761	dhd	FBgn0029752	TrxT	11
FBgn0011761	dhd	FBgn0040070	Trx2	11
FBgn0011826	Pp2B-14D	FBgn0010015	CanA1	11
FBgn0011832	Ser12	FBgn0042186	CG17239	11
FBgn0011834	Ser6	FBgn0031141	CG1304	11
FBgn0012036	Aldh	FBgn0051075	CG31075	11
FBgn0012037	Ance	FBgn0016122	Acer	11
FBgn0013303	Nca	FBgn0083228	Frq2	11
FBgn0013303	Nca	FBgn0030897	Frq1	11
FBgn0013305	Nmda1	FBgn0038209	Recs1	11
FBgn0013763	Idgf6	FBgn0026415	Idgf4	11
FBgn0013771	Cyp6a9	FBgn0015040	Cyp9c1	11
FBgn0013771	Cyp6a9	FBgn0038037	Cyp9f2	11
FBgn0013771	Cyp6a9	FBgn0033065	Cyp6w1	11
FBgn0013771	Cyp6a9	FBgn0013773	Cyp6a22	11
FBgn0013771	Cyp6a9	FBgn0033980	Cyp6a20	11
FBgn0013771	Cyp6a9	FBgn0033775	Cyp9h1	11
FBgn0013771	Cyp6a9	FBgn0025454	Cyp6g1	11
FBgn0013771	Cyp6a9	FBgn0033304	Cyp6a13	11
FBgn0013771	Cyp6a9	FBgn0015039	Cyp9b2	11
FBgn0013771	Cyp6a9	FBgn0015038	Cyp9b1	11
FBgn0013772	Cyp6a8	FBgn0015040	Cyp9c1	11
FBgn0013772	Cyp6a8	FBgn0038037	Cyp9f2	11
FBgn0013772	Cyp6a8	FBgn0033065	Cyp6w1	11
FBgn0013772	Cyp6a8	FBgn0013773	Cyp6a22	11
FBgn0013772	Cyp6a8	FBgn0033980	Cyp6a20	11
FBgn0013772	Cyp6a8	FBgn0033775	Cyp9h1	11
FBgn0013772	Cyp6a8	FBgn0025454	Cyp6g1	11
FBgn0013772	Cyp6a8	FBgn0033304	Cyp6a13	11
FBgn0013772	Cyp6a8	FBgn0015039	Cyp9b2	11
FBgn0013772	Cyp6a8	FBgn0015038	Cyp9b1	11
FBgn0013773	Cyp6a22	FBgn0039519	Cyp6a18	11
FBgn0013773	Cyp6a22	FBgn0015714	Cyp6a17	11
FBgn0013773	Cyp6a22	FBgn0033978	Cyp6a23	11
FBgn0013773	Cyp6a22	FBgn0033979	Cyp6a19	11
FBgn0013773	Cyp6a22	FBgn0013772	Cyp6a8	11
FBgn0013773	Cyp6a22	FBgn0013771	Cyp6a9	11
FBgn0013773	Cyp6a22	FBgn0288232	Cyp6a21	11
FBgn0013773	Cyp6a22	FBgn0289743	Cyp6a2	11
FBgn0013953	Esp	FBgn0036240	CG6928	11
FBgn0013953	Esp	FBgn0039787	CG9702	11
FBgn0013953	Esp	FBgn0039789	CG9717	11
FBgn0013953	Esp	FBgn0034275	neat	11
FBgn0013953	Esp	FBgn0039736	CG7912	11
FBgn0014011	Rac2	FBgn0039532	Mtl	11
FBgn0014029	Septin2	FBgn0026361	Septin5	11
FBgn0014469	Cyp4e2	FBgn0011576	Cyp4d2	11
FBgn0014469	Cyp4e2	FBgn0030615	Cyp4s3	11
FBgn0014469	Cyp4e2	FBgn0015032	Cyp4c3	11
FBgn0014469	Cyp4e2	FBgn0033292	Cyp4ad1	11
FBgn0014857	His3.3A	FBgn0053803	His3:CG33803	11
FBgn0014857	His3.3A	FBgn0053806	His3:CG33806	11
FBgn0014857	His3.3A	FBgn0053809	His3:CG33809	11
FBgn0014857	His3.3A	FBgn0053812	His3:CG33812	11
FBgn0014857	His3.3A	FBgn0053815	His3:CG33815	11
FBgn0014857	His3.3A	FBgn0053818	His3:CG33818	11
FBgn0014857	His3.3A	FBgn0053821	His3:CG33821	11
FBgn0014857	His3.3A	FBgn0053824	His3:CG33824	11
FBgn0014857	His3.3A	FBgn0053827	His3:CG33827	11
FBgn0014857	His3.3A	FBgn0053830	His3:CG33830	11
FBgn0014857	His3.3A	FBgn0053833	His3:CG33833	11
FBgn0014857	His3.3A	FBgn0053836	His3:CG33836	11
FBgn0014857	His3.3A	FBgn0053839	His3:CG33839	11
FBgn0014857	His3.3A	FBgn0053842	His3:CG33842	11
FBgn0014857	His3.3A	FBgn0053845	His3:CG33845	11
FBgn0014857	His3.3A	FBgn0053848	His3:CG33848	11
FBgn0014857	His3.3A	FBgn0053851	His3:CG33851	11
FBgn0014857	His3.3A	FBgn0053854	His3:CG33854	11
FBgn0014857	His3.3A	FBgn0053857	His3:CG33857	11
FBgn0014857	His3.3A	FBgn0053860	His3:CG33860	11
FBgn0014857	His3.3A	FBgn0053863	His3:CG33863	11
FBgn0014857	His3.3A	FBgn0053866	His3:CG33866	11
FBgn0014903	CG14630	FBgn0030575	CG5321	11
FBgn0014903	CG14630	FBgn0033830	CG10814	11
FBgn0015032	Cyp4c3	FBgn0011576	Cyp4d2	11
FBgn0015032	Cyp4c3	FBgn0030615	Cyp4s3	11
FBgn0015032	Cyp4c3	FBgn0015035	Cyp4e3	11
FBgn0015032	Cyp4c3	FBgn0014469	Cyp4e2	11
FBgn0015032	Cyp4c3	FBgn0015034	Cyp4e1	11
FBgn0015032	Cyp4c3	FBgn0033292	Cyp4ad1	11
FBgn0015033	Cyp4d8	FBgn0011576	Cyp4d2	11
FBgn0015033	Cyp4d8	FBgn0030615	Cyp4s3	11
FBgn0015034	Cyp4e1	FBgn0011576	Cyp4d2	11
FBgn0015034	Cyp4e1	FBgn0030615	Cyp4s3	11
FBgn0015034	Cyp4e1	FBgn0015032	Cyp4c3	11
FBgn0015034	Cyp4e1	FBgn0033292	Cyp4ad1	11
FBgn0015035	Cyp4e3	FBgn0011576	Cyp4d2	11
FBgn0015035	Cyp4e3	FBgn0030615	Cyp4s3	11
FBgn0015035	Cyp4e3	FBgn0015032	Cyp4c3	11
FBgn0015035	Cyp4e3	FBgn0033292	Cyp4ad1	11
FBgn0015036	Cyp4ae1	FBgn0011576	Cyp4d2	11
FBgn0015036	Cyp4ae1	FBgn0023541	Cyp4d14	11
FBgn0015036	Cyp4ae1	FBgn0005670	Cyp4d1	11
FBgn0015036	Cyp4ae1	FBgn0035344	Cyp4d20	11
FBgn0015036	Cyp4ae1	FBgn0030615	Cyp4s3	11
FBgn0015036	Cyp4ae1	FBgn0031925	Cyp4d21	11
FBgn0015037	Cyp4p1	FBgn0031693	Cyp4ac1	11
FBgn0015037	Cyp4p1	FBgn0031694	Cyp4ac2	11
FBgn0015037	Cyp4p1	FBgn0031695	Cyp4ac3	11
FBgn0015037	Cyp4p1	FBgn0033395	Cyp4p2	11
FBgn0015037	Cyp4p1	FBgn0033397	Cyp4p3	11
FBgn0015038	Cyp9b1	FBgn0038037	Cyp9f2	11
FBgn0015038	Cyp9b1	FBgn0039519	Cyp6a18	11
FBgn0015038	Cyp9b1	FBgn0033065	Cyp6w1	11
FBgn0015038	Cyp9b1	FBgn0015714	Cyp6a17	11
FBgn0015038	Cyp9b1	FBgn0033978	Cyp6a23	11
FBgn0015038	Cyp9b1	FBgn0033979	Cyp6a19	11
FBgn0015038	Cyp9b1	FBgn0013772	Cyp6a8	11
FBgn0015038	Cyp9b1	FBgn0013771	Cyp6a9	11
FBgn0015038	Cyp9b1	FBgn0025454	Cyp6g1	11
FBgn0015038	Cyp9b1	FBgn0033304	Cyp6a13	11
FBgn0015038	Cyp9b1	FBgn0288232	Cyp6a21	11
FBgn0015038	Cyp9b1	FBgn0289743	Cyp6a2	11
FBgn0015039	Cyp9b2	FBgn0038037	Cyp9f2	11
FBgn0015039	Cyp9b2	FBgn0039519	Cyp6a18	11
FBgn0015039	Cyp9b2	FBgn0033065	Cyp6w1	11
FBgn0015039	Cyp9b2	FBgn0015714	Cyp6a17	11
FBgn0015039	Cyp9b2	FBgn0033978	Cyp6a23	11
FBgn0015039	Cyp9b2	FBgn0033979	Cyp6a19	11
FBgn0015039	Cyp9b2	FBgn0013772	Cyp6a8	11
FBgn0015039	Cyp9b2	FBgn0013771	Cyp6a9	11
FBgn0015039	Cyp9b2	FBgn0025454	Cyp6g1	11
FBgn0015039	Cyp9b2	FBgn0033304	Cyp6a13	11
FBgn0015039	Cyp9b2	FBgn0288232	Cyp6a21	11
FBgn0015039	Cyp9b2	FBgn0289743	Cyp6a2	11
FBgn0015040	Cyp9c1	FBgn0038037	Cyp9f2	11
FBgn0015040	Cyp9c1	FBgn0039519	Cyp6a18	11
FBgn0015040	Cyp9c1	FBgn0033065	Cyp6w1	11
FBgn0015040	Cyp9c1	FBgn0015714	Cyp6a17	11
FBgn0015040	Cyp9c1	FBgn0033978	Cyp6a23	11
FBgn0015040	Cyp9c1	FBgn0033979	Cyp6a19	11
FBgn0015040	Cyp9c1	FBgn0013772	Cyp6a8	11
FBgn0015040	Cyp9c1	FBgn0013771	Cyp6a9	11
FBgn0015040	Cyp9c1	FBgn0025454	Cyp6g1	11
FBgn0015040	Cyp9c1	FBgn0033304	Cyp6a13	11
FBgn0015040	Cyp9c1	FBgn0288232	Cyp6a21	11
FBgn0015040	Cyp9c1	FBgn0289743	Cyp6a2	11
FBgn0015218	eIF4E1	FBgn0040368	eIF4E7	11
FBgn0015245	Hsp60A	FBgn0011244	Hsp60B	11
FBgn0015245	Hsp60A	FBgn0031728	Hsp60C	11
FBgn0015519	nAChRalpha3	FBgn0000036	nAChRalpha1	11
FBgn0015519	nAChRalpha3	FBgn0004118	nAChRbeta2	11
FBgn0015519	nAChRalpha3	FBgn0266347	nAChRalpha4	11
FBgn0015568	alpha-Est1	FBgn0015576	alpha-Est8	11
FBgn0015568	alpha-Est1	FBgn0015577	alpha-Est9	11
FBgn0015568	alpha-Est1	FBgn0015569	alpha-Est10	11
FBgn0015569	alpha-Est10	FBgn0034736	gas	11
FBgn0015569	alpha-Est10	FBgn0015570	alpha-Est2	11
FBgn0015569	alpha-Est10	FBgn0015568	alpha-Est1	11
FBgn0015569	alpha-Est10	FBgn0015575	alpha-Est7	11
FBgn0015569	alpha-Est10	FBgn0015576	alpha-Est8	11
FBgn0015569	alpha-Est10	FBgn0015577	alpha-Est9	11
FBgn0015569	alpha-Est10	FBgn0261393	alpha-Est5	11
FBgn0015570	alpha-Est2	FBgn0015576	alpha-Est8	11
FBgn0015570	alpha-Est2	FBgn0015577	alpha-Est9	11
FBgn0015570	alpha-Est2	FBgn0015569	alpha-Est10	11
FBgn0015575	alpha-Est7	FBgn0015576	alpha-Est8	11
FBgn0015575	alpha-Est7	FBgn0015577	alpha-Est9	11
FBgn0015575	alpha-Est7	FBgn0015569	alpha-Est10	11
FBgn0015576	alpha-Est8	FBgn0034736	gas	11
FBgn0015576	alpha-Est8	FBgn0015570	alpha-Est2	11
FBgn0015576	alpha-Est8	FBgn0015568	alpha-Est1	11
FBgn0015576	alpha-Est8	FBgn0015575	alpha-Est7	11
FBgn0015576	alpha-Est8	FBgn0015577	alpha-Est9	11
FBgn0015576	alpha-Est8	FBgn0015569	alpha-Est10	11
FBgn0015576	alpha-Est8	FBgn0261393	alpha-Est5	11
FBgn0015577	alpha-Est9	FBgn0034736	gas	11
FBgn0015577	alpha-Est9	FBgn0015570	alpha-Est2	11
FBgn0015577	alpha-Est9	FBgn0015568	alpha-Est1	11
FBgn0015577	alpha-Est9	FBgn0015575	alpha-Est7	11
FBgn0015577	alpha-Est9	FBgn0015576	alpha-Est8	11
FBgn0015577	alpha-Est9	FBgn0015569	alpha-Est10	11
FBgn0015577	alpha-Est9	FBgn0261393	alpha-Est5	11
FBgn0015622	Cnx99A	FBgn0030377	CG1924	11
FBgn0015714	Cyp6a17	FBgn0015040	Cyp9c1	11
FBgn0015714	Cyp6a17	FBgn0038037	Cyp9f2	11
FBgn0015714	Cyp6a17	FBgn0033065	Cyp6w1	11
FBgn0015714	Cyp6a17	FBgn0013773	Cyp6a22	11
FBgn0015714	Cyp6a17	FBgn0033980	Cyp6a20	11
FBgn0015714	Cyp6a17	FBgn0033775	Cyp9h1	11
FBgn0015714	Cyp6a17	FBgn0025454	Cyp6g1	11
FBgn0015714	Cyp6a17	FBgn0033304	Cyp6a13	11
FBgn0015714	Cyp6a17	FBgn0015039	Cyp9b2	11
FBgn0015714	Cyp6a17	FBgn0015038	Cyp9b1	11
FBgn0015776	nrv1	FBgn0032946	nrv3	11
FBgn0015776	nrv1	FBgn0015777	nrv2	11
FBgn0015777	nrv2	FBgn0015776	nrv1	11
FBgn0015777	nrv2	FBgn0032946	nrv3	11
FBgn0015781	P5cr	FBgn0038516	P5cr-2	11
FBgn0015808	ScpX	FBgn0032715	CG17597	11
FBgn0015872	Drip	FBgn0033635	Prip	11
FBgn0015904	ara	FBgn0015919	caup	11
FBgn0015919	caup	FBgn0015904	ara	11
FBgn0016059	Sema1b	FBgn0011259	Sema1a	11
FBgn0016078	wun	FBgn0037164	CG11438	11
FBgn0016078	wun	FBgn0041087	wun2	11
FBgn0016122	Acer	FBgn0012037	Ance	11
FBgn0016123	Alp4	FBgn0035620	Alp9	11
FBgn0016123	Alp4	FBgn0035619	Alp10	11
FBgn0016123	Alp4	FBgn0032779	Alp12	11
FBgn0016123	Alp4	FBgn0038845	Alp5	11
FBgn0016123	Alp4	FBgn0043791	phu	11
FBgn0016123	Alp4	FBgn0283479	Alp1	11
FBgn0016930	Dyrk2	FBgn0027101	Dyrk3	11
FBgn0016984	sktl	FBgn0034789	PIP5K59B	11
FBgn0017448	CG2187	FBgn0039873	Smvt	11
FBgn0017448	CG2187	FBgn0039872	salt	11
FBgn0017456	Ubc84D	FBgn0026316	Ubc10	11
FBgn0019928	Ser8	FBgn0010357	betaTry	11
FBgn0019928	Ser8	FBgn0050025	CG30025	11
FBgn0019928	Ser8	FBgn0010359	gammaTry	11
FBgn0019928	Ser8	FBgn0003863	alphaTry	11
FBgn0019940	Rh6	FBgn0002940	ninaE	11
FBgn0020371	Tim17b2	FBgn0037310	Tim17b1	11
FBgn0020371	Tim17b2	FBgn0263977	Tim17b	11
FBgn0020506	Amyrel	FBgn0000078	Amy-d	11
FBgn0020506	Amyrel	FBgn0000079	Amy-p	11
FBgn0020508	Ag5r2	FBgn0052679	CG32679	11
FBgn0020508	Ag5r2	FBgn0034624	CG17974	11
FBgn0020545	kraken	FBgn0037071	CG7632	11
FBgn0020545	kraken	FBgn0037070	CG11309	11
FBgn0020762	Atet	FBgn0031516	CG9663	11
FBgn0020906	Jon25Bi	FBgn0035886	Jon66Ci	11
FBgn0020906	Jon25Bi	FBgn0040060	yip7	11
FBgn0020906	Jon25Bi	FBgn0035665	Jon65Aiii	11
FBgn0020906	Jon25Bi	FBgn0035661	CG10477	11
FBgn0020906	Jon25Bi	FBgn0003358	Jon99Ci	11
FBgn0020906	Jon25Bi	FBgn0039778	Jon99Fi	11
FBgn0020906	Jon25Bi	FBgn0039777	Jon99Fii	11
FBgn0020906	Jon25Bi	FBgn0001285	Jon44E	11
FBgn0020906	Jon25Bi	FBgn0031654	Jon25Bii	11
FBgn0020906	Jon25Bi	FBgn0031653	Jon25Biii	11
FBgn0022160	Gpo1	FBgn0033190	Gpo2	11
FBgn0022942	Cbp80	FBgn0038887	CG7907	11
FBgn0022981	rpk	FBgn0052792	ppk8	11
FBgn0022981	rpk	FBgn0034730	ppk12	11
FBgn0022981	rpk	FBgn0030795	ppk28	11
FBgn0022981	rpk	FBgn0053289	ppk5	11
FBgn0023095	caps	FBgn0010452	trn	11
FBgn0023174	Prosbeta2	FBgn0029812	Prosbeta2R1	11
FBgn0023495	Lip3	FBgn0031533	CG2772	11
FBgn0023495	Lip3	FBgn0032264	Lip4	11
FBgn0023495	Lip3	FBgn0032265	CG18301	11
FBgn0023495	Lip3	FBgn0032266	CG18302	11
FBgn0023495	Lip3	FBgn0051871	CG31871	11
FBgn0023495	Lip3	FBgn0032271	CG7329	11
FBgn0023541	Cyp4d14	FBgn0015036	Cyp4ae1	11
FBgn0023541	Cyp4d14	FBgn0030615	Cyp4s3	11
FBgn0024189	sns	FBgn0287864	hbs	11
FBgn0024294	Spn43Aa	FBgn0028988	Spn42Dd	11
FBgn0024294	Spn43Aa	FBgn0033115	Spn42De	11
FBgn0024294	Spn43Aa	FBgn0028983	Spn55B	11
[truncated: 18,309 more rows]

## Sheet: Enzyme-encoding genes (score of
## FBgn_ID	GeneSymbol	TSI	Paralog_FBgn_ID	Paralog_GeneSymbol	Paralog_TSI	DIOPT_score
FBgn0000261	Cat	-0.51	FBgn0032061	CatB	5.14	13
FBgn0010549	l(2)03659	5.2	FBgn0032026	CG7627	-0.48	13
FBgn0010549	l(2)03659	5.2	FBgn0051792	CG31792	-0.25	13
FBgn0010549	l(2)03659	5.2	FBgn0032908	CG9270	-0.38	13
FBgn0010549	l(2)03659	5.2	FBgn0038740	Mrp5	0.02	13
FBgn0010549	l(2)03659	5.2	FBgn0263316	Mrp4	-1.02	13
FBgn0025837	CG17636	1.63	FBgn0030932	Ggt-1	0.13	13
FBgn0026268	Antdh	-0.59	FBgn0263830	CG40486	1.88	13
FBgn0030073	CG10962	-0.36	FBgn0263830	CG40486	1.88	13
FBgn0030932	Ggt-1	0.13	FBgn0025837	CG17636	1.63	13
FBgn0031378	CG15362	5.08	FBgn0054015	CG34015	0.73	13
FBgn0031422	PIG-Wa	0.12	FBgn0035265	PIG-Wb	2.95	13
FBgn0032026	CG7627	-0.48	FBgn0010549	l(2)03659	5.2	13
FBgn0032061	CatB	5.14	FBgn0000261	Cat	-0.51	13
FBgn0032754	CG10700	4.14	FBgn0289578	CG4199	1.73	13
FBgn0032908	CG9270	-0.38	FBgn0010549	l(2)03659	5.2	13
FBgn0033241	CG2915	1.34	FBgn0039073	CG4408	-0.83	13
FBgn0033377	Pgm2a	4.68	FBgn0033969	Pgm2b	5.06	13
FBgn0033952	Adgf-E	5.1	FBgn0036751	Adgf-B	5.17	13
FBgn0033969	Pgm2b	5.06	FBgn0033377	Pgm2a	4.68	13
FBgn0034225	veil	0.1	FBgn0050104	NT5E-2	2.61	13
FBgn0034658	Grx1t	5.03	FBgn0036820	Grx1	-0.4	13
FBgn0035265	PIG-Wb	2.95	FBgn0031422	PIG-Wa	0.12	13
FBgn0035904	GstO3	-0.34	FBgn0035907	GstO1	3.95	13
FBgn0035907	GstO1	3.95	FBgn0035904	GstO3	-0.34	13
FBgn0035907	GstO1	3.95	FBgn0086348	se	-0.53	13
FBgn0035943	CG5653	5.01	FBgn0036750	CG6034	-0.49	13
FBgn0036750	CG6034	-0.49	FBgn0035943	CG5653	5.01	13
FBgn0036751	Adgf-B	5.17	FBgn0036752	Adgf-A	-0.55	13
FBgn0036751	Adgf-B	5.17	FBgn0033952	Adgf-E	5.1	13
FBgn0036752	Adgf-A	-0.55	FBgn0036751	Adgf-B	5.17	13
FBgn0036820	Grx1	-0.4	FBgn0034658	Grx1t	5.03	13
FBgn0037440	CRAT	-1.75	FBgn0038486	CG5265	4.97	13
FBgn0038486	CG5265	4.97	FBgn0037440	CRAT	-1.75	13
FBgn0038740	Mrp5	0.02	FBgn0010549	l(2)03659	5.2	13
FBgn0039073	CG4408	-0.83	FBgn0033241	CG2915	1.34	13
FBgn0039098	GILT3	4.35	FBgn0039099	GILT2	-0.12	13
FBgn0039099	GILT2	-0.12	FBgn0039098	GILT3	4.35	13
FBgn0039387	Mco3	1.48	FBgn0052557	Mco4	-0.45	13
FBgn0039580	Gfat2	1.32	FBgn0287209	Gfat1	-0.9	13
FBgn0050104	NT5E-2	2.61	FBgn0034225	veil	0.1	13
FBgn0051792	CG31792	-0.25	FBgn0010549	l(2)03659	5.2	13
FBgn0052557	Mco4	-0.45	FBgn0039387	Mco3	1.48	13
FBgn0054015	CG34015	0.73	FBgn0031378	CG15362	5.08	13
FBgn0086348	se	-0.53	FBgn0035907	GstO1	3.95	13
FBgn0263316	Mrp4	-1.02	FBgn0010549	l(2)03659	5.2	13
FBgn0263830	CG40486	1.88	FBgn0030073	CG10962	-0.36	13
FBgn0263830	CG40486	1.88	FBgn0026268	Antdh	-0.59	13
FBgn0287209	Gfat1	-0.9	FBgn0039580	Gfat2	1.32	13
FBgn0289578	CG4199	1.73	FBgn0032754	CG10700	4.14	13
FBgn0000592	Est-6	-0.05	FBgn0000594	Est-P	-0.2	13
FBgn0000594	Est-P	-0.2	FBgn0000592	Est-6	-0.05	13
FBgn0004425	LysB	-0.38	FBgn0004430	LysS	-0.24	13
FBgn0004427	LysD	-0.37	FBgn0004430	LysS	-0.24	13
FBgn0004428	LysE	-0.37	FBgn0004430	LysS	-0.24	13
FBgn0004429	LysP	-0.5	FBgn0004430	LysS	-0.24	13
FBgn0004430	LysS	-0.24	FBgn0004425	LysB	-0.38	13
FBgn0004430	LysS	-0.24	FBgn0004428	LysE	-0.37	13
FBgn0004430	LysS	-0.24	FBgn0004429	LysP	-0.5	13
FBgn0004430	LysS	-0.24	FBgn0004427	LysD	-0.37	13
FBgn0004430	LysS	-0.24	FBgn0004431	LysX	-0.27	13
FBgn0004431	LysX	-0.27	FBgn0004430	LysS	-0.24	13
FBgn0024957	Irp-1B	-1.18	FBgn0024958	Irp-1A	0.8	13
FBgn0024958	Irp-1A	0.8	FBgn0024957	Irp-1B	-1.18	13
FBgn0030588	CG9521	-0.65	FBgn0030589	CG9519	0.38	13
FBgn0030589	CG9519	0.38	FBgn0030588	CG9521	-0.65	13
FBgn0032026	CG7627	-0.48	FBgn0051792	CG31792	-0.25	13
FBgn0032026	CG7627	-0.48	FBgn0038740	Mrp5	0.02	13
FBgn0032614	CG13284	-0.98	FBgn0051810	CG31810	-0.27	13
FBgn0032908	CG9270	-0.38	FBgn0051792	CG31792	-0.25	13
FBgn0032908	CG9270	-0.38	FBgn0038740	Mrp5	0.02	13
FBgn0033214	CG1941	-0.73	FBgn0033215	Dgat2	-0.26	13
FBgn0033214	CG1941	-0.73	FBgn0033216	CG1946	-0.1	13
FBgn0033215	Dgat2	-0.26	FBgn0033214	CG1941	-0.73	13
FBgn0033215	Dgat2	-0.26	FBgn0033216	CG1946	-0.1	13
FBgn0033216	CG1946	-0.1	FBgn0033214	CG1941	-0.73	13
FBgn0033216	CG1946	-0.1	FBgn0033215	Dgat2	-0.26	13
FBgn0033853	Nadk1a	-1.24	FBgn0053156	Nadk1b	-0.02	13
FBgn0038740	Mrp5	0.02	FBgn0032026	CG7627	-0.48	13
FBgn0038740	Mrp5	0.02	FBgn0051792	CG31792	-0.25	13
FBgn0038740	Mrp5	0.02	FBgn0032908	CG9270	-0.38	13
FBgn0038740	Mrp5	0.02	FBgn0263316	Mrp4	-1.02	13
FBgn0051148	Gba1a	-0.14	FBgn0051414	Gba1b	-0.65	13
FBgn0051414	Gba1b	-0.65	FBgn0051148	Gba1a	-0.14	13
FBgn0051792	CG31792	-0.25	FBgn0032026	CG7627	-0.48	13
FBgn0051792	CG31792	-0.25	FBgn0032908	CG9270	-0.38	13
FBgn0051792	CG31792	-0.25	FBgn0038740	Mrp5	0.02	13
FBgn0051792	CG31792	-0.25	FBgn0263316	Mrp4	-1.02	13
FBgn0051809	CG31809	-0.5	FBgn0051810	CG31810	-0.27	13
FBgn0051810	CG31810	-0.27	FBgn0051809	CG31809	-0.5	13
FBgn0051810	CG31810	-0.27	FBgn0032614	CG13284	-0.98	13
FBgn0053156	Nadk1b	-0.02	FBgn0033853	Nadk1a	-1.24	13
FBgn0263316	Mrp4	-1.02	FBgn0051792	CG31792	-0.25	13
FBgn0263316	Mrp4	-1.02	FBgn0038740	Mrp5	0.02	13
FBgn0001091	Gapdh1	-0.65	FBgn0001092	Gapdh2	-1.09	13
FBgn0001092	Gapdh2	-1.09	FBgn0001091	Gapdh1	-0.65	13
FBgn0004425	LysB	-0.38	FBgn0004428	LysE	-0.37	13
FBgn0004425	LysB	-0.38	FBgn0004429	LysP	-0.5	13
FBgn0004425	LysB	-0.38	FBgn0004427	LysD	-0.37	13
FBgn0004425	LysB	-0.38	FBgn0004431	LysX	-0.27	13
FBgn0004427	LysD	-0.37	FBgn0004425	LysB	-0.38	13
FBgn0004427	LysD	-0.37	FBgn0004428	LysE	-0.37	13
FBgn0004427	LysD	-0.37	FBgn0004429	LysP	-0.5	13
FBgn0004427	LysD	-0.37	FBgn0004431	LysX	-0.27	13
FBgn0004428	LysE	-0.37	FBgn0004425	LysB	-0.38	13
FBgn0004428	LysE	-0.37	FBgn0004429	LysP	-0.5	13
FBgn0004428	LysE	-0.37	FBgn0004427	LysD	-0.37	13
FBgn0004428	LysE	-0.37	FBgn0004431	LysX	-0.27	13
FBgn0004429	LysP	-0.5	FBgn0004425	LysB	-0.38	13
FBgn0004429	LysP	-0.5	FBgn0004428	LysE	-0.37	13
FBgn0004429	LysP	-0.5	FBgn0004427	LysD	-0.37	13
FBgn0004429	LysP	-0.5	FBgn0004431	LysX	-0.27	13
FBgn0004431	LysX	-0.27	FBgn0004425	LysB	-0.38	13
FBgn0004431	LysX	-0.27	FBgn0004428	LysE	-0.37	13
FBgn0004431	LysX	-0.27	FBgn0004429	LysP	-0.5	13
FBgn0004431	LysX	-0.27	FBgn0004427	LysD	-0.37	13
FBgn0015765	p38a	-0.4	FBgn0024846	p38b	-0.71	13
FBgn0024846	p38b	-0.71	FBgn0015765	p38a	-0.4	13
FBgn0026268	Antdh	-0.59	FBgn0030073	CG10962	-0.36	13
FBgn0030073	CG10962	-0.36	FBgn0026268	Antdh	-0.59	13
FBgn0031925	Cyp4d21	-0.34	FBgn0035344	Cyp4d20	-0.59	13
FBgn0032026	CG7627	-0.48	FBgn0032908	CG9270	-0.38	13
FBgn0032026	CG7627	-0.48	FBgn0263316	Mrp4	-1.02	13
FBgn0032614	CG13284	-0.98	FBgn0051809	CG31809	-0.5	13
FBgn0032908	CG9270	-0.38	FBgn0032026	CG7627	-0.48	13
FBgn0032908	CG9270	-0.38	FBgn0263316	Mrp4	-1.02	13
FBgn0033952	Adgf-E	5.1	FBgn0036752	Adgf-A	-0.55	13
FBgn0035154	hiro	-0.37	FBgn0052483	CG32483	-0.34	13
FBgn0035189	CG9119	-0.58	FBgn0063667	meep	-0.29	13
FBgn0035344	Cyp4d20	-0.59	FBgn0031925	Cyp4d21	-0.34	13
FBgn0035904	GstO3	-0.34	FBgn0086348	se	-0.53	13
FBgn0036752	Adgf-A	-0.55	FBgn0033952	Adgf-E	5.1	13
FBgn0040251	Ugt302K1	-0.5	FBgn0040257	Ugt302E1	-0.38	13
FBgn0040251	Ugt302K1	-0.5	FBgn0040259	Ugt302C1	-0.86	13
FBgn0040257	Ugt302E1	-0.38	FBgn0040259	Ugt302C1	-0.86	13
FBgn0040257	Ugt302E1	-0.38	FBgn0040251	Ugt302K1	-0.5	13
FBgn0040259	Ugt302C1	-0.86	FBgn0040257	Ugt302E1	-0.38	13
FBgn0040259	Ugt302C1	-0.86	FBgn0040251	Ugt302K1	-0.5	13
FBgn0042175	CG18858	-0.69	FBgn0051683	CG31683	-0.32	13
FBgn0051673	CG31673	-1	FBgn0051674	CG31674	-0.45	13
FBgn0051674	CG31674	-0.45	FBgn0051673	CG31673	-1	13
FBgn0051683	CG31683	-0.32	FBgn0042175	CG18858	-0.69	13
FBgn0051809	CG31809	-0.5	FBgn0032614	CG13284	-0.98	13
FBgn0052483	CG32483	-0.34	FBgn0035154	hiro	-0.37	13
FBgn0063667	meep	-0.29	FBgn0035189	CG9119	-0.58	13
FBgn0086348	se	-0.53	FBgn0035904	GstO3	-0.34	13
FBgn0263316	Mrp4	-1.02	FBgn0032026	CG7627	-0.48	13
FBgn0263316	Mrp4	-1.02	FBgn0032908	CG9270	-0.38	13
FBgn0000346	comt	-0.22	FBgn0290174	Nsf2	2.73	12
FBgn0001186	Hex-A	-1.43	FBgn0042710	Hex-T	5.07	12
FBgn0001187	Hex-C	-0.46	FBgn0042710	Hex-T	5.07	12
FBgn0003132	Pp1-13C	3.87	FBgn0004103	Pp1-87B	-1.66	12
FBgn0003132	Pp1-13C	3.87	FBgn0003134	Pp1alpha-96A	-1.27	12
FBgn0003134	Pp1alpha-96A	-1.27	FBgn0003132	Pp1-13C	3.87	12
FBgn0003863	alphaTry	-0.32	FBgn0050025	CG30025	ID not found	12
FBgn0003863	alphaTry	-0.32	FBgn0010359	gammaTry	ID not found	12
FBgn0003889	betaTub85D	5.03	FBgn0284243	betaTub56D	-0.5	12
FBgn0004103	Pp1-87B	-1.66	FBgn0003132	Pp1-13C	3.87	12
FBgn0004432	Cyp1	-1.06	FBgn0036415	CG7768	4.07	12
FBgn0005322	nmd	1.51	FBgn0028868	CG4701	4.94	12
FBgn0010100	mAcon1	-0.86	FBgn0037862	mAcon2	4.34	12
FBgn0010217	ATPsynbeta	-0.98	FBgn0036568	ATPsynbetaL	4.54	12
FBgn0010357	betaTry	-0.35	FBgn0050025	CG30025	ID not found	12
FBgn0010357	betaTry	-0.35	FBgn0010359	gammaTry	ID not found	12
FBgn0010359	gammaTry	ID not found	FBgn0010357	betaTry	-0.35	12
FBgn0010359	gammaTry	ID not found	FBgn0050025	CG30025	ID not found	12
FBgn0010359	gammaTry	ID not found	FBgn0003863	alphaTry	-0.32	12
FBgn0010549	l(2)03659	5.2	FBgn0051793	CG31793	-0.99	12
FBgn0011270	Pgam2	5.16	FBgn0014869	Pgam1	-0.91	12
FBgn0014869	Pgam1	-0.91	FBgn0011270	Pgam2	5.16	12
FBgn0015316	Try29F	0.62	FBgn0051954	CG31954	ID not found	12
FBgn0019982	Gs1l	-0.05	FBgn0031335	CG5565	4.86	12
FBgn0019982	Gs1l	-0.05	FBgn0051924	CG31924	5	12
FBgn0020369	Rpt6	0.54	FBgn0039788	Rpt6R	4.09	12
FBgn0020653	Trxr1	1.67	FBgn0037170	Trxr2	5.12	12
FBgn0025115	Acyp	5.1	FBgn0040524	CG11052	4.4	12
FBgn0025115	Acyp	5.1	FBgn0033893	CG18371	4.65	12
FBgn0025115	Acyp	5.1	FBgn0085190	CG34161	4.46	12
FBgn0026314	Ugt35B1	-0.04	FBgn0051002	Ugt35D1	ID not found	12
FBgn0026315	Ugt35A1	-0.65	FBgn0051002	Ugt35D1	ID not found	12
FBgn0028868	CG4701	4.94	FBgn0005322	nmd	1.51	12
FBgn0029152	Mkrn1	3.43	FBgn0030577	CG5334	1.41	12
FBgn0029689	CG6428	-0.69	FBgn0037759	CG8526	5.04	12
FBgn0030148	CG3106	-0.29	FBgn0039093	CG10183	ID not found	12
FBgn0030332	CG9360	-0.73	FBgn0263830	CG40486	1.88	12
FBgn0030344	Nrd1	-0.19	FBgn0037037	CG10588	2.31	12
FBgn0030577	CG5334	1.41	FBgn0029152	Mkrn1	3.43	12
FBgn0030718	ND-20	-0.63	FBgn0039669	ND-20L	4.93	12
FBgn0030853	ND-24	1.4	FBgn0036706	ND-24L	5.15	12
FBgn0031026	CG12231	4.57	FBgn0033551	CG7222	1.24	12
FBgn0031032	CG14204	-0.19	FBgn0039093	CG10183	ID not found	12
FBgn0031033	CG14219	-0.31	FBgn0039093	CG10183	ID not found	12
FBgn0031034	CG14205	-0.29	FBgn0039093	CG10183	ID not found	12
FBgn0031117	GstT3	-0.75	FBgn0050000	GstT1	1.68	12
FBgn0031335	CG5565	4.86	FBgn0019982	Gs1l	-0.05	12
FBgn0031335	CG5565	4.86	FBgn0051924	CG31924	5	12
FBgn0031451	Pgk2	5.06	FBgn0250906	Pgk	-0.92	12
FBgn0031775	CG9150	-0.72	FBgn0263830	CG40486	1.88	12
FBgn0032242	CG5355	0.06	FBgn0032969	CG2528	3.73	12
FBgn0032264	Lip4	-0.47	FBgn0032271	CG7329	4.51	12
FBgn0032265	CG18301	0.39	FBgn0032271	CG7329	4.51	12
FBgn0032271	CG7329	4.51	FBgn0032264	Lip4	-0.47	12
FBgn0032271	CG7329	4.51	FBgn0032265	CG18301	0.39	12
FBgn0032271	CG7329	4.51	FBgn0051871	CG31871	-0.85	12
FBgn0032969	CG2528	3.73	FBgn0032242	CG5355	0.06	12
FBgn0033474	CG1407	2.12	FBgn0034202	CG17287	3.08	12
FBgn0033518	Prx6c	4.39	FBgn0033520	Prx6b	1.34	12
FBgn0033518	Prx6c	4.39	FBgn0033521	CG12896	3.61	12
FBgn0033520	Prx6b	1.34	FBgn0033518	Prx6c	4.39	12
FBgn0033520	Prx6b	1.34	FBgn0033521	CG12896	3.61	12
FBgn0033521	CG12896	3.61	FBgn0033518	Prx6c	4.39	12
FBgn0033521	CG12896	3.61	FBgn0033520	Prx6b	1.34	12
FBgn0033551	CG7222	1.24	FBgn0031026	CG12231	4.57	12
FBgn0033584	CG7737	-0.08	FBgn0035943	CG5653	5.01	12
FBgn0033720	CG13160	-0.4	FBgn0034439	CG10062	1.5	12
FBgn0033720	CG13160	-0.4	FBgn0034441	CG10081	ID not found	12
FBgn0033792	CG13325	-0.37	FBgn0039093	CG10183	ID not found	12
FBgn0033815	CG4676	2.86	FBgn0034729	CG10344	2.26	12
FBgn0033885	DJ-1alpha	5.04	FBgn0039802	dj-1beta	1.83	12
FBgn0033893	CG18371	4.65	FBgn0025115	Acyp	5.1	12
FBgn0033893	CG18371	4.65	FBgn0040524	CG11052	4.4	12
FBgn0033893	CG18371	4.65	FBgn0085190	CG34161	4.46	12
FBgn0034202	CG17287	3.08	FBgn0033474	CG1407	2.12	12
FBgn0034436	CG11961	-0.51	FBgn0034439	CG10062	1.5	12
FBgn0034436	CG11961	-0.51	FBgn0034441	CG10081	ID not found	12
FBgn0034437	CG10051	-0.29	FBgn0034439	CG10062	1.5	12
FBgn0034437	CG10051	-0.29	FBgn0034441	CG10081	ID not found	12
FBgn0034438	CG9416	-0.87	FBgn0034439	CG10062	1.5	12
FBgn0034438	CG9416	-0.87	FBgn0034441	CG10081	ID not found	12
FBgn0034439	CG10062	1.5	FBgn0034436	CG11961	-0.51	12
FBgn0034439	CG10062	1.5	FBgn0034437	CG10051	-0.29	12
FBgn0034439	CG10062	1.5	FBgn0034440	CG10073	-0.42	12
FBgn0034439	CG10062	1.5	FBgn0034441	CG10081	ID not found	12
FBgn0034439	CG10062	1.5	FBgn0034438	CG9416	-0.87	12
FBgn0034439	CG10062	1.5	FBgn0050047	CG30047	-0.41	12
FBgn0034439	CG10062	1.5	FBgn0050049	CG30049	-0.4	12
FBgn0034439	CG10062	1.5	FBgn0050043	CG30043	-0.43	12
FBgn0034439	CG10062	1.5	FBgn0053012	CG33012	-0.39	12
FBgn0034439	CG10062	1.5	FBgn0033720	CG13160	-0.4	12
FBgn0034440	CG10073	-0.42	FBgn0034439	CG10062	1.5	12
FBgn0034440	CG10073	-0.42	FBgn0034441	CG10081	ID not found	12
FBgn0034441	CG10081	ID not found	FBgn0034436	CG11961	-0.51	12
FBgn0034441	CG10081	ID not found	FBgn0034437	CG10051	-0.29	12
FBgn0034441	CG10081	ID not found	FBgn0034439	CG10062	1.5	12
FBgn0034441	CG10081	ID not found	FBgn0034440	CG10073	-0.42	12
FBgn0034441	CG10081	ID not found	FBgn0034438	CG9416	-0.87	12
FBgn0034441	CG10081	ID not found	FBgn0050047	CG30047	-0.41	12
FBgn0034441	CG10081	ID not found	FBgn0050049	CG30049	-0.4	12
FBgn0034441	CG10081	ID not found	FBgn0050043	CG30043	-0.43	12
FBgn0034441	CG10081	ID not found	FBgn0053012	CG33012	-0.39	12
FBgn0034441	CG10081	ID not found	FBgn0033720	CG13160	-0.4	12
FBgn0034729	CG10344	2.26	FBgn0033815	CG4676	2.86	12
FBgn0035143	Ppm1	5.02	FBgn0035425	CG17746	0.18	12
FBgn0035231	Pcyt2	4.15	FBgn0041342	Pcyt1	-0.82	12
FBgn0035425	CG17746	0.18	FBgn0035143	Ppm1	5.02	12
FBgn0035600	Cyt-c1	-0.87	FBgn0039651	Cyt-c1L	4.71	12
FBgn0035906	GstO2	0.76	FBgn0035907	GstO1	3.95	12
FBgn0035907	GstO1	3.95	FBgn0035906	GstO2	0.76	12
FBgn0035943	CG5653	5.01	FBgn0033584	CG7737	-0.08	12
FBgn0036128	Elo68beta	ID not found	FBgn0052072	Elo68alpha	0.13	12
FBgn0036160	Khkl2	5.02	FBgn0036161	Khk2	5.09	12
FBgn0036161	Khk2	5.09	FBgn0036942	Khk	-0.03	12
FBgn0036161	Khk2	5.09	FBgn0036160	Khkl2	5.02	12
FBgn0036415	CG7768	4.07	FBgn0004432	Cyp1	-1.06	12
FBgn0036568	ATPsynbetaL	4.54	FBgn0010217	ATPsynbeta	-0.98	12
FBgn0036706	ND-24L	5.15	FBgn0030853	ND-24	1.4	12
FBgn0036942	Khk	-0.03	FBgn0036161	Khk2	5.09	12
FBgn0037037	CG10588	2.31	FBgn0030344	Nrd1	-0.19	12
FBgn0037170	Trxr2	5.12	FBgn0020653	Trxr1	1.67	12
FBgn0037354	CG12171	-0.5	FBgn0051549	CG31549	3.87	12
FBgn0037759	CG8526	5.04	FBgn0029689	CG6428	-0.69	12
FBgn0037788	CAH7	-1.08	FBgn0040629	CAH5	4.08	12
FBgn0037818	CG6465	0.18	FBgn0039053	CG6738	ID not found	12
FBgn0037862	mAcon2	4.34	FBgn0010100	mAcon1	-0.86	12
FBgn0038001	CG17404	ID not found	FBgn0038002	CG12256	-0.25	12
FBgn0038002	CG12256	-0.25	FBgn0038001	CG17404	ID not found	12
FBgn0038349	AOX3	0.61	FBgn0038350	AOX4	ID not found	12
FBgn0038350	AOX4	ID not found	FBgn0038349	AOX3	0.61	12
FBgn0038350	AOX4	ID not found	FBgn0267408	AOX1	0.3	12
FBgn0038471	Trm7-32	0.2	FBgn0038861	Trm7-34	1.79	12
FBgn0038861	Trm7-34	1.79	FBgn0038471	Trm7-32	0.2	12
FBgn0038956	CAH8	-0.61	FBgn0040629	CAH5	4.08	12
FBgn0039051	CG17109	-0.44	FBgn0039053	CG6738	ID not found	12
FBgn0039052	CG6733	0.35	FBgn0039053	CG6738	ID not found	12
FBgn0039053	CG6738	ID not found	FBgn0037818	CG6465	0.18	12
FBgn0039053	CG6738	ID not found	FBgn0039051	CG17109	-0.44	12
FBgn0039053	CG6738	ID not found	FBgn0039052	CG6733	0.35	12
FBgn0039086	Ugt303B1	-0.41	FBgn0039087	Ugt303B2	2.15	12
FBgn0039087	Ugt303B2	2.15	FBgn0040252	Ugt303A1	-0.16	12
FBgn0039087	Ugt303B2	2.15	FBgn0039086	Ugt303B1	-0.41	12
FBgn0039091	CG10182	-0.3	FBgn0039093	CG10183	ID not found	12
FBgn0039092	CG16723	-0.29	FBgn0039093	CG10183	ID not found	12
FBgn0039093	CG10183	ID not found	FBgn0030148	CG3106	-0.29	12
FBgn0039093	CG10183	ID not found	FBgn0031032	CG14204	-0.19	12
FBgn0039093	CG10183	ID not found	FBgn0031034	CG14205	-0.29	12
FBgn0039093	CG10183	ID not found	FBgn0031033	CG14219	-0.31	12
FBgn0039093	CG10183	ID not found	FBgn0039092	CG16723	-0.29	12
FBgn0039093	CG10183	ID not found	FBgn0053337	CG33337	-0.33	12
FBgn0039093	CG10183	ID not found	FBgn0039091	CG10182	-0.3	12
FBgn0039093	CG10183	ID not found	FBgn0033792	CG13325	-0.37	12
FBgn0039093	CG10183	ID not found	FBgn0259229	CG42329	-0.98	12
FBgn0039421	Nil	4.32	FBgn0086361	alph	-0.16	12
FBgn0039486	CAH9	-0.81	FBgn0040629	CAH5	4.08	12
FBgn0039651	Cyt-c1L	4.71	FBgn0035600	Cyt-c1	-0.87	12
FBgn0039669	ND-20L	4.93	FBgn0030718	ND-20	-0.63	12
FBgn0039788	Rpt6R	4.09	FBgn0020369	Rpt6	0.54	12
FBgn0039802	dj-1beta	1.83	FBgn0033885	DJ-1alpha	5.04	12
FBgn0039854	CG1635	-1.43	FBgn0039855	CG1638	5.06	12
FBgn0039854	CG1635	-1.43	FBgn0039856	CG1774	3.59	12
FBgn0039855	CG1638	5.06	FBgn0039854	CG1635	-1.43	12
FBgn0039855	CG1638	5.06	FBgn0039856	CG1774	3.59	12
FBgn0039856	CG1774	3.59	FBgn0039854	CG1635	-1.43	12
FBgn0039856	CG1774	3.59	FBgn0039855	CG1638	5.06	12
FBgn0040252	Ugt303A1	-0.16	FBgn0039087	Ugt303B2	2.15	12
FBgn0040253	Ugt35E1	-0.31	FBgn0051002	Ugt35D1	ID not found	12
FBgn0040255	Ugt35E2	-0.19	FBgn0051002	Ugt35D1	ID not found	12
FBgn0040524	CG11052	4.4	FBgn0025115	Acyp	5.1	12
FBgn0040524	CG11052	4.4	FBgn0033893	CG18371	4.65	12
FBgn0040524	CG11052	4.4	FBgn0085190	CG34161	4.46	12
FBgn0040629	CAH5	4.08	FBgn0037788	CAH7	-1.08	12
FBgn0040629	CAH5	4.08	FBgn0038956	CAH8	-0.61	12
FBgn0040629	CAH5	4.08	FBgn0039486	CAH9	-0.81	12
FBgn0041342	Pcyt1	-0.82	FBgn0035231	Pcyt2	4.15	12
FBgn0042710	Hex-T	5.07	FBgn0001186	Hex-A	-1.43	12
FBgn0042710	Hex-T	5.07	FBgn0001187	Hex-C	-0.46	12
FBgn0043043	Desat2	ID not found	FBgn0086687	Desat1	-0.66	12
FBgn0050000	GstT1	1.68	FBgn0031117	GstT3	-0.75	12
FBgn0050000	GstT1	1.68	FBgn0050005	GstT2	-0.63	12
FBgn0050005	GstT2	-0.63	FBgn0050000	GstT1	1.68	12
FBgn0050025	CG30025	ID not found	FBgn0010357	betaTry	-0.35	12
FBgn0050025	CG30025	ID not found	FBgn0010359	gammaTry	ID not found	12
FBgn0050025	CG30025	ID not found	FBgn0003863	alphaTry	-0.32	12
FBgn0050036	CG30036	2.89	FBgn0053145	GalT1	-0.52	12
FBgn0050036	CG30036	2.89	FBgn0050037	CG30037	4.77	12
FBgn0050037	CG30037	4.77	FBgn0050036	CG30036	2.89	12
FBgn0050043	CG30043	-0.43	FBgn0034439	CG10062	1.5	12
FBgn0050043	CG30043	-0.43	FBgn0034441	CG10081	ID not found	12
FBgn0050047	CG30047	-0.41	FBgn0034439	CG10062	1.5	12
FBgn0050047	CG30047	-0.41	FBgn0034441	CG10081	ID not found	12
FBgn0050049	CG30049	-0.4	FBgn0034439	CG10062	1.5	12
FBgn0050049	CG30049	-0.4	FBgn0034441	CG10081	ID not found	12
FBgn0051002	Ugt35D1	ID not found	FBgn0026315	Ugt35A1	-0.65	12
FBgn0051002	Ugt35D1	ID not found	FBgn0026314	Ugt35B1	-0.04	12
FBgn0051002	Ugt35D1	ID not found	FBgn0040255	Ugt35E2	-0.19	12
FBgn0051002	Ugt35D1	ID not found	FBgn0040253	Ugt35E1	-0.31	12
FBgn0051549	CG31549	3.87	FBgn0037354	CG12171	-0.5	12
FBgn0051793	CG31793	-0.99	FBgn0010549	l(2)03659	5.2	12
FBgn0051871	CG31871	-0.85	FBgn0032271	CG7329	4.51	12
FBgn0051924	CG31924	5	FBgn0019982	Gs1l	-0.05	12
FBgn0051924	CG31924	5	FBgn0031335	CG5565	4.86	12
FBgn0051954	CG31954	ID not found	FBgn0015316	Try29F	0.62	12
FBgn0052072	Elo68alpha	0.13	FBgn0036128	Elo68beta	ID not found	12
FBgn0053012	CG33012	-0.39	FBgn0034439	CG10062	1.5	12
FBgn0053012	CG33012	-0.39	FBgn0034441	CG10081	ID not found	12
FBgn0053054	Targ1	4.64	FBgn0085290	Targ3	0.16	12
FBgn0053145	GalT1	-0.52	FBgn0050036	CG30036	2.89	12
FBgn0053337	CG33337	-0.33	FBgn0039093	CG10183	ID not found	12
FBgn0058045	CG40045	-0.38	FBgn0267383	Ubc87F	5.11	12
FBgn0063492	GstE8	3.59	FBgn0063497	GstE3	0.07	12
FBgn0063492	GstE8	3.59	FBgn0063496	GstE4	-0.19	12
FBgn0063492	GstE8	3.59	FBgn0063495	GstE5	1.38	12
FBgn0063492	GstE8	3.59	FBgn0063494	GstE6	-0.06	12
FBgn0063492	GstE8	3.59	FBgn0063493	GstE7	-0.48	12
FBgn0063492	GstE8	3.59	FBgn0063499	GstE10	0.09	12
FBgn0063493	GstE7	-0.48	FBgn0063495	GstE5	1.38	12
FBgn0063493	GstE7	-0.48	FBgn0063492	GstE8	3.59	12
FBgn0063494	GstE6	-0.06	FBgn0063495	GstE5	1.38	12
FBgn0063494	GstE6	-0.06	FBgn0063492	GstE8	3.59	12
FBgn0063495	GstE5	1.38	FBgn0063497	GstE3	0.07	12
FBgn0063495	GstE5	1.38	FBgn0063496	GstE4	-0.19	12
FBgn0063495	GstE5	1.38	FBgn0063494	GstE6	-0.06	12
FBgn0063495	GstE5	1.38	FBgn0063493	GstE7	-0.48	12
FBgn0063495	GstE5	1.38	FBgn0063492	GstE8	3.59	12
FBgn0063495	GstE5	1.38	FBgn0063499	GstE10	0.09	12
FBgn0063496	GstE4	-0.19	FBgn0063495	GstE5	1.38	12
FBgn0063496	GstE4	-0.19	FBgn0063492	GstE8	3.59	12
FBgn0063497	GstE3	0.07	FBgn0063495	GstE5	1.38	12
FBgn0063497	GstE3	0.07	FBgn0063492	GstE8	3.59	12
FBgn0063499	GstE10	0.09	FBgn0063495	GstE5	1.38	12
FBgn0063499	GstE10	0.09	FBgn0063492	GstE8	3.59	12
FBgn0069973	CG40485	-0.57	FBgn0263830	CG40486	1.88	12
FBgn0085190	CG34161	4.46	FBgn0025115	Acyp	5.1	12
FBgn0085190	CG34161	4.46	FBgn0040524	CG11052	4.4	12
FBgn0085190	CG34161	4.46	FBgn0033893	CG18371	4.65	12
FBgn0085290	Targ3	0.16	FBgn0053054	Targ1	4.64	12
FBgn0086361	alph	-0.16	FBgn0039421	Nil	4.32	12
FBgn0086687	Desat1	-0.66	FBgn0043043	Desat2	ID not found	12
FBgn0250906	Pgk	-0.92	FBgn0031451	Pgk2	5.06	12
FBgn0259229	CG42329	-0.98	FBgn0039093	CG10183	ID not found	12
FBgn0261995	CG42813	2.17	FBgn0261996	CG42814	5.12	12
FBgn0261996	CG42814	5.12	FBgn0261995	CG42813	2.17	12
FBgn0263830	CG40486	1.88	FBgn0030332	CG9360	-0.73	12
FBgn0263830	CG40486	1.88	FBgn0031775	CG9150	-0.72	12
FBgn0263830	CG40486	1.88	FBgn0069973	CG40485	-0.57	12
FBgn0267383	Ubc87F	5.11	FBgn0058045	CG40045	-0.38	12
FBgn0267408	AOX1	0.3	FBgn0038350	AOX4	ID not found	12
FBgn0284243	betaTub56D	-0.5	FBgn0003889	betaTub85D	5.03	12
FBgn0290174	Nsf2	2.73	FBgn0000346	comt	-0.22	12
FBgn0001285	Jon44E	-0.3	FBgn0035661	CG10477	-0.26	12
FBgn0002569	Mal-A2	-0.17	FBgn0033294	Mal-A4	-0.22	12
FBgn0002569	Mal-A2	-0.17	FBgn0050359	Mal-A5	-0.55	12
FBgn0002569	Mal-A2	-0.17	FBgn0050360	Mal-A6	-0.3	12
FBgn0002569	Mal-A2	-0.17	FBgn0033297	Mal-A8	-0.33	12
FBgn0002569	Mal-A2	-0.17	FBgn0033296	Mal-A7	-0.27	12
FBgn0002569	Mal-A2	-0.17	FBgn0002571	Mal-A3	-0.06	12
FBgn0002571	Mal-A3	-0.06	FBgn0002569	Mal-A2	-0.17	12
FBgn0002571	Mal-A3	-0.06	FBgn0033294	Mal-A4	-0.22	12
FBgn0002571	Mal-A3	-0.06	FBgn0050359	Mal-A5	-0.55	12
FBgn0002571	Mal-A3	-0.06	FBgn0050360	Mal-A6	-0.3	12
FBgn0002571	Mal-A3	-0.06	FBgn0033297	Mal-A8	-0.33	12
FBgn0002571	Mal-A3	-0.06	FBgn0033296	Mal-A7	-0.27	12
FBgn0004425	LysB	-0.38	FBgn0034092	CG7798	-0.19	12
FBgn0004427	LysD	-0.37	FBgn0034092	CG7798	-0.19	12
FBgn0004428	LysE	-0.37	FBgn0034092	CG7798	-0.19	12
FBgn0004429	LysP	-0.5	FBgn0034092	CG7798	-0.19	12
FBgn0004430	LysS	-0.24	FBgn0034092	CG7798	-0.19	12
FBgn0004431	LysX	-0.27	FBgn0034092	CG7798	-0.19	12
FBgn0005670	Cyp4d1	-0.32	FBgn0023541	Cyp4d14	-0.01	12
FBgn0010425	epsilonTry	-0.38	FBgn0019928	Ser8	0.1	12
FBgn0011576	Cyp4d2	0.02	FBgn0023541	Cyp4d14	-0.01	12
FBgn0011576	Cyp4d2	0.02	FBgn0035344	Cyp4d20	-0.59	12
FBgn0011576	Cyp4d2	0.02	FBgn0030615	Cyp4s3	-0.37	12
FBgn0011576	Cyp4d2	0.02	FBgn0031925	Cyp4d21	-0.34	12
FBgn0011693	Pdh	-0.58	FBgn0042137	CG18814	-0.27	12
FBgn0012051	CalpA	-0.81	FBgn0025866	CalpB	-0.2	12
FBgn0013307	Odc1	-0.56	FBgn0013308	Odc2	-0.25	12
FBgn0013308	Odc2	-0.25	FBgn0013307	Odc1	-0.56	12
FBgn0013771	Cyp6a9	-0.66	FBgn0039519	Cyp6a18	-0.13	12
FBgn0013771	Cyp6a9	-0.66	FBgn0289743	Cyp6a2	-0.07	12
FBgn0013772	Cyp6a8	-0.6	FBgn0039519	Cyp6a18	-0.13	12
FBgn0013772	Cyp6a8	-0.6	FBgn0289743	Cyp6a2	-0.07	12
FBgn0014469	Cyp4e2	-1.24	FBgn0015034	Cyp4e1	-0.15	12
FBgn0015034	Cyp4e1	-0.15	FBgn0015035	Cyp4e3	-0.57	12
FBgn0015034	Cyp4e1	-0.15	FBgn0014469	Cyp4e2	-1.24	12
FBgn0015035	Cyp4e3	-0.57	FBgn0015034	Cyp4e1	-0.15	12
FBgn0015568	alpha-Est1	-0.3	FBgn0034736	gas	-0.14	12
FBgn0015568	alpha-Est1	-0.3	FBgn0261393	alpha-Est5	-0.18	12
FBgn0015570	alpha-Est2	-0.8	FBgn0034736	gas	-0.14	12
FBgn0015570	alpha-Est2	-0.8	FBgn0261393	alpha-Est5	-0.18	12
FBgn0015575	alpha-Est7	-0.9	FBgn0034736	gas	-0.14	12
FBgn0015575	alpha-Est7	-0.9	FBgn0261393	alpha-Est5	-0.18	12
FBgn0015714	Cyp6a17	-1.11	FBgn0039519	Cyp6a18	-0.13	12
FBgn0015714	Cyp6a17	-1.11	FBgn0289743	Cyp6a2	-0.07	12
FBgn0019928	Ser8	0.1	FBgn0010425	epsilonTry	-0.38	12
FBgn0020906	Jon25Bi	-0.38	FBgn0035887	Jon66Cii	-0.23	12
FBgn0022359	Sord2	0.36	FBgn0024289	Sord1	-0.6	12
FBgn0023495	Lip3	-0.27	FBgn0033999	vaha	-0.11	12
FBgn0023541	Cyp4d14	-0.01	FBgn0011576	Cyp4d2	0.02	12
FBgn0023541	Cyp4d14	-0.01	FBgn0005670	Cyp4d1	-0.32	12
FBgn0023541	Cyp4d14	-0.01	FBgn0035344	Cyp4d20	-0.59	12
FBgn0023541	Cyp4d14	-0.01	FBgn0031925	Cyp4d21	-0.34	12
FBgn0024289	Sord1	-0.6	FBgn0022359	Sord2	0.36	12
FBgn0025866	CalpB	-0.2	FBgn0012051	CalpA	-0.81	12
FBgn0026060	Mipp2	0.36	FBgn0026061	Mipp1	-0.65	12
FBgn0026061	Mipp1	-0.65	FBgn0026060	Mipp2	0.36	12
FBgn0026314	Ugt35B1	-0.04	FBgn0026315	Ugt35A1	-0.65	12
FBgn0026314	Ugt35B1	-0.04	FBgn0040255	Ugt35E2	-0.19	12
FBgn0026314	Ugt35B1	-0.04	FBgn0040253	Ugt35E1	-0.31	12
FBgn0026314	Ugt35B1	-0.04	FBgn0040256	Ugt35C1	-0.8	12
FBgn0026315	Ugt35A1	-0.65	FBgn0026314	Ugt35B1	-0.04	12
FBgn0026315	Ugt35A1	-0.65	FBgn0040255	Ugt35E2	-0.19	12
FBgn0026754	Ugt37C1	-0.19	FBgn0040262	Ugt37C2	-0.38	12
FBgn0027552	Ar3	0.24	FBgn0033101	Ar4	-0.97	12
FBgn0027552	Ar3	0.24	FBgn0036290	Ar2	0.07	12
FBgn0027552	Ar3	0.24	FBgn0035476	Ar6	-0.22	12
FBgn0028940	Cyp28a5	-0.39	FBgn0031688	Cyp28d2	0.86	12
FBgn0029765	CG16756	-0.77	FBgn0034539	CG11159	-0.24	12
FBgn0030148	CG3106	-0.29	FBgn0031032	CG14204	-0.19	12
FBgn0030300	Sk1	-0.78	FBgn0052484	Sk2	1.21	12
FBgn0030362	regucalcin	0.26	FBgn0038257	smp-30	-0.16	12
FBgn0030575	CG5321	-0.63	FBgn0033830	CG10814	-0.26	12
FBgn0030593	CG9512	-0.69	FBgn0030594	fiz	-0.13	12
FBgn0030594	fiz	-0.13	FBgn0030593	CG9512	-0.69	12
FBgn0030615	Cyp4s3	-0.37	FBgn0011576	Cyp4d2	0.02	12
FBgn0031032	CG14204	-0.19	FBgn0030148	CG3106	-0.29	12
FBgn0031032	CG14204	-0.19	FBgn0031034	CG14205	-0.29	12
FBgn0031032	CG14204	-0.19	FBgn0031033	CG14219	-0.31	12
FBgn0031032	CG14204	-0.19	FBgn0039092	CG16723	-0.29	12
FBgn0031032	CG14204	-0.19	FBgn0053337	CG33337	-0.33	12
FBgn0031032	CG14204	-0.19	FBgn0039091	CG10182	-0.3	12
FBgn0031032	CG14204	-0.19	FBgn0033792	CG13325	-0.37	12
FBgn0031032	CG14204	-0.19	FBgn0259229	CG42329	-0.98	12
FBgn0031033	CG14219	-0.31	FBgn0031032	CG14204	-0.19	12
FBgn0031034	CG14205	-0.29	FBgn0031032	CG14204	-0.19	12
FBgn0031491	alpha4GT1	-0.12	FBgn0039378	alpha4GT2	0	12
FBgn0031654	Jon25Bii	-0.39	FBgn0035661	CG10477	-0.26	12
FBgn0031688	Cyp28d2	0.86	FBgn0028940	Cyp28a5	-0.39	12
FBgn0031688	Cyp28d2	0.86	FBgn0031689	Cyp28d1	-0.79	12
FBgn0031689	Cyp28d1	-0.79	FBgn0031688	Cyp28d2	0.86	12
FBgn0031775	CG9150	-0.72	FBgn0036380	CG8757	-0.19	12
FBgn0031925	Cyp4d21	-0.34	FBgn0011576	Cyp4d2	0.02	12
FBgn0031925	Cyp4d21	-0.34	FBgn0023541	Cyp4d14	-0.01	12
FBgn0031929	CG18585	-0.18	FBgn0031930	CG7025	-0.25	12
FBgn0031930	CG7025	-0.25	FBgn0031929	CG18585	-0.18	12
FBgn0031948	CG7149	-1.02	FBgn0053116	CG33116	-0.1	12
FBgn0032066	LManIII	-0.16	FBgn0032069	LManVI	-0.24	12
FBgn0032066	LManIII	-0.16	FBgn0032068	LManV	-0.17	12
FBgn0032066	LManIII	-0.16	FBgn0032067	LManIV	-0.35	12
FBgn0032066	LManIII	-0.16	FBgn0032253	LManI	-0.35	12
FBgn0032067	LManIV	-0.35	FBgn0032069	LManVI	-0.24	12
FBgn0032067	LManIV	-0.35	FBgn0032068	LManV	-0.17	12
FBgn0032067	LManIV	-0.35	FBgn0032066	LManIII	-0.16	12
FBgn0032068	LManV	-0.17	FBgn0032069	LManVI	-0.24	12
FBgn0032068	LManV	-0.17	FBgn0032067	LManIV	-0.35	12
FBgn0032068	LManV	-0.17	FBgn0032066	LManIII	-0.16	12
FBgn0032068	LManV	-0.17	FBgn0032253	LManI	-0.35	12
FBgn0032069	LManVI	-0.24	FBgn0032068	LManV	-0.17	12
FBgn0032069	LManVI	-0.24	FBgn0032067	LManIV	-0.35	12
FBgn0032069	LManVI	-0.24	FBgn0032066	LManIII	-0.16	12
FBgn0032069	LManVI	-0.24	FBgn0032253	LManI	-0.35	12
FBgn0032192	CG5731	-0.12	FBgn0034117	CG7997	-0.53	12
FBgn0032253	LManI	-0.35	FBgn0032069	LManVI	-0.24	12
FBgn0032253	LManI	-0.35	FBgn0032068	LManV	-0.17	12
FBgn0032253	LManI	-0.35	FBgn0032066	LManIII	-0.16	12
FBgn0032264	Lip4	-0.47	FBgn0032265	CG18301	0.39	12
FBgn0032265	CG18301	0.39	FBgn0032264	Lip4	-0.47	12
FBgn0032265	CG18301	0.39	FBgn0051871	CG31871	-0.85	12
FBgn0032726	CG10621	-0.83	FBgn0032727	Bhmt	0.38	12
FBgn0032727	Bhmt	0.38	FBgn0032726	CG10621	-0.83	12
FBgn0033101	Ar4	-0.97	FBgn0036290	Ar2	0.07	12
FBgn0033101	Ar4	-0.97	FBgn0027552	Ar3	0.24	12
FBgn0033101	Ar4	-0.97	FBgn0035476	Ar6	-0.22	12
FBgn0033203	CG2070	-0.24	FBgn0050495	CG30495	-0.13	12
FBgn0033203	CG2070	-0.24	FBgn0033205	Rdh1	0.41	12
FBgn0033205	Rdh1	0.41	FBgn0050495	CG30495	-0.13	12
FBgn0033205	Rdh1	0.41	FBgn0033203	CG2070	-0.24	12
FBgn0033294	Mal-A4	-0.22	FBgn0002569	Mal-A2	-0.17	12
FBgn0033294	Mal-A4	-0.22	FBgn0050359	Mal-A5	-0.55	12
FBgn0033294	Mal-A4	-0.22	FBgn0050360	Mal-A6	-0.3	12
FBgn0033294	Mal-A4	-0.22	FBgn0033297	Mal-A8	-0.33	12
FBgn0033294	Mal-A4	-0.22	FBgn0033296	Mal-A7	-0.27	12
FBgn0033294	Mal-A4	-0.22	FBgn0002571	Mal-A3	-0.06	12
FBgn0033296	Mal-A7	-0.27	FBgn0002569	Mal-A2	-0.17	12
FBgn0033296	Mal-A7	-0.27	FBgn0033294	Mal-A4	-0.22	12
FBgn0033296	Mal-A7	-0.27	FBgn0002571	Mal-A3	-0.06	12
FBgn0033297	Mal-A8	-0.33	FBgn0002569	Mal-A2	-0.17	12
FBgn0033297	Mal-A8	-0.33	FBgn0033294	Mal-A4	-0.22	12
FBgn0033297	Mal-A8	-0.33	FBgn0002571	Mal-A3	-0.06	12
FBgn0033584	CG7737	-0.08	FBgn0036750	CG6034	-0.49	12
FBgn0033792	CG13325	-0.37	FBgn0031032	CG14204	-0.19	12
FBgn0033814	Qsox1	0.35	FBgn0038919	Qsox2	-0.03	12
FBgn0033830	CG10814	-0.26	FBgn0030575	CG5321	-0.63	12
FBgn0033978	Cyp6a23	-0.37	FBgn0039519	Cyp6a18	-0.13	12
FBgn0033978	Cyp6a23	-0.37	FBgn0289743	Cyp6a2	-0.07	12
FBgn0033979	Cyp6a19	-0.28	FBgn0039519	Cyp6a18	-0.13	12
FBgn0033979	Cyp6a19	-0.28	FBgn0289743	Cyp6a2	-0.07	12
FBgn0033999	vaha	-0.11	FBgn0023495	Lip3	-0.27	12
FBgn0034092	CG7798	-0.19	FBgn0004425	LysB	-0.38	12
FBgn0034092	CG7798	-0.19	FBgn0004428	LysE	-0.37	12
FBgn0034092	CG7798	-0.19	FBgn0004430	LysS	-0.24	12
FBgn0034092	CG7798	-0.19	FBgn0004429	LysP	-0.5	12
FBgn0034092	CG7798	-0.19	FBgn0004427	LysD	-0.37	12
FBgn0034092	CG7798	-0.19	FBgn0004431	LysX	-0.27	12
FBgn0034117	CG7997	-0.53	FBgn0032192	CG5731	-0.12	12
FBgn0034335	GstE1	0.08	FBgn0063498	GstE2	-0.35	12
FBgn0034539	CG11159	-0.24	FBgn0029765	CG16756	-0.77	12
FBgn0034661	tpr	-0.31	FBgn0042098	CG18735	-0.2	12
FBgn0034736	gas	-0.14	FBgn0015570	alpha-Est2	-0.8	12
FBgn0034736	gas	-0.14	FBgn0015568	alpha-Est1	-0.3	12
FBgn0034736	gas	-0.14	FBgn0015575	alpha-Est7	-0.9	12
FBgn0034736	gas	-0.14	FBgn0261393	alpha-Est5	-0.18	12
FBgn0034756	Cyp6d2	-0.56	FBgn0038194	Cyp6d5	-0.06	12
FBgn0035344	Cyp4d20	-0.59	FBgn0011576	Cyp4d2	0.02	12
FBgn0035344	Cyp4d20	-0.59	FBgn0023541	Cyp4d14	-0.01	12
FBgn0035355	CG16985	-0.06	FBgn0035356	CG16986	0.32	12
FBgn0035356	CG16986	0.32	FBgn0035355	CG16985	-0.06	12
FBgn0035476	Ar6	-0.22	FBgn0033101	Ar4	-0.97	12
FBgn0035476	Ar6	-0.22	FBgn0036290	Ar2	0.07	12
FBgn0035476	Ar6	-0.22	FBgn0027552	Ar3	0.24	12
FBgn0035557	CG11353	-0.53	FBgn0050471	CG30471	-0.19	12
FBgn0035620	Alp9	-0.33	FBgn0038845	Alp5	-0.22	12
FBgn0035661	CG10477	-0.26	FBgn0040060	yip7	-0.37	12
FBgn0035661	CG10477	-0.26	FBgn0035665	Jon65Aiii	-0.4	12
FBgn0035661	CG10477	-0.26	FBgn0039778	Jon99Fi	-0.36	12
FBgn0035661	CG10477	-0.26	FBgn0039777	Jon99Fii	-0.35	12
FBgn0035661	CG10477	-0.26	FBgn0001285	Jon44E	-0.3	12
FBgn0035661	CG10477	-0.26	FBgn0031654	Jon25Bii	-0.39	12
FBgn0035665	Jon65Aiii	-0.4	FBgn0035661	CG10477	-0.26	12
FBgn0035667	Jon65Ai	-0.31	FBgn0035887	Jon66Cii	-0.23	12
FBgn0035779	CG8562	-0.2	FBgn0035781	CG8560	0.22	12
FBgn0035781	CG8560	0.22	FBgn0035779	CG8562	-0.2	12
FBgn0035887	Jon66Cii	-0.23	FBgn0035667	Jon65Ai	-0.31	12
FBgn0035887	Jon66Cii	-0.23	FBgn0020906	Jon25Bi	-0.38	12
FBgn0035904	GstO3	-0.34	FBgn0035906	GstO2	0.76	12
FBgn0035906	GstO2	0.76	FBgn0035904	GstO3	-0.34	12
FBgn0035906	GstO2	0.76	FBgn0086348	se	-0.53	12
FBgn0036160	Khkl2	5.02	FBgn0036942	Khk	-0.03	12
FBgn0036290	Ar2	0.07	FBgn0033101	Ar4	-0.97	12
FBgn0036290	Ar2	0.07	FBgn0027552	Ar3	0.24	12
FBgn0036290	Ar2	0.07	FBgn0035476	Ar6	-0.22	12
FBgn0036380	CG8757	-0.19	FBgn0031775	CG9150	-0.72	12
FBgn0036620	CG4842	-0.85	FBgn0042137	CG18814	-0.27	12
FBgn0036750	CG6034	-0.49	FBgn0033584	CG7737	-0.08	12
FBgn0036784	Tktl	5.09	FBgn0037607	Tkt	0.76	12
FBgn0036787	CG4306	0.32	FBgn0052196	CG32196	-1.31	12
FBgn0036876	CG9451	0.02	FBgn0036877	CG9452	-0.13	12
FBgn0036877	CG9452	-0.13	FBgn0036876	CG9451	0.02	12
FBgn0036942	Khk	-0.03	FBgn0036160	Khkl2	5.02	12
FBgn0037547	CG7910	0.39	FBgn0037548	CG7900	-0.86	12
FBgn0037548	CG7900	-0.86	FBgn0037547	CG7910	0.39	12
FBgn0037607	Tkt	0.76	FBgn0036784	Tktl	5.09	12
FBgn0037677	CG12951	-0.2	FBgn0037678	CG16749	-0.21	12
FBgn0037678	CG16749	-0.21	FBgn0037677	CG12951	-0.2	12
FBgn0037818	CG6465	0.18	FBgn0039051	CG17109	-0.44	12
FBgn0037818	CG6465	0.18	FBgn0039052	CG6733	0.35	12
FBgn0038135	CG8773	-0.28	FBgn0038136	CG8774	-0.18	12
FBgn0038135	CG8773	-0.28	FBgn0052473	CG32473	0.28	12
FBgn0038136	CG8774	-0.18	FBgn0038135	CG8773	-0.28	12
FBgn0038136	CG8774	-0.18	FBgn0052473	CG32473	0.28	12
FBgn0038172	Adgf-D	-0.82	FBgn0038173	Adgf-C	0.06	12
FBgn0038173	Adgf-C	0.06	FBgn0038172	Adgf-D	-0.82	12
FBgn0038194	Cyp6d5	-0.06	FBgn0034756	Cyp6d2	-0.56	12
FBgn0038194	Cyp6d5	-0.06	FBgn0039006	Cyp6d4	-0.65	12
FBgn0038257	smp-30	-0.16	FBgn0030362	regucalcin	0.26	12
FBgn0038349	AOX3	0.61	FBgn0267408	AOX1	0.3	12
FBgn0038700	CG3734	-0.19	FBgn0038701	CG18493	-0.11	12
FBgn0038701	CG18493	-0.11	FBgn0038700	CG3734	-0.19	12
FBgn0038740	Mrp5	0.02	FBgn0051793	CG31793	-0.99	12
FBgn0038845	Alp5	-0.22	FBgn0035620	Alp9	-0.33	12
FBgn0038918	Qsox3	0.09	FBgn0038919	Qsox2	-0.03	12
FBgn0038918	Qsox3	0.09	FBgn0051413	Qsox4	-0.07	12
FBgn0038919	Qsox2	-0.03	FBgn0038918	Qsox3	0.09	12
FBgn0038919	Qsox2	-0.03	FBgn0051413	Qsox4	-0.07	12
FBgn0038919	Qsox2	-0.03	FBgn0033814	Qsox1	0.35	12
FBgn0039006	Cyp6d4	-0.65	FBgn0038194	Cyp6d5	-0.06	12
FBgn0039051	CG17109	-0.44	FBgn0037818	CG6465	0.18	12
FBgn0039051	CG17109	-0.44	FBgn0039052	CG6733	0.35	12
FBgn0039052	CG6733	0.35	FBgn0037818	CG6465	0.18	12
FBgn0039052	CG6733	0.35	FBgn0039051	CG17109	-0.44	12
FBgn0039086	Ugt303B1	-0.41	FBgn0040252	Ugt303A1	-0.16	12
FBgn0039091	CG10182	-0.3	FBgn0031032	CG14204	-0.19	12
FBgn0039092	CG16723	-0.29	FBgn0031032	CG14204	-0.19	12
FBgn0039311	CG10513	0.84	FBgn0039312	CG10514	0.06	12
FBgn0039311	CG10513	0.84	FBgn0039313	CG11892	-0.04	12
FBgn0039312	CG10514	0.06	FBgn0039311	CG10513	0.84	12
FBgn0039312	CG10514	0.06	FBgn0039313	CG11892	-0.04	12
FBgn0039313	CG11892	-0.04	FBgn0039312	CG10514	0.06	12
FBgn0039313	CG11892	-0.04	FBgn0039311	CG10513	0.84	12
FBgn0039315	CG13658	-0.4	FBgn0051300	CG31300	-0.22	12
FBgn0039316	CG11893	-0.79	FBgn0051300	CG31300	-0.22	12
FBgn0039319	CG13659	-0.56	FBgn0051300	CG31300	-0.22	12
FBgn0039378	alpha4GT2	0	FBgn0031491	alpha4GT1	-0.12	12
FBgn0039519	Cyp6a18	-0.13	FBgn0015714	Cyp6a17	-1.11	12
FBgn0039519	Cyp6a18	-0.13	FBgn0033978	Cyp6a23	-0.37	12
FBgn0039519	Cyp6a18	-0.13	FBgn0033979	Cyp6a19	-0.28	12
FBgn0039519	Cyp6a18	-0.13	FBgn0013772	Cyp6a8	-0.6	12
FBgn0039519	Cyp6a18	-0.13	FBgn0013771	Cyp6a9	-0.66	12
FBgn0039519	Cyp6a18	-0.13	FBgn0288232	Cyp6a21	-0.56	12
FBgn0039519	Cyp6a18	-0.13	FBgn0289743	Cyp6a2	-0.07	12
FBgn0039777	Jon99Fii	-0.35	FBgn0035661	CG10477	-0.26	12
FBgn0039778	Jon99Fi	-0.36	FBgn0035661	CG10477	-0.26	12
FBgn0039784	CG9698	0.39	FBgn0051015	PH4alphaPV	-0.4	12
FBgn0040060	yip7	-0.37	FBgn0035661	CG10477	-0.26	12
FBgn0040252	Ugt303A1	-0.16	FBgn0039086	Ugt303B1	-0.41	12
FBgn0040253	Ugt35E1	-0.31	FBgn0026314	Ugt35B1	-0.04	12
FBgn0040253	Ugt35E1	-0.31	FBgn0040255	Ugt35E2	-0.19	12
FBgn0040255	Ugt35E2	-0.19	FBgn0026315	Ugt35A1	-0.65	12
FBgn0040255	Ugt35E2	-0.19	FBgn0026314	Ugt35B1	-0.04	12
FBgn0040255	Ugt35E2	-0.19	FBgn0040253	Ugt35E1	-0.31	12
FBgn0040256	Ugt35C1	-0.8	FBgn0026314	Ugt35B1	-0.04	12
FBgn0040262	Ugt37C2	-0.38	FBgn0026754	Ugt37C1	-0.19	12
FBgn0042098	CG18735	-0.2	FBgn0034661	tpr	-0.31	12
FBgn0042137	CG18814	-0.27	FBgn0036620	CG4842	-0.85	12
FBgn0042137	CG18814	-0.27	FBgn0011693	Pdh	-0.58	12
FBgn0050359	Mal-A5	-0.55	FBgn0002569	Mal-A2	-0.17	12
FBgn0050359	Mal-A5	-0.55	FBgn0033294	Mal-A4	-0.22	12
FBgn0050359	Mal-A5	-0.55	FBgn0002571	Mal-A3	-0.06	12
FBgn0050360	Mal-A6	-0.3	FBgn0002569	Mal-A2	-0.17	12
FBgn0050360	Mal-A6	-0.3	FBgn0033294	Mal-A4	-0.22	12
FBgn0050360	Mal-A6	-0.3	FBgn0002571	Mal-A3	-0.06	12
FBgn0050471	CG30471	-0.19	FBgn0035557	CG11353	-0.53	12
FBgn0050495	CG30495	-0.13	FBgn0033203	CG2070	-0.24	12
FBgn0050495	CG30495	-0.13	FBgn0033205	Rdh1	0.41	12
FBgn0051015	PH4alphaPV	-0.4	FBgn0039784	CG9698	0.39	12
FBgn0051016	CG31016	-0.19	FBgn0051017	PH4alphaNE3	-0.06	12
FBgn0051017	PH4alphaNE3	-0.06	FBgn0051016	CG31016	-0.19	12
FBgn0051278	CG31278	-0.22	FBgn0051373	CG31373	0.07	12
FBgn0051300	CG31300	-0.22	FBgn0039315	CG13658	-0.4	12
FBgn0051300	CG31300	-0.22	FBgn0039316	CG11893	-0.79	12
FBgn0051300	CG31300	-0.22	FBgn0039319	CG13659	-0.56	12
FBgn0051300	CG31300	-0.22	FBgn0051370	CG31370	-0.71	12
FBgn0051300	CG31300	-0.22	FBgn0051436	CG31436	-1.15	12
FBgn0051370	CG31370	-0.71	FBgn0051300	CG31300	-0.22	12
FBgn0051373	CG31373	0.07	FBgn0051278	CG31278	-0.22	12
FBgn0051413	Qsox4	-0.07	FBgn0038918	Qsox3	0.09	12
FBgn0051413	Qsox4	-0.07	FBgn0038919	Qsox2	-0.03	12
FBgn0051436	CG31436	-1.15	FBgn0051300	CG31300	-0.22	12
FBgn0051445	CG31445	0.81	FBgn0263236	SP1029	-0.4	12
FBgn0051792	CG31792	-0.25	FBgn0051793	CG31793	-0.99	12
FBgn0051793	CG31793	-0.99	FBgn0051792	CG31792	-0.25	12
FBgn0051793	CG31793	-0.99	FBgn0038740	Mrp5	0.02	12
FBgn0051871	CG31871	-0.85	FBgn0032265	CG18301	0.39	12
FBgn0052196	CG32196	-1.31	FBgn0036787	CG4306	0.32	12
FBgn0052473	CG32473	0.28	FBgn0038135	CG8773	-0.28	12
FBgn0052473	CG32473	0.28	FBgn0038136	CG8774	-0.18	12
FBgn0052484	Sk2	1.21	FBgn0030300	Sk1	-0.78	12
FBgn0053116	CG33116	-0.1	FBgn0031948	CG7149	-1.02	12
FBgn0053337	CG33337	-0.33	FBgn0031032	CG14204	-0.19	12
FBgn0063493	GstE7	-0.48	FBgn0063497	GstE3	0.07	12
FBgn0063493	GstE7	-0.48	FBgn0063496	GstE4	-0.19	12
FBgn0063493	GstE7	-0.48	FBgn0063494	GstE6	-0.06	12
FBgn0063493	GstE7	-0.48	FBgn0063499	GstE10	0.09	12
FBgn0063494	GstE6	-0.06	FBgn0063497	GstE3	0.07	12
FBgn0063494	GstE6	-0.06	FBgn0063496	GstE4	-0.19	12
FBgn0063494	GstE6	-0.06	FBgn0063493	GstE7	-0.48	12
FBgn0063494	GstE6	-0.06	FBgn0063499	GstE10	0.09	12
FBgn0063496	GstE4	-0.19	FBgn0063497	GstE3	0.07	12
FBgn0063496	GstE4	-0.19	FBgn0063494	GstE6	-0.06	12
FBgn0063496	GstE4	-0.19	FBgn0063493	GstE7	-0.48	12
FBgn0063496	GstE4	-0.19	FBgn0063499	GstE10	0.09	12
FBgn0063497	GstE3	0.07	FBgn0063496	GstE4	-0.19	12
FBgn0063497	GstE3	0.07	FBgn0063494	GstE6	-0.06	12
FBgn0063497	GstE3	0.07	FBgn0063493	GstE7	-0.48	12
FBgn0063497	GstE3	0.07	FBgn0063499	GstE10	0.09	12
FBgn0063498	GstE2	-0.35	FBgn0034335	GstE1	0.08	12
FBgn0063499	GstE10	0.09	FBgn0063497	GstE3	0.07	12
FBgn0063499	GstE10	0.09	FBgn0063496	GstE4	-0.19	12
FBgn0063499	GstE10	0.09	FBgn0063494	GstE6	-0.06	12
FBgn0063499	GstE10	0.09	FBgn0063493	GstE7	-0.48	12
FBgn0086348	se	-0.53	FBgn0035906	GstO2	0.76	12
FBgn0259229	CG42329	-0.98	FBgn0031032	CG14204	-0.19	12
FBgn0261393	alpha-Est5	-0.18	FBgn0034736	gas	-0.14	12
FBgn0261393	alpha-Est5	-0.18	FBgn0015570	alpha-Est2	-0.8	12
FBgn0261393	alpha-Est5	-0.18	FBgn0015568	alpha-Est1	-0.3	12
FBgn0261393	alpha-Est5	-0.18	FBgn0015575	alpha-Est7	-0.9	12
FBgn0263236	SP1029	-0.4	FBgn0051445	CG31445	0.81	12
FBgn0267408	AOX1	0.3	FBgn0038349	AOX3	0.61	12
FBgn0288232	Cyp6a21	-0.56	FBgn0039519	Cyp6a18	-0.13	12
FBgn0288232	Cyp6a21	-0.56	FBgn0289743	Cyp6a2	-0.07	12
FBgn0289743	Cyp6a2	-0.07	FBgn0039519	Cyp6a18	-0.13	12
FBgn0289743	Cyp6a2	-0.07	FBgn0015714	Cyp6a17	-1.11	12
FBgn0289743	Cyp6a2	-0.07	FBgn0033978	Cyp6a23	-0.37	12
FBgn0289743	Cyp6a2	-0.07	FBgn0033979	Cyp6a19	-0.28	12
FBgn0289743	Cyp6a2	-0.07	FBgn0013772	Cyp6a8	-0.6	12
FBgn0289743	Cyp6a2	-0.07	FBgn0013771	Cyp6a9	-0.66	12
FBgn0289743	Cyp6a2	-0.07	FBgn0288232	Cyp6a21	-0.56	12
FBgn0000078	Amy-d	-0.31	FBgn0000079	Amy-p	-0.28	12
FBgn0000079	Amy-p	-0.28	FBgn0000078	Amy-d	-0.31	12
FBgn0000406	Cyt-b5-r	-0.66	FBgn0032603	CG17928	-0.96	12
FBgn0001186	Hex-A	-1.43	FBgn0001187	Hex-C	-0.46	12
FBgn0001187	Hex-C	-0.46	FBgn0001186	Hex-A	-1.43	12
FBgn0001285	Jon44E	-0.3	FBgn0040060	yip7	-0.37	12
FBgn0001285	Jon44E	-0.3	FBgn0035665	Jon65Aiii	-0.4	12
FBgn0001285	Jon44E	-0.3	FBgn0039778	Jon99Fi	-0.36	12
FBgn0001285	Jon44E	-0.3	FBgn0039777	Jon99Fii	-0.35	12
FBgn0001285	Jon44E	-0.3	FBgn0031654	Jon25Bii	-0.39	12
FBgn0003863	alphaTry	-0.32	FBgn0010357	betaTry	-0.35	12
FBgn0004368	Ptp4E	-0.68	FBgn0004370	Ptp10D	-1.05	12
FBgn0004370	Ptp10D	-1.05	FBgn0004368	Ptp4E	-0.68	12
FBgn0004901	Prat	-0.43	FBgn0041194	Prat2	-0.77	12
FBgn0010333	Rac1	-0.51	FBgn0014011	Rac2	-1.77	12
FBgn0010357	betaTry	-0.35	FBgn0003863	alphaTry	-0.32	12
FBgn0010501	Dcp-1	-0.62	FBgn0019972	Drice	-0.67	12
FBgn0011693	Pdh	-0.58	FBgn0036620	CG4842	-0.85	12
FBgn0013771	Cyp6a9	-0.66	FBgn0015714	Cyp6a17	-1.11	12
FBgn0013771	Cyp6a9	-0.66	FBgn0033978	Cyp6a23	-0.37	12
FBgn0013771	Cyp6a9	-0.66	FBgn0033979	Cyp6a19	-0.28	12
FBgn0013771	Cyp6a9	-0.66	FBgn0013772	Cyp6a8	-0.6	12
FBgn0013771	Cyp6a9	-0.66	FBgn0288232	Cyp6a21	-0.56	12
FBgn0013772	Cyp6a8	-0.6	FBgn0015714	Cyp6a17	-1.11	12
FBgn0013772	Cyp6a8	-0.6	FBgn0033978	Cyp6a23	-0.37	12
FBgn0013772	Cyp6a8	-0.6	FBgn0033979	Cyp6a19	-0.28	12
FBgn0013772	Cyp6a8	-0.6	FBgn0013771	Cyp6a9	-0.66	12
FBgn0013772	Cyp6a8	-0.6	FBgn0288232	Cyp6a21	-0.56	12
FBgn0014011	Rac2	-1.77	FBgn0010333	Rac1	-0.51	12
FBgn0014469	Cyp4e2	-1.24	FBgn0015035	Cyp4e3	-0.57	12
FBgn0015035	Cyp4e3	-0.57	FBgn0014469	Cyp4e2	-1.24	12
FBgn0015038	Cyp9b1	-0.98	FBgn0015040	Cyp9c1	-0.65	12
FBgn0015039	Cyp9b2	-0.78	FBgn0015040	Cyp9c1	-0.65	12
FBgn0015040	Cyp9c1	-0.65	FBgn0033775	Cyp9h1	-1.05	12
FBgn0015040	Cyp9c1	-0.65	FBgn0015039	Cyp9b2	-0.78	12
FBgn0015040	Cyp9c1	-0.65	FBgn0015038	Cyp9b1	-0.98	12
FBgn0015568	alpha-Est1	-0.3	FBgn0015570	alpha-Est2	-0.8	12
FBgn0015568	alpha-Est1	-0.3	FBgn0015575	alpha-Est7	-0.9	12
FBgn0015570	alpha-Est2	-0.8	FBgn0015568	alpha-Est1	-0.3	12
FBgn0015575	alpha-Est7	-0.9	FBgn0015568	alpha-Est1	-0.3	12
FBgn0015714	Cyp6a17	-1.11	FBgn0033978	Cyp6a23	-0.37	12
FBgn0015714	Cyp6a17	-1.11	FBgn0033979	Cyp6a19	-0.28	12
FBgn0015714	Cyp6a17	-1.11	FBgn0013772	Cyp6a8	-0.6	12
FBgn0015714	Cyp6a17	-1.11	FBgn0013771	Cyp6a9	-0.66	12
FBgn0015714	Cyp6a17	-1.11	FBgn0288232	Cyp6a21	-0.56	12
FBgn0019972	Drice	-0.67	FBgn0010501	Dcp-1	-0.62	12
FBgn0020906	Jon25Bi	-0.38	FBgn0035667	Jon65Ai	-0.31	12
FBgn0025454	Cyp6g1	-0.52	FBgn0033065	Cyp6w1	-0.74	12
FBgn0026268	Antdh	-0.59	FBgn0030332	CG9360	-0.73	12
FBgn0026268	Antdh	-0.59	FBgn0031775	CG9150	-0.72	12
FBgn0026268	Antdh	-0.59	FBgn0069973	CG40485	-0.57	12
FBgn0026315	Ugt35A1	-0.65	FBgn0040257	Ugt302E1	-0.38	12
FBgn0026315	Ugt35A1	-0.65	FBgn0040259	Ugt302C1	-0.86	12
FBgn0026315	Ugt35A1	-0.65	FBgn0040253	Ugt35E1	-0.31	12
FBgn0026315	Ugt35A1	-0.65	FBgn0040251	Ugt302K1	-0.5	12
FBgn0026315	Ugt35A1	-0.65	FBgn0040256	Ugt35C1	-0.8	12
FBgn0027348	bgm	-0.84	FBgn0286723	hll	-0.42	12
FBgn0028481	Tmtc2	-0.73	FBgn0051690	Tmtc1	-0.62	12
FBgn0028940	Cyp28a5	-0.39	FBgn0031689	Cyp28d1	-0.79	12
FBgn0029994	Ldsdh1	-0.68	FBgn0032405	firl	-0.27	12
FBgn0030073	CG10962	-0.36	FBgn0030332	CG9360	-0.73	12
FBgn0030073	CG10962	-0.36	FBgn0031775	CG9150	-0.72	12
FBgn0030073	CG10962	-0.36	FBgn0069973	CG40485	-0.57	12
FBgn0030102	SmydA-9	-0.46	FBgn0053548	SmydA-8	-0.66	12
FBgn0030148	CG3106	-0.29	FBgn0031034	CG14205	-0.29	12
FBgn0030148	CG3106	-0.29	FBgn0031033	CG14219	-0.31	12
FBgn0030148	CG3106	-0.29	FBgn0039092	CG16723	-0.29	12
FBgn0030148	CG3106	-0.29	FBgn0053337	CG33337	-0.33	12
FBgn0030148	CG3106	-0.29	FBgn0039091	CG10182	-0.3	12
FBgn0030148	CG3106	-0.29	FBgn0033792	CG13325	-0.37	12
FBgn0030148	CG3106	-0.29	FBgn0259229	CG42329	-0.98	12
FBgn0030332	CG9360	-0.73	FBgn0030073	CG10962	-0.36	12
FBgn0030332	CG9360	-0.73	FBgn0026268	Antdh	-0.59	12
FBgn0030510	CG12177	-0.66	FBgn0030511	CG11158	-0.59	12
FBgn0030510	CG12177	-0.66	FBgn0032436	CG5418	-0.39	12
FBgn0030511	CG11158	-0.59	FBgn0030510	CG12177	-0.66	12
FBgn0030511	CG11158	-0.59	FBgn0032436	CG5418	-0.39	12
FBgn0031033	CG14219	-0.31	FBgn0030148	CG3106	-0.29	12
FBgn0031033	CG14219	-0.31	FBgn0031034	CG14205	-0.29	12
FBgn0031033	CG14219	-0.31	FBgn0039092	CG16723	-0.29	12
FBgn0031033	CG14219	-0.31	FBgn0053337	CG33337	-0.33	12
FBgn0031033	CG14219	-0.31	FBgn0039091	CG10182	-0.3	12
FBgn0031033	CG14219	-0.31	FBgn0033792	CG13325	-0.37	12
FBgn0031033	CG14219	-0.31	FBgn0259229	CG42329	-0.98	12
FBgn0031034	CG14205	-0.29	FBgn0030148	CG3106	-0.29	12
FBgn0031034	CG14205	-0.29	FBgn0031033	CG14219	-0.31	12
FBgn0031034	CG14205	-0.29	FBgn0039092	CG16723	-0.29	12
FBgn0031034	CG14205	-0.29	FBgn0053337	CG33337	-0.33	12
FBgn0031034	CG14205	-0.29	FBgn0039091	CG10182	-0.3	12
FBgn0031034	CG14205	-0.29	FBgn0033792	CG13325	-0.37	12
FBgn0031034	CG14205	-0.29	FBgn0259229	CG42329	-0.98	12
FBgn0031117	GstT3	-0.75	FBgn0050005	GstT2	-0.63	12
FBgn0031654	Jon25Bii	-0.39	FBgn0040060	yip7	-0.37	12
FBgn0031654	Jon25Bii	-0.39	FBgn0035665	Jon65Aiii	-0.4	12
FBgn0031654	Jon25Bii	-0.39	FBgn0039778	Jon99Fi	-0.36	12
FBgn0031654	Jon25Bii	-0.39	FBgn0039777	Jon99Fii	-0.35	12
FBgn0031654	Jon25Bii	-0.39	FBgn0001285	Jon44E	-0.3	12
FBgn0031689	Cyp28d1	-0.79	FBgn0028940	Cyp28a5	-0.39	12
FBgn0031693	Cyp4ac1	-0.96	FBgn0031694	Cyp4ac2	-0.7	12
FBgn0031693	Cyp4ac1	-0.96	FBgn0031695	Cyp4ac3	-0.37	12
FBgn0031694	Cyp4ac2	-0.7	FBgn0031693	Cyp4ac1	-0.96	12
FBgn0031694	Cyp4ac2	-0.7	FBgn0031695	Cyp4ac3	-0.37	12
FBgn0031695	Cyp4ac3	-0.37	FBgn0031693	Cyp4ac1	-0.96	12
FBgn0031695	Cyp4ac3	-0.37	FBgn0031694	Cyp4ac2	-0.7	12
FBgn0031775	CG9150	-0.72	FBgn0030073	CG10962	-0.36	12
FBgn0031775	CG9150	-0.72	FBgn0026268	Antdh	-0.59	12
FBgn0031860	Daao2	-0.98	FBgn0033543	Daao1	-0.54	12
FBgn0032026	CG7627	-0.48	FBgn0051793	CG31793	-0.99	12
FBgn0032067	LManIV	-0.35	FBgn0032253	LManI	-0.35	12
FBgn0032253	LManI	-0.35	FBgn0032067	LManIV	-0.35	12
FBgn0032264	Lip4	-0.47	FBgn0051871	CG31871	-0.85	12
FBgn0032405	firl	-0.27	FBgn0029994	Ldsdh1	-0.68	12
FBgn0032436	CG5418	-0.39	FBgn0030511	CG11158	-0.59	12
FBgn0032436	CG5418	-0.39	FBgn0030510	CG12177	-0.66	12
FBgn0032603	CG17928	-0.96	FBgn0000406	Cyt-b5-r	-0.66	12
FBgn0032889	CG9331	-0.46	FBgn0051673	CG31673	-1	12
FBgn0032889	CG9331	-0.46	FBgn0051674	CG31674	-0.45	12
FBgn0032908	CG9270	-0.38	FBgn0051793	CG31793	-0.99	12
FBgn0033065	Cyp6w1	-0.74	FBgn0025454	Cyp6g1	-0.52	12
FBgn0033296	Mal-A7	-0.27	FBgn0050359	Mal-A5	-0.55	12
FBgn0033296	Mal-A7	-0.27	FBgn0050360	Mal-A6	-0.3	12
FBgn0033296	Mal-A7	-0.27	FBgn0033297	Mal-A8	-0.33	12
FBgn0033297	Mal-A8	-0.33	FBgn0050359	Mal-A5	-0.55	12
FBgn0033297	Mal-A8	-0.33	FBgn0050360	Mal-A6	-0.3	12
FBgn0033297	Mal-A8	-0.33	FBgn0033296	Mal-A7	-0.27	12
FBgn0033543	Daao1	-0.54	FBgn0031860	Daao2	-0.98	12
FBgn0033720	CG13160	-0.4	FBgn0034436	CG11961	-0.51	12
FBgn0033720	CG13160	-0.4	FBgn0034437	CG10051	-0.29	12
FBgn0033720	CG13160	-0.4	FBgn0034440	CG10073	-0.42	12
FBgn0033720	CG13160	-0.4	FBgn0034438	CG9416	-0.87	12
FBgn0033720	CG13160	-0.4	FBgn0050047	CG30047	-0.41	12
FBgn0033720	CG13160	-0.4	FBgn0050049	CG30049	-0.4	12
FBgn0033720	CG13160	-0.4	FBgn0050043	CG30043	-0.43	12
FBgn0033720	CG13160	-0.4	FBgn0053012	CG33012	-0.39	12
FBgn0033775	Cyp9h1	-1.05	FBgn0015040	Cyp9c1	-0.65	12
FBgn0033792	CG13325	-0.37	FBgn0030148	CG3106	-0.29	12
FBgn0033792	CG13325	-0.37	FBgn0031034	CG14205	-0.29	12
FBgn0033792	CG13325	-0.37	FBgn0031033	CG14219	-0.31	12
FBgn0033792	CG13325	-0.37	FBgn0039092	CG16723	-0.29	12
FBgn0033792	CG13325	-0.37	FBgn0053337	CG33337	-0.33	12
FBgn0033792	CG13325	-0.37	FBgn0039091	CG10182	-0.3	12
FBgn0033792	CG13325	-0.37	FBgn0259229	CG42329	-0.98	12
FBgn0033978	Cyp6a23	-0.37	FBgn0015714	Cyp6a17	-1.11	12
FBgn0033978	Cyp6a23	-0.37	FBgn0033979	Cyp6a19	-0.28	12
FBgn0033978	Cyp6a23	-0.37	FBgn0013772	Cyp6a8	-0.6	12
FBgn0033978	Cyp6a23	-0.37	FBgn0013771	Cyp6a9	-0.66	12
FBgn0033978	Cyp6a23	-0.37	FBgn0288232	Cyp6a21	-0.56	12
FBgn0033979	Cyp6a19	-0.28	FBgn0015714	Cyp6a17	-1.11	12
FBgn0033979	Cyp6a19	-0.28	FBgn0033978	Cyp6a23	-0.37	12
FBgn0033979	Cyp6a19	-0.28	FBgn0013772	Cyp6a8	-0.6	12
FBgn0033979	Cyp6a19	-0.28	FBgn0013771	Cyp6a9	-0.66	12
FBgn0033979	Cyp6a19	-0.28	FBgn0288232	Cyp6a21	-0.56	12
FBgn0034436	CG11961	-0.51	FBgn0034437	CG10051	-0.29	12
FBgn0034436	CG11961	-0.51	FBgn0034440	CG10073	-0.42	12
FBgn0034436	CG11961	-0.51	FBgn0034438	CG9416	-0.87	12
FBgn0034436	CG11961	-0.51	FBgn0050047	CG30047	-0.41	12
FBgn0034436	CG11961	-0.51	FBgn0050049	CG30049	-0.4	12
FBgn0034436	CG11961	-0.51	FBgn0050043	CG30043	-0.43	12
FBgn0034436	CG11961	-0.51	FBgn0053012	CG33012	-0.39	12
FBgn0034436	CG11961	-0.51	FBgn0033720	CG13160	-0.4	12
FBgn0034437	CG10051	-0.29	FBgn0034436	CG11961	-0.51	12
FBgn0034437	CG10051	-0.29	FBgn0034440	CG10073	-0.42	12
FBgn0034437	CG10051	-0.29	FBgn0034438	CG9416	-0.87	12
FBgn0034437	CG10051	-0.29	FBgn0050047	CG30047	-0.41	12
FBgn0034437	CG10051	-0.29	FBgn0050049	CG30049	-0.4	12
FBgn0034437	CG10051	-0.29	FBgn0050043	CG30043	-0.43	12
FBgn0034437	CG10051	-0.29	FBgn0053012	CG33012	-0.39	12
FBgn0034437	CG10051	-0.29	FBgn0033720	CG13160	-0.4	12
FBgn0034438	CG9416	-0.87	FBgn0034436	CG11961	-0.51	12
FBgn0034438	CG9416	-0.87	FBgn0034437	CG10051	-0.29	12
FBgn0034438	CG9416	-0.87	FBgn0034440	CG10073	-0.42	12
FBgn0034438	CG9416	-0.87	FBgn0050047	CG30047	-0.41	12
FBgn0034438	CG9416	-0.87	FBgn0050049	CG30049	-0.4	12
FBgn0034438	CG9416	-0.87	FBgn0050043	CG30043	-0.43	12
FBgn0034438	CG9416	-0.87	FBgn0053012	CG33012	-0.39	12
FBgn0034438	CG9416	-0.87	FBgn0033720	CG13160	-0.4	12
FBgn0034440	CG10073	-0.42	FBgn0034436	CG11961	-0.51	12
FBgn0034440	CG10073	-0.42	FBgn0034437	CG10051	-0.29	12
FBgn0034440	CG10073	-0.42	FBgn0034438	CG9416	-0.87	12
FBgn0034440	CG10073	-0.42	FBgn0050047	CG30047	-0.41	12
FBgn0034440	CG10073	-0.42	FBgn0050049	CG30049	-0.4	12
FBgn0034440	CG10073	-0.42	FBgn0050043	CG30043	-0.43	12
FBgn0034440	CG10073	-0.42	FBgn0053012	CG33012	-0.39	12
FBgn0034440	CG10073	-0.42	FBgn0033720	CG13160	-0.4	12
FBgn0034756	Cyp6d2	-0.56	FBgn0039006	Cyp6d4	-0.65	12
FBgn0035665	Jon65Aiii	-0.4	FBgn0040060	yip7	-0.37	12
FBgn0035665	Jon65Aiii	-0.4	FBgn0039778	Jon99Fi	-0.36	12
FBgn0035665	Jon65Aiii	-0.4	FBgn0039777	Jon99Fii	-0.35	12
FBgn0035665	Jon65Aiii	-0.4	FBgn0001285	Jon44E	-0.3	12
FBgn0035665	Jon65Aiii	-0.4	FBgn0031654	Jon25Bii	-0.39	12
FBgn0035667	Jon65Ai	-0.31	FBgn0020906	Jon25Bi	-0.38	12
FBgn0036550	CG17026	-0.53	FBgn0036553	CG17027	-0.38	12
FBgn0036553	CG17027	-0.38	FBgn0036550	CG17026	-0.53	12
FBgn0036620	CG4842	-0.85	FBgn0011693	Pdh	-0.58	12
FBgn0037070	CG11309	-0.64	FBgn0037071	CG7632	-0.46	12
FBgn0037071	CG7632	-0.46	FBgn0037070	CG11309	-0.64	12
FBgn0037354	CG12171	-0.5	FBgn0051548	CG31548	-0.35	12
FBgn0037696	GstZ1	-1.32	FBgn0037697	GstZ2	-0.49	12
FBgn0037697	GstZ2	-0.49	FBgn0037696	GstZ1	-1.32	12
FBgn0037788	CAH7	-1.08	FBgn0038956	CAH8	-0.61	12
FBgn0037934	CG6830	-0.39	FBgn0037935	CG6834	-0.86	12
FBgn0037935	CG6834	-0.86	FBgn0037934	CG6830	-0.39	12
FBgn0038105	yellow-f2	-0.58	FBgn0041710	yellow-f	-0.27	12
FBgn0038956	CAH8	-0.61	FBgn0037788	CAH7	-1.08	12
FBgn0038956	CAH8	-0.61	FBgn0039486	CAH9	-0.81	12
FBgn0039006	Cyp6d4	-0.65	FBgn0034756	Cyp6d2	-0.56	12
FBgn0039091	CG10182	-0.3	FBgn0030148	CG3106	-0.29	12
FBgn0039091	CG10182	-0.3	FBgn0031034	CG14205	-0.29	12
FBgn0039091	CG10182	-0.3	FBgn0031033	CG14219	-0.31	12
FBgn0039091	CG10182	-0.3	FBgn0039092	CG16723	-0.29	12
FBgn0039091	CG10182	-0.3	FBgn0053337	CG33337	-0.33	12
FBgn0039091	CG10182	-0.3	FBgn0033792	CG13325	-0.37	12
FBgn0039091	CG10182	-0.3	FBgn0259229	CG42329	-0.98	12
FBgn0039092	CG16723	-0.29	FBgn0030148	CG3106	-0.29	12
FBgn0039092	CG16723	-0.29	FBgn0031034	CG14205	-0.29	12
FBgn0039092	CG16723	-0.29	FBgn0031033	CG14219	-0.31	12
FBgn0039092	CG16723	-0.29	FBgn0053337	CG33337	-0.33	12
FBgn0039092	CG16723	-0.29	FBgn0039091	CG10182	-0.3	12
FBgn0039092	CG16723	-0.29	FBgn0033792	CG13325	-0.37	12
FBgn0039092	CG16723	-0.29	FBgn0259229	CG42329	-0.98	12
FBgn0039315	CG13658	-0.4	FBgn0039316	CG11893	-0.79	12
FBgn0039315	CG13658	-0.4	FBgn0039319	CG13659	-0.56	12
FBgn0039315	CG13658	-0.4	FBgn0051370	CG31370	-0.71	12
FBgn0039315	CG13658	-0.4	FBgn0051436	CG31436	-1.15	12
FBgn0039316	CG11893	-0.79	FBgn0039315	CG13658	-0.4	12
FBgn0039316	CG11893	-0.79	FBgn0039319	CG13659	-0.56	12
FBgn0039319	CG13659	-0.56	FBgn0039315	CG13658	-0.4	12
FBgn0039319	CG13659	-0.56	FBgn0039316	CG11893	-0.79	12
FBgn0039319	CG13659	-0.56	FBgn0051370	CG31370	-0.71	12
FBgn0039319	CG13659	-0.56	FBgn0051436	CG31436	-1.15	12
FBgn0039486	CAH9	-0.81	FBgn0038956	CAH8	-0.61	12
FBgn0039628	CG11841	-0.61	FBgn0039629	CG11842	-0.51	12
FBgn0039628	CG11841	-0.61	FBgn0039630	CG11843	-0.55	12
FBgn0039629	CG11842	-0.51	FBgn0039628	CG11841	-0.61	12
FBgn0039629	CG11842	-0.51	FBgn0039630	CG11843	-0.55	12
FBgn0039630	CG11843	-0.55	FBgn0039628	CG11841	-0.61	12
FBgn0039630	CG11843	-0.55	FBgn0039629	CG11842	-0.51	12
FBgn0039777	Jon99Fii	-0.35	FBgn0040060	yip7	-0.37	12
FBgn0039777	Jon99Fii	-0.35	FBgn0035665	Jon65Aiii	-0.4	12
FBgn0039777	Jon99Fii	-0.35	FBgn0039778	Jon99Fi	-0.36	12
FBgn0039777	Jon99Fii	-0.35	FBgn0001285	Jon44E	-0.3	12
FBgn0039777	Jon99Fii	-0.35	FBgn0031654	Jon25Bii	-0.39	12
FBgn0039778	Jon99Fi	-0.36	FBgn0040060	yip7	-0.37	12
FBgn0039778	Jon99Fi	-0.36	FBgn0035665	Jon65Aiii	-0.4	12
FBgn0039778	Jon99Fi	-0.36	FBgn0039777	Jon99Fii	-0.35	12
FBgn0039778	Jon99Fi	-0.36	FBgn0001285	Jon44E	-0.3	12
FBgn0039778	Jon99Fi	-0.36	FBgn0031654	Jon25Bii	-0.39	12
FBgn0040060	yip7	-0.37	FBgn0035665	Jon65Aiii	-0.4	12
FBgn0040060	yip7	-0.37	FBgn0039778	Jon99Fi	-0.36	12
FBgn0040060	yip7	-0.37	FBgn0039777	Jon99Fii	-0.35	12
FBgn0040060	yip7	-0.37	FBgn0001285	Jon44E	-0.3	12
FBgn0040060	yip7	-0.37	FBgn0031654	Jon25Bii	-0.39	12
FBgn0040069	vanin-like	-0.29	FBgn0052751	CG32751	-0.34	12
FBgn0040251	Ugt302K1	-0.5	FBgn0026315	Ugt35A1	-0.65	12
FBgn0040253	Ugt35E1	-0.31	FBgn0026315	Ugt35A1	-0.65	12
FBgn0040256	Ugt35C1	-0.8	FBgn0026315	Ugt35A1	-0.65	12
FBgn0040257	Ugt302E1	-0.38	FBgn0026315	Ugt35A1	-0.65	12
FBgn0040259	Ugt302C1	-0.86	FBgn0026315	Ugt35A1	-0.65	12
FBgn0041194	Prat2	-0.77	FBgn0004901	Prat	-0.43	12
FBgn0041710	yellow-f	-0.27	FBgn0038105	yellow-f2	-0.58	12
FBgn0050005	GstT2	-0.63	FBgn0031117	GstT3	-0.75	12
FBgn0050043	CG30043	-0.43	FBgn0034436	CG11961	-0.51	12
FBgn0050043	CG30043	-0.43	FBgn0034437	CG10051	-0.29	12
FBgn0050043	CG30043	-0.43	FBgn0034440	CG10073	-0.42	12
FBgn0050043	CG30043	-0.43	FBgn0034438	CG9416	-0.87	12
FBgn0050043	CG30043	-0.43	FBgn0050047	CG30047	-0.41	12
FBgn0050043	CG30043	-0.43	FBgn0050049	CG30049	-0.4	12
FBgn0050043	CG30043	-0.43	FBgn0053012	CG33012	-0.39	12
FBgn0050043	CG30043	-0.43	FBgn0033720	CG13160	-0.4	12
FBgn0050047	CG30047	-0.41	FBgn0034436	CG11961	-0.51	12
FBgn0050047	CG30047	-0.41	FBgn0034437	CG10051	-0.29	12
FBgn0050047	CG30047	-0.41	FBgn0034440	CG10073	-0.42	12
FBgn0050047	CG30047	-0.41	FBgn0034438	CG9416	-0.87	12
FBgn0050047	CG30047	-0.41	FBgn0050049	CG30049	-0.4	12
FBgn0050047	CG30047	-0.41	FBgn0050043	CG30043	-0.43	12
FBgn0050047	CG30047	-0.41	FBgn0053012	CG33012	-0.39	12
FBgn0050047	CG30047	-0.41	FBgn0033720	CG13160	-0.4	12
FBgn0050049	CG30049	-0.4	FBgn0034436	CG11961	-0.51	12
FBgn0050049	CG30049	-0.4	FBgn0034437	CG10051	-0.29	12
FBgn0050049	CG30049	-0.4	FBgn0034440	CG10073	-0.42	12
FBgn0050049	CG30049	-0.4	FBgn0034438	CG9416	-0.87	12
FBgn0050049	CG30049	-0.4	FBgn0050047	CG30047	-0.41	12
FBgn0050049	CG30049	-0.4	FBgn0050043	CG30043	-0.43	12
FBgn0050049	CG30049	-0.4	FBgn0053012	CG33012	-0.39	12
FBgn0050049	CG30049	-0.4	FBgn0033720	CG13160	-0.4	12
FBgn0050359	Mal-A5	-0.55	FBgn0050360	Mal-A6	-0.3	12
FBgn0050359	Mal-A5	-0.55	FBgn0033297	Mal-A8	-0.33	12
FBgn0050359	Mal-A5	-0.55	FBgn0033296	Mal-A7	-0.27	12
FBgn0050360	Mal-A6	-0.3	FBgn0050359	Mal-A5	-0.55	12
FBgn0050360	Mal-A6	-0.3	FBgn0033297	Mal-A8	-0.33	12
FBgn0050360	Mal-A6	-0.3	FBgn0033296	Mal-A7	-0.27	12
FBgn0051370	CG31370	-0.71	FBgn0039315	CG13658	-0.4	12
FBgn0051370	CG31370	-0.71	FBgn0039319	CG13659	-0.56	12
FBgn0051436	CG31436	-1.15	FBgn0039315	CG13658	-0.4	12
FBgn0051436	CG31436	-1.15	FBgn0039319	CG13659	-0.56	12
FBgn0051548	CG31548	-0.35	FBgn0037354	CG12171	-0.5	12
FBgn0051673	CG31673	-1	FBgn0032889	CG9331	-0.46	12
FBgn0051674	CG31674	-0.45	FBgn0032889	CG9331	-0.46	12
FBgn0051690	Tmtc1	-0.62	FBgn0028481	Tmtc2	-0.73	12
FBgn0051793	CG31793	-0.99	FBgn0032026	CG7627	-0.48	12
FBgn0051793	CG31793	-0.99	FBgn0032908	CG9270	-0.38	12
FBgn0051871	CG31871	-0.85	FBgn0032264	Lip4	-0.47	12
FBgn0052751	CG32751	-0.34	FBgn0040069	vanin-like	-0.29	12
FBgn0053012	CG33012	-0.39	FBgn0034436	CG11961	-0.51	12
FBgn0053012	CG33012	-0.39	FBgn0034437	CG10051	-0.29	12
FBgn0053012	CG33012	-0.39	FBgn0034440	CG10073	-0.42	12
FBgn0053012	CG33012	-0.39	FBgn0034438	CG9416	-0.87	12
FBgn0053012	CG33012	-0.39	FBgn0050047	CG30047	-0.41	12
FBgn0053012	CG33012	-0.39	FBgn0050049	CG30049	-0.4	12
FBgn0053012	CG33012	-0.39	FBgn0050043	CG30043	-0.43	12
FBgn0053012	CG33012	-0.39	FBgn0033720	CG13160	-0.4	12
FBgn0053337	CG33337	-0.33	FBgn0030148	CG3106	-0.29	12
FBgn0053337	CG33337	-0.33	FBgn0031034	CG14205	-0.29	12
FBgn0053337	CG33337	-0.33	FBgn0031033	CG14219	-0.31	12
FBgn0053337	CG33337	-0.33	FBgn0039092	CG16723	-0.29	12
FBgn0053337	CG33337	-0.33	FBgn0039091	CG10182	-0.3	12
FBgn0053337	CG33337	-0.33	FBgn0033792	CG13325	-0.37	12
FBgn0053337	CG33337	-0.33	FBgn0259229	CG42329	-0.98	12
FBgn0053548	SmydA-8	-0.66	FBgn0030102	SmydA-9	-0.46	12
FBgn0069973	CG40485	-0.57	FBgn0030073	CG10962	-0.36	12
FBgn0069973	CG40485	-0.57	FBgn0026268	Antdh	-0.59	12
FBgn0259229	CG42329	-0.98	FBgn0030148	CG3106	-0.29	12
FBgn0259229	CG42329	-0.98	FBgn0031034	CG14205	-0.29	12
FBgn0259229	CG42329	-0.98	FBgn0031033	CG14219	-0.31	12
FBgn0259229	CG42329	-0.98	FBgn0039092	CG16723	-0.29	12
FBgn0259229	CG42329	-0.98	FBgn0053337	CG33337	-0.33	12
FBgn0259229	CG42329	-0.98	FBgn0039091	CG10182	-0.3	12
FBgn0259229	CG42329	-0.98	FBgn0033792	CG13325	-0.37	12
FBgn0286723	hll	-0.42	FBgn0027348	bgm	-0.84	12
FBgn0288232	Cyp6a21	-0.56	FBgn0015714	Cyp6a17	-1.11	12
FBgn0288232	Cyp6a21	-0.56	FBgn0033978	Cyp6a23	-0.37	12
FBgn0288232	Cyp6a21	-0.56	FBgn0033979	Cyp6a19	-0.28	12
FBgn0288232	Cyp6a21	-0.56	FBgn0013772	Cyp6a8	-0.6	12
FBgn0288232	Cyp6a21	-0.56	FBgn0013771	Cyp6a9	-0.66	12
FBgn0003134	Pp1alpha-96A	-1.27	FBgn0004103	Pp1-87B	-1.66	12
FBgn0004103	Pp1-87B	-1.66	FBgn0003134	Pp1alpha-96A	-1.27	12
FBgn0011826	Pp2B-14D	-1.08	FBgn0267912	CanA-14F	-1.05	12
FBgn0015038	Cyp9b1	-0.98	FBgn0033775	Cyp9h1	-1.05	12
FBgn0015038	Cyp9b1	-0.98	FBgn0015039	Cyp9b2	-0.78	12
FBgn0015039	Cyp9b2	-0.78	FBgn0033775	Cyp9h1	-1.05	12
FBgn0015039	Cyp9b2	-0.78	FBgn0015038	Cyp9b1	-0.98	12
FBgn0015570	alpha-Est2	-0.8	FBgn0015575	alpha-Est7	-0.9	12
FBgn0015575	alpha-Est7	-0.9	FBgn0015570	alpha-Est2	-0.8	12
FBgn0027073	Ugt49B1	-0.85	FBgn0034605	Ugt49C1	-0.84	12
FBgn0030332	CG9360	-0.73	FBgn0031775	CG9150	-0.72	12
FBgn0031775	CG9150	-0.72	FBgn0030332	CG9360	-0.73	12
FBgn0033775	Cyp9h1	-1.05	FBgn0015039	Cyp9b2	-0.78	12
FBgn0033775	Cyp9h1	-1.05	FBgn0015038	Cyp9b1	-0.98	12
FBgn0034605	Ugt49C1	-0.84	FBgn0027073	Ugt49B1	-0.85	12
FBgn0035082	CG2811	-0.93	FBgn0035083	Tina-1	-1.55	12
FBgn0035083	Tina-1	-1.55	FBgn0035082	CG2811	-0.93	12
FBgn0036765	CG7408	-1.1	FBgn0052191	CG32191	-0.74	12
FBgn0037788	CAH7	-1.08	FBgn0039486	CAH9	-0.81	12
FBgn0039316	CG11893	-0.79	FBgn0051370	CG31370	-0.71	12
FBgn0039316	CG11893	-0.79	FBgn0051436	CG31436	-1.15	12
FBgn0039486	CAH9	-0.81	FBgn0037788	CAH7	-1.08	12
FBgn0051370	CG31370	-0.71	FBgn0039316	CG11893	-0.79	12
FBgn0051370	CG31370	-0.71	FBgn0051436	CG31436	-1.15	12
FBgn0051436	CG31436	-1.15	FBgn0039316	CG11893	-0.79	12
FBgn0051436	CG31436	-1.15	FBgn0051370	CG31370	-0.71	12
FBgn0051793	CG31793	-0.99	FBgn0263316	Mrp4	-1.02	12
FBgn0052191	CG32191	-0.74	FBgn0036765	CG7408	-1.1	12
FBgn0263316	Mrp4	-1.02	FBgn0051793	CG31793	-0.99	12
FBgn0267912	CanA-14F	-1.05	FBgn0011826	Pp2B-14D	-1.08	12
FBgn0000116	Argk1	-0.42	FBgn0035957	Argk2	4.74	11
FBgn0000318	cl	3.53	FBgn0040396	CG3939	2.28	11
FBgn0000711	flw	-1.25	FBgn0003132	Pp1-13C	3.87	11
FBgn0001098	Gdh	-1.07	FBgn0039071	bb8	4.71	11
FBgn0001128	Gpdh1	-0.88	FBgn0034825	Gpdh2	5.07	11
FBgn0001149	GstD1	0.94	FBgn0063495	GstE5	1.38	11
FBgn0001149	GstD1	0.94	FBgn0063492	GstE8	3.59	11
FBgn0001216	Hsc70-1	3.42	FBgn0266599	Hsc70-4	-0.47	11
FBgn0001228	CG4456	1.14	FBgn0038080	CG12279	4.7	11
FBgn0002673	twe	1.73	FBgn0003525	stg	-0.42	11
FBgn0003067	Pepck1	ID not found	FBgn0034356	Pepck2	-0.33	11
FBgn0003132	Pp1-13C	3.87	FBgn0000711	flw	-1.25	11
FBgn0003371	sgg	-1.16	FBgn0046332	gskt	4.94	11
FBgn0003525	stg	-0.42	FBgn0002673	twe	1.73	11
FBgn0003889	betaTub85D	5.03	FBgn0288686	betaTub60D	0.33	11
FBgn0004888	Scsalpha1	-1.22	FBgn0038708	Scsalpha2	5.14	11
FBgn0005670	Cyp4d1	-0.32	FBgn0036778	Cyp312a1	4.6	11
FBgn0010038	GstD2	-0.18	FBgn0063495	GstE5	1.38	11
FBgn0010038	GstD2	-0.18	FBgn0063492	GstE8	3.59	11
FBgn0010039	GstD3	0.32	FBgn0063495	GstE5	1.38	11
FBgn0010039	GstD3	0.32	FBgn0063492	GstE8	3.59	11
FBgn0010040	GstD4	0.07	FBgn0063495	GstE5	1.38	11
FBgn0010040	GstD4	0.07	FBgn0063492	GstE8	3.59	11
FBgn0010041	GstD5	0.57	FBgn0063495	GstE5	1.38	11
FBgn0010041	GstD5	0.57	FBgn0063492	GstE8	3.59	11
FBgn0010042	GstD6	-0.25	FBgn0063495	GstE5	1.38	11
FBgn0010042	GstD6	-0.25	FBgn0063492	GstE8	3.59	11
FBgn0010043	GstD7	-0.4	FBgn0063495	GstE5	1.38	11
FBgn0010043	GstD7	-0.4	FBgn0063492	GstE8	3.59	11
FBgn0010044	GstD8	-0.34	FBgn0063495	GstE5	1.38	11
FBgn0010044	GstD8	-0.34	FBgn0063492	GstE8	3.59	11
FBgn0010352	Ogdh1	-0.83	FBgn0035240	Ogdh2	4.94	11
FBgn0010358	deltaTry	-0.26	FBgn0050025	CG30025	ID not found	11
FBgn0010359	gammaTry	ID not found	FBgn0019928	Ser8	0.1	11
FBgn0010359	gammaTry	ID not found	FBgn0010425	epsilonTry	-0.38	11
FBgn0010425	epsilonTry	-0.38	FBgn0050025	CG30025	ID not found	11
FBgn0010425	epsilonTry	-0.38	FBgn0010359	gammaTry	ID not found	11
FBgn0010549	l(2)03659	5.2	FBgn0039644	rdog	-0.34	11
FBgn0011244	Hsp60B	5.03	FBgn0015245	Hsp60A	2.42	11
FBgn0011244	Hsp60B	5.03	FBgn0031728	Hsp60C	4.95	11
FBgn0011327	Uch-L5	3.26	FBgn0030370	Uch-L5R	4.79	11
FBgn0011761	dhd	-0.28	FBgn0029752	TrxT	4.06	11
FBgn0011832	Ser12	ID not found	FBgn0042186	CG17239	-0.45	11
FBgn0012036	Aldh	3.37	FBgn0051075	CG31075	-0.08	11
FBgn0012037	Ance	0.49	FBgn0016122	Acer	2.46	11
FBgn0015245	Hsp60A	2.42	FBgn0011244	Hsp60B	5.03	11
FBgn0015245	Hsp60A	2.42	FBgn0031728	Hsp60C	4.95	11
FBgn0015808	ScpX	1.33	FBgn0032715	CG17597	-0.32	11
FBgn0016078	wun	-0.7	FBgn0037164	CG11438	4.82	11
FBgn0016122	Acer	2.46	FBgn0012037	Ance	0.49	11
FBgn0017456	Ubc84D	5.17	FBgn0026316	Ubc10	1.81	11
FBgn0019928	Ser8	0.1	FBgn0050025	CG30025	ID not found	11
FBgn0019928	Ser8	0.1	FBgn0010359	gammaTry	ID not found	11
FBgn0020545	kraken	3.3	FBgn0037071	CG7632	-0.46	11
FBgn0020545	kraken	3.3	FBgn0037070	CG11309	-0.64	11
FBgn0022160	Gpo1	-0.59	FBgn0033190	Gpo2	5.15	11
FBgn0023174	Prosbeta2	-0.12	FBgn0029812	Prosbeta2R1	4.96	11
FBgn0023495	Lip3	-0.27	FBgn0032271	CG7329	4.51	11
FBgn0025115	Acyp	5.1	FBgn0038363	Acyp2	4.09	11
FBgn0025640	CG13369	1.12	FBgn0032424	CG17010	5.03	11
FBgn0025837	CG17636	1.63	FBgn0030796	CG4829	-0.78	11
FBgn0026147	TTLL4A	3.55	FBgn0031574	TTLL4B	4.88	11
FBgn0026190	PH4alphaMP	-0.11	FBgn0039780	PH4alphaNE1	ID not found	11
FBgn0026314	Ugt35B1	-0.04	FBgn0039087	Ugt303B2	2.15	11
FBgn0026315	Ugt35A1	-0.65	FBgn0039087	Ugt303B2	2.15	11
FBgn0026316	Ubc10	1.81	FBgn0017456	Ubc84D	5.17	11
FBgn0026713	Prp16	0.02	FBgn0033160	Dhx15	1.72	11
FBgn0026718	Agpat2	3.82	FBgn0030421	Agpat1	-0.83	11
FBgn0027291	Idh3a	-0.87	FBgn0052026	CG32026	4.34	11
FBgn0027552	Ar3	0.24	FBgn0036183	Ar7	4.69	11
FBgn0027552	Ar3	0.24	FBgn0058064	ARY	2.81	11
FBgn0027590	GstE12	-0.53	FBgn0063495	GstE5	1.38	11
FBgn0027590	GstE12	-0.53	FBgn0063492	GstE8	3.59	11
FBgn0027843	CAH2	-1.01	FBgn0040629	CAH5	4.08	11
FBgn0027844	CAH1	-0.59	FBgn0039838	CAH6	5.2	11
FBgn0027844	CAH1	-0.59	FBgn0040629	CAH5	4.08	11
FBgn0028325	Pdha1	-0.97	FBgn0029722	Pdha2	5.07	11
FBgn0028360	Cdc7	0.82	FBgn0032677	CG5790	4.46	11
FBgn0028685	Rpt4	-0.4	FBgn0036224	Rpt4R	4.54	11
FBgn0028686	Rpt3	-0.65	FBgn0037742	Rpt3R	4	11
FBgn0028892	CG4161	4.78	FBgn0034689	CG2921	5.04	11
FBgn0028892	CG4161	4.78	FBgn0034688	CG11474	1.4	11
FBgn0029134	Prosbeta5	0.88	FBgn0034842	Prosbeta5R1	4.91	11
FBgn0029134	Prosbeta5	0.88	FBgn0051742	Prosbeta5R2	4.95	11
FBgn0029152	Mkrn1	3.43	FBgn0030578	CG5347	4.49	11
FBgn0029172	Fad2	-0.35	FBgn0043043	Desat2	ID not found	11
FBgn0029722	Pdha2	5.07	FBgn0028325	Pdha1	-0.97	11
FBgn0029752	TrxT	4.06	FBgn0011761	dhd	-0.28	11
FBgn0029752	TrxT	4.06	FBgn0040070	Trx2	-0.49	11
FBgn0029812	Prosbeta2R1	4.96	FBgn0023174	Prosbeta2	-0.12	11
FBgn0029866	CG3842	-0.43	FBgn0050491	CG30491	4.68	11
FBgn0029866	CG3842	-0.43	FBgn0033204	CG2065	1.99	11
FBgn0029890	Fum2	4.93	FBgn0036162	Fum3	5.01	11
FBgn0029890	Fum2	4.93	FBgn0051874	Fum4	5.07	11
FBgn0029890	Fum2	4.93	FBgn0286222	Fum1	-1.16	11
FBgn0029949	CG15035	3.92	FBgn0035228	CG12091	-1	11
FBgn0029949	CG15035	3.92	FBgn0039694	fig	5.15	11
FBgn0030268	Klp10A	1.73	FBgn0034824	Klp59C	5.12	11
FBgn0030370	Uch-L5R	4.79	FBgn0011327	Uch-L5	3.26	11
FBgn0030411	CG2540	-0.53	FBgn0039109	CG10365	5.03	11
FBgn0030421	Agpat1	-0.83	FBgn0026718	Agpat2	3.82	11
FBgn0030484	GstT4	-0.54	FBgn0050000	GstT1	1.68	11
FBgn0030525	Galml2	4.36	FBgn0043783	Galm1	1.88	11
FBgn0030577	CG5334	1.41	FBgn0030578	CG5347	4.49	11
FBgn0030578	CG5347	4.49	FBgn0030577	CG5334	1.41	11
FBgn0030578	CG5347	4.49	FBgn0029152	Mkrn1	3.43	11
FBgn0030661	Alp11	5.09	FBgn0032779	Alp12	-0.46	11
FBgn0030796	CG4829	-0.78	FBgn0025837	CG17636	1.63	11
FBgn0030823	TTLL1A	4.5	FBgn0052238	TTLL1B	3.43	11
FBgn0031045	CG14212	5.06	FBgn0031048	CG12237	0.83	11
FBgn0031048	CG12237	0.83	FBgn0031045	CG14212	5.06	11
FBgn0031279	CG3544	5.08	FBgn0038463	CG3534	-0.45	11
FBgn0031479	Prx6a	2.13	FBgn0033518	Prx6c	4.39	11
FBgn0031479	Prx6a	2.13	FBgn0033520	Prx6b	1.34	11
FBgn0031479	Prx6a	2.13	FBgn0033521	CG12896	3.61	11
FBgn0031533	CG2772	-0.42	FBgn0032271	CG7329	4.51	11
FBgn0031566	CG2818	-0.83	FBgn0038008	CG3942	5.04	11
FBgn0031574	TTLL4B	4.88	FBgn0026147	TTLL4A	3.55	11
FBgn0031619	CG3355	-0.31	FBgn0036427	CG4613	ID not found	11
FBgn0031700	CG14022	-0.19	FBgn0033893	CG18371	4.65	11
FBgn0031700	CG14022	-0.19	FBgn0085190	CG34161	4.46	11
FBgn0031728	Hsp60C	4.95	FBgn0015245	Hsp60A	2.42	11
FBgn0031728	Hsp60C	4.95	FBgn0011244	Hsp60B	5.03	11
FBgn0031771	ND-51	-0.82	FBgn0034251	ND-51L1	4.15	11
FBgn0031772	CG13994	4.2	FBgn0261624	I-3	4.24	11
FBgn0031826	CG9550	5.14	FBgn0051637	CG31637	-1.32	11
FBgn0031844	CG13771	4.54	FBgn0039854	CG1635	-1.43	11
FBgn0031844	CG13771	4.54	FBgn0039855	CG1638	5.06	11
FBgn0031844	CG13771	4.54	FBgn0039856	CG1774	3.59	11
FBgn0031929	CG18585	-0.18	FBgn0033241	CG2915	1.34	11
FBgn0031930	CG7025	-0.25	FBgn0033241	CG2915	1.34	11
FBgn0032001	CG8360	4.27	FBgn0032002	CG8353	-0.28	11
FBgn0032001	CG8360	4.27	FBgn0032003	CG8349	5.12	11
FBgn0032002	CG8353	-0.28	FBgn0032003	CG8349	5.12	11
FBgn0032002	CG8353	-0.28	FBgn0032001	CG8360	4.27	11
FBgn0032003	CG8349	5.12	FBgn0032002	CG8353	-0.28	11
FBgn0032003	CG8349	5.12	FBgn0032001	CG8360	4.27	11
FBgn0032116	Mco1	-0.55	FBgn0039387	Mco3	1.48	11
FBgn0032143	CG4017	-0.28	FBgn0033241	CG2915	1.34	11
FBgn0032144	CG17633	-0.31	FBgn0033241	CG2915	1.34	11
FBgn0032194	ath	-0.6	FBgn0033160	Dhx15	1.72	11
FBgn0032266	CG18302	-0.49	FBgn0032271	CG7329	4.51	11
FBgn0032271	CG7329	4.51	FBgn0031533	CG2772	-0.42	11
FBgn0032271	CG7329	4.51	FBgn0032266	CG18302	-0.49	11
FBgn0032271	CG7329	4.51	FBgn0023495	Lip3	-0.27	11
FBgn0032271	CG7329	4.51	FBgn0033999	vaha	-0.11	11
FBgn0032372	Galml3	5.18	FBgn0043783	Galm1	1.88	11
FBgn0032424	CG17010	5.03	FBgn0025640	CG13369	1.12	11
FBgn0032464	Vha68-3	5.15	FBgn0263598	Vha68-2	-0.57	11
FBgn0032464	Vha68-3	5.15	FBgn0265262	Vha68-1	-0.36	11
FBgn0032471	CG5122	3.62	FBgn0037440	CRAT	-1.75	11
FBgn0032471	CG5122	3.62	FBgn0038486	CG5265	4.97	11
FBgn0032677	CG5790	4.46	FBgn0028360	Cdc7	0.82	11
FBgn0032715	CG17597	-0.32	FBgn0015808	ScpX	1.33	11
FBgn0032779	Alp12	-0.46	FBgn0030661	Alp11	5.09	11
FBgn0032971	ttm3	5	FBgn0035124	ttm2	4.84	11
FBgn0032971	ttm3	5	FBgn0250874	ttm50	1.36	11
FBgn0033101	Ar4	-0.97	FBgn0058064	ARY	2.81	11
FBgn0033160	Dhx15	1.72	FBgn0032194	ath	-0.6	11
FBgn0033160	Dhx15	1.72	FBgn0026713	Prp16	0.02	11
FBgn0033160	Dhx15	1.72	FBgn0086444	l(2)37Cb	0.58	11
FBgn0033160	Dhx15	1.72	FBgn0086895	pea	-0.56	11
FBgn0033190	Gpo2	5.15	FBgn0022160	Gpo1	-0.59	11
FBgn0033203	CG2070	-0.24	FBgn0050491	CG30491	4.68	11
FBgn0033203	CG2070	-0.24	FBgn0033204	CG2065	1.99	11
FBgn0033204	CG2065	1.99	FBgn0029866	CG3842	-0.43	11
FBgn0033204	CG2065	1.99	FBgn0050495	CG30495	-0.13	11
FBgn0033204	CG2065	1.99	FBgn0033203	CG2070	-0.24	11
FBgn0033204	CG2065	1.99	FBgn0033205	Rdh1	0.41	11
FBgn0033205	Rdh1	0.41	FBgn0050491	CG30491	4.68	11
FBgn0033205	Rdh1	0.41	FBgn0033204	CG2065	1.99	11
FBgn0033241	CG2915	1.34	FBgn0035718	CG14820	-0.28	11
FBgn0033241	CG2915	1.34	FBgn0031929	CG18585	-0.18	11
FBgn0033241	CG2915	1.34	FBgn0032143	CG4017	-0.28	11
FBgn0033241	CG2915	1.34	FBgn0032144	CG17633	-0.31	11
FBgn0033241	CG2915	1.34	FBgn0031930	CG7025	-0.25	11
FBgn0033431	CG1827	4.75	FBgn0034427	CG10474	ID not found	11
FBgn0033518	Prx6c	4.39	FBgn0031479	Prx6a	2.13	11
FBgn0033520	Prx6b	1.34	FBgn0031479	Prx6a	2.13	11
FBgn0033521	CG12896	3.61	FBgn0031479	Prx6a	2.13	11
FBgn0033893	CG18371	4.65	FBgn0031700	CG14022	-0.19	11
FBgn0033893	CG18371	4.65	FBgn0038363	Acyp2	4.09	11
FBgn0033999	vaha	-0.11	FBgn0032271	CG7329	4.51	11
FBgn0034215	Mtap	1.52	FBgn0051115	CG31115	5.15	11
FBgn0034251	ND-51L1	4.15	FBgn0031771	ND-51	-0.82	11
FBgn0034335	GstE1	0.08	FBgn0038020	GstD9	4.92	11
FBgn0034335	GstE1	0.08	FBgn0063495	GstE5	1.38	11
FBgn0034335	GstE1	0.08	FBgn0063492	GstE8	3.59	11
FBgn0034354	GstE11	-0.13	FBgn0063495	GstE5	1.38	11
FBgn0034354	GstE11	-0.13	FBgn0063492	GstE8	3.59	11
FBgn0034356	Pepck2	-0.33	FBgn0003067	Pepck1	ID not found	11
FBgn0034382	mElo	-0.16	FBgn0051141	CG31141	4.65	11
FBgn0034382	mElo	-0.16	FBgn0034383	CG17821	3.61	11
FBgn0034383	CG17821	3.61	FBgn0037761	CG8534	-0.27	11
FBgn0034383	CG17821	3.61	FBgn0037762	eloF	-0.34	11
FBgn0034383	CG17821	3.61	FBgn0037765	CG9458	-0.03	11
FBgn0034383	CG17821	3.61	FBgn0037763	CG16904	0.13	11
FBgn0034383	CG17821	3.61	FBgn0051141	CG31141	4.65	11
FBgn0034383	CG17821	3.61	FBgn0034382	mElo	-0.16	11
FBgn0034383	CG17821	3.61	FBgn0037764	CG9459	-0.21	11
FBgn0034427	CG10474	ID not found	FBgn0033431	CG1827	4.75	11
FBgn0034472	CG8517	4.98	FBgn0035334	CG8993	3.71	11
FBgn0034688	CG11474	1.4	FBgn0034689	CG2921	5.04	11
FBgn0034688	CG11474	1.4	FBgn0028892	CG4161	4.78	11
FBgn0034689	CG2921	5.04	FBgn0034688	CG11474	1.4	11
FBgn0034689	CG2921	5.04	FBgn0028892	CG4161	4.78	11
FBgn0034713	CG11291	4.52	FBgn0036760	CG5567	2.4	11
FBgn0034800	CG3788	5.01	FBgn0039464	CG6330	-0.44	11
FBgn0034824	Klp59C	5.12	FBgn0030268	Klp10A	1.73	11
FBgn0034825	Gpdh2	5.07	FBgn0001128	Gpdh1	-0.88	11
FBgn0034842	Prosbeta5R1	4.91	FBgn0051742	Prosbeta5R2	4.95	11
FBgn0034842	Prosbeta5R1	4.91	FBgn0029134	Prosbeta5	0.88	11
FBgn0035124	ttm2	4.84	FBgn0032971	ttm3	5	11
FBgn0035124	ttm2	4.84	FBgn0250874	ttm50	1.36	11
FBgn0035228	CG12091	-1	FBgn0029949	CG15035	3.92	11
FBgn0035228	CG12091	-1	FBgn0039694	fig	5.15	11
FBgn0035240	Ogdh2	4.94	FBgn0010352	Ogdh1	-0.83	11
FBgn0035334	CG8993	3.71	FBgn0034472	CG8517	4.98	11
FBgn0035476	Ar6	-0.22	FBgn0036183	Ar7	4.69	11
FBgn0035476	Ar6	-0.22	FBgn0058064	ARY	2.81	11
FBgn0035679	Galm2	-0.45	FBgn0043783	Galm1	1.88	11
FBgn0035718	CG14820	-0.28	FBgn0033241	CG2915	1.34	11
FBgn0035943	CG5653	5.01	FBgn0036749	CG7460	0.11	11
FBgn0035957	Argk2	4.74	FBgn0000116	Argk1	-0.42	11
FBgn0035970	CG4483	2.7	FBgn0038039	CG5196	0.9	11
FBgn0036128	Elo68beta	ID not found	FBgn0051523	CG31523	-0.63	11
FBgn0036128	Elo68beta	ID not found	FBgn0037534	Elovl7	-1.05	11
FBgn0036162	Fum3	5.01	FBgn0051874	Fum4	5.07	11
FBgn0036162	Fum3	5.01	FBgn0029890	Fum2	4.93	11
FBgn0036162	Fum3	5.01	FBgn0286222	Fum1	-1.16	11
FBgn0036183	Ar7	4.69	FBgn0036290	Ar2	0.07	11
FBgn0036183	Ar7	4.69	FBgn0027552	Ar3	0.24	11
FBgn0036183	Ar7	4.69	FBgn0035476	Ar6	-0.22	11
FBgn0036183	Ar7	4.69	FBgn0086254	Ar1	-0.36	11
FBgn0036222	SdhAL	5.16	FBgn0261439	SdhA	1.34	11
FBgn0036224	Rpt4R	4.54	FBgn0028685	Rpt4	-0.4	11
FBgn0036290	Ar2	0.07	FBgn0036183	Ar7	4.69	11
FBgn0036290	Ar2	0.07	FBgn0058064	ARY	2.81	11
FBgn0036328	Mdh2b	5	FBgn0262559	Mdh2	-0.85	11
FBgn0036337	Adk2	-0.98	FBgn0037995	Adk1	4.92	11
FBgn0036380	CG8757	-0.19	FBgn0263830	CG40486	1.88	11
FBgn0036427	CG4613	ID not found	FBgn0031619	CG3355	-0.31	11
FBgn0036490	Prx1	5.16	FBgn0040308	Prx4	1.97	11
FBgn0036490	Prx1	5.16	FBgn0040309	Prx2	-0.77	11
FBgn0036553	CG17027	-0.38	FBgn0037063	CG9391	2.74	11
FBgn0036749	CG7460	0.11	FBgn0035943	CG5653	5.01	11
FBgn0036760	CG5567	2.4	FBgn0034713	CG11291	4.52	11
FBgn0036760	CG5567	2.4	FBgn0052487	CG32487	5.14	11
FBgn0036778	Cyp312a1	4.6	FBgn0005670	Cyp4d1	-0.32	11
FBgn0036795	CG18233	-0.01	FBgn0051013	CG31013	3.64	11
FBgn0036875	CG9449	1.37	FBgn0036877	CG9452	-0.13	11
FBgn0036875	CG9449	1.37	FBgn0036876	CG9451	0.02	11
FBgn0036876	CG9451	0.02	FBgn0036875	CG9449	1.37	11
FBgn0036877	CG9452	-0.13	FBgn0036875	CG9449	1.37	11
FBgn0037063	CG9391	2.74	FBgn0036553	CG17027	-0.38	11
FBgn0037070	CG11309	-0.64	FBgn0020545	kraken	3.3	11
FBgn0037071	CG7632	-0.46	FBgn0020545	kraken	3.3	11
FBgn0037164	CG11438	4.82	FBgn0041087	wun2	-0.56	11
FBgn0037164	CG11438	4.82	FBgn0016078	wun	-0.7	11
FBgn0037354	CG12171	-0.5	FBgn0051546	CG31546	5.13	11
FBgn0037375	kat-60L1	4.76	FBgn0040208	Kat60	-0.54	11
FBgn0037440	CRAT	-1.75	FBgn0032471	CG5122	3.62	11
FBgn0037534	Elovl7	-1.05	FBgn0036128	Elo68beta	ID not found	11
FBgn0037742	Rpt3R	4	FBgn0028686	Rpt3	-0.65	11
FBgn0037761	CG8534	-0.27	FBgn0051141	CG31141	4.65	11
FBgn0037761	CG8534	-0.27	FBgn0034383	CG17821	3.61	11
FBgn0037762	eloF	-0.34	FBgn0051141	CG31141	4.65	11
FBgn0037762	eloF	-0.34	FBgn0034383	CG17821	3.61	11
FBgn0037763	CG16904	0.13	FBgn0051141	CG31141	4.65	11
FBgn0037763	CG16904	0.13	FBgn0034383	CG17821	3.61	11
FBgn0037764	CG9459	-0.21	FBgn0051141	CG31141	4.65	11
FBgn0037764	CG9459	-0.21	FBgn0034383	CG17821	3.61	11
FBgn0037765	CG9458	-0.03	FBgn0051141	CG31141	4.65	11
FBgn0037765	CG9458	-0.03	FBgn0034383	CG17821	3.61	11
FBgn0037788	CAH7	-1.08	FBgn0039838	CAH6	5.2	11
FBgn0037995	Adk1	4.92	FBgn0036337	Adk2	-0.98	11
FBgn0038008	CG3942	5.04	FBgn0031566	CG2818	-0.83	11
FBgn0038020	GstD9	4.92	FBgn0042206	GstD10	-0.08	11
FBgn0038020	GstD9	4.92	FBgn0034335	GstE1	0.08	11
FBgn0038020	GstD9	4.92	FBgn0063498	GstE2	-0.35	11
FBgn0038039	CG5196	0.9	FBgn0035970	CG4483	2.7	11
FBgn0038080	CG12279	4.7	FBgn0001228	CG4456	1.14	11
FBgn0038130	CG8630	-0.29	FBgn0043043	Desat2	ID not found	11
FBgn0038348	AOX2	-0.19	FBgn0038350	AOX4	ID not found	11
FBgn0038350	AOX4	ID not found	FBgn0038348	AOX2	-0.19	11
FBgn0038363	Acyp2	4.09	FBgn0025115	Acyp	5.1	11
FBgn0038363	Acyp2	4.09	FBgn0040524	CG11052	4.4	11
FBgn0038363	Acyp2	4.09	FBgn0033893	CG18371	4.65	11
FBgn0038363	Acyp2	4.09	FBgn0085190	CG34161	4.46	11
FBgn0038463	CG3534	-0.45	FBgn0031279	CG3544	5.08	11
FBgn0038486	CG5265	4.97	FBgn0032471	CG5122	3.62	11
FBgn0038708	Scsalpha2	5.14	FBgn0004888	Scsalpha1	-1.22	11
FBgn0038873	CG5892	-0.27	FBgn0039093	CG10183	ID not found	11
FBgn0038878	CG3301	0.82	FBgn0263830	CG40486	1.88	11
FBgn0038956	CAH8	-0.61	FBgn0039838	CAH6	5.2	11
FBgn0038986	sit	0.04	FBgn0260942	bond	4.83	11
FBgn0039049	CG6726	0.17	FBgn0039053	CG6738	ID not found	11
FBgn0039050	CG17110	0.17	FBgn0039053	CG6738	ID not found	11
FBgn0039053	CG6738	ID not found	FBgn0039049	CG6726	0.17	11
FBgn0039053	CG6738	ID not found	FBgn0039050	CG17110	0.17	11
FBgn0039071	bb8	4.71	FBgn0001098	Gdh	-1.07	11
FBgn0039085	Ugt303B3	-0.2	FBgn0039087	Ugt303B2	2.15	11
FBgn0039085	Ugt303B3	-0.2	FBgn0051002	Ugt35D1	ID not found	11
FBgn0039086	Ugt303B1	-0.41	FBgn0051002	Ugt35D1	ID not found	11
FBgn0039087	Ugt303B2	2.15	FBgn0040257	Ugt302E1	-0.38	11
FBgn0039087	Ugt303B2	2.15	FBgn0040259	Ugt302C1	-0.86	11
FBgn0039087	Ugt303B2	2.15	FBgn0026315	Ugt35A1	-0.65	11
FBgn0039087	Ugt303B2	2.15	FBgn0026314	Ugt35B1	-0.04	11
FBgn0039087	Ugt303B2	2.15	FBgn0040255	Ugt35E2	-0.19	11
FBgn0039087	Ugt303B2	2.15	FBgn0040253	Ugt35E1	-0.31	11
FBgn0039087	Ugt303B2	2.15	FBgn0040251	Ugt302K1	-0.5	11
FBgn0039087	Ugt303B2	2.15	FBgn0039085	Ugt303B3	-0.2	11
FBgn0039087	Ugt303B2	2.15	FBgn0051002	Ugt35D1	ID not found	11
FBgn0039093	CG10183	ID not found	FBgn0038873	CG5892	-0.27	11
FBgn0039109	CG10365	5.03	FBgn0030411	CG2540	-0.53	11
FBgn0039331	ND-49L	4.62	FBgn0039909	ND-49	-1.08	11
FBgn0039387	Mco3	1.48	FBgn0032116	Mco1	-0.55	11
FBgn0039387	Mco3	1.48	FBgn0286203	stw	-1.11	11
FBgn0039464	CG6330	-0.44	FBgn0034800	CG3788	5.01	11
FBgn0039486	CAH9	-0.81	FBgn0039838	CAH6	5.2	11
FBgn0039644	rdog	-0.34	FBgn0010549	l(2)03659	5.2	11
FBgn0039694	fig	5.15	FBgn0029949	CG15035	3.92	11
FBgn0039694	fig	5.15	FBgn0035228	CG12091	-1	11
FBgn0039779	PH4alphaSG2	-0.38	FBgn0051013	CG31013	3.64	11
FBgn0039780	PH4alphaNE1	ID not found	FBgn0026190	PH4alphaMP	-0.11	11
FBgn0039783	PH4alphaNE2	-0.07	FBgn0051013	CG31013	3.64	11
FBgn0039784	CG9698	0.39	FBgn0051013	CG31013	3.64	11
FBgn0039838	CAH6	5.2	FBgn0027844	CAH1	-0.59	11
FBgn0039838	CAH6	5.2	FBgn0037788	CAH7	-1.08	11
FBgn0039838	CAH6	5.2	FBgn0038956	CAH8	-0.61	11
FBgn0039838	CAH6	5.2	FBgn0039486	CAH9	-0.81	11
FBgn0039838	CAH6	5.2	FBgn0040628	CAH16	-0.12	11
FBgn0039838	CAH6	5.2	FBgn0040629	CAH5	4.08	11
FBgn0039854	CG1635	-1.43	FBgn0031844	CG13771	4.54	11
FBgn0039855	CG1638	5.06	FBgn0031844	CG13771	4.54	11
FBgn0039856	CG1774	3.59	FBgn0031844	CG13771	4.54	11
FBgn0039909	ND-49	-1.08	FBgn0039331	ND-49L	4.62	11
FBgn0040070	Trx2	-0.49	FBgn0029752	TrxT	4.06	11
FBgn0040208	Kat60	-0.54	FBgn0037375	kat-60L1	4.76	11
FBgn0040251	Ugt302K1	-0.5	FBgn0039087	Ugt303B2	2.15	11
FBgn0040251	Ugt302K1	-0.5	FBgn0051002	Ugt35D1	ID not found	11
FBgn0040252	Ugt303A1	-0.16	FBgn0051002	Ugt35D1	ID not found	11
FBgn0040253	Ugt35E1	-0.31	FBgn0039087	Ugt303B2	2.15	11
FBgn0040255	Ugt35E2	-0.19	FBgn0039087	Ugt303B2	2.15	11
FBgn0040256	Ugt35C1	-0.8	FBgn0051002	Ugt35D1	ID not found	11
FBgn0040257	Ugt302E1	-0.38	FBgn0039087	Ugt303B2	2.15	11
FBgn0040257	Ugt302E1	-0.38	FBgn0051002	Ugt35D1	ID not found	11
FBgn0040259	Ugt302C1	-0.86	FBgn0039087	Ugt303B2	2.15	11
FBgn0040259	Ugt302C1	-0.86	FBgn0051002	Ugt35D1	ID not found	11
FBgn0040308	Prx4	1.97	FBgn0040309	Prx2	-0.77	11
FBgn0040308	Prx4	1.97	FBgn0036490	Prx1	5.16	11
FBgn0040309	Prx2	-0.77	FBgn0040308	Prx4	1.97	11
FBgn0040309	Prx2	-0.77	FBgn0036490	Prx1	5.16	11
FBgn0040396	CG3939	2.28	FBgn0000318	cl	3.53	11
FBgn0040524	CG11052	4.4	FBgn0038363	Acyp2	4.09	11
FBgn0040628	CAH16	-0.12	FBgn0039838	CAH6	5.2	11
FBgn0040628	CAH16	-0.12	FBgn0040629	CAH5	4.08	11
FBgn0040629	CAH5	4.08	FBgn0027843	CAH2	-1.01	11
FBgn0040629	CAH5	4.08	FBgn0027844	CAH1	-0.59	11
FBgn0040629	CAH5	4.08	FBgn0039838	CAH6	5.2	11
FBgn0040629	CAH5	4.08	FBgn0040628	CAH16	-0.12	11
FBgn0041087	wun2	-0.56	FBgn0037164	CG11438	4.82	11
FBgn0042186	CG17239	-0.45	FBgn0011832	Ser12	ID not found	11
FBgn0042206	GstD10	-0.08	FBgn0038020	GstD9	4.92	11
FBgn0043043	Desat2	ID not found	FBgn0029172	Fad2	-0.35	11
FBgn0043043	Desat2	ID not found	FBgn0038130	CG8630	-0.29	11
FBgn0043783	Galm1	1.88	FBgn0030525	Galml2	4.36	11
FBgn0043783	Galm1	1.88	FBgn0035679	Galm2	-0.45	11
FBgn0043783	Galm1	1.88	FBgn0052445	Galml1	5.02	11
FBgn0043783	Galm1	1.88	FBgn0032372	Galml3	5.18	11
FBgn0046332	gskt	4.94	FBgn0003371	sgg	-1.16	11
FBgn0050000	GstT1	1.68	FBgn0030484	GstT4	-0.54	11
FBgn0050025	CG30025	ID not found	FBgn0019928	Ser8	0.1	11
FBgn0050025	CG30025	ID not found	FBgn0050031	CG30031	-0.19	11
FBgn0050025	CG30025	ID not found	FBgn0010358	deltaTry	-0.26	11
FBgn0050025	CG30025	ID not found	FBgn0010425	epsilonTry	-0.38	11
FBgn0050031	CG30031	-0.19	FBgn0050025	CG30025	ID not found	11
FBgn0050037	CG30037	4.77	FBgn0053145	GalT1	-0.52	11
FBgn0050103	CG30103	4.55	FBgn0050104	NT5E-2	2.61	11
FBgn0050104	NT5E-2	2.61	FBgn0050103	CG30103	4.55	11
FBgn0050104	NT5E-2	2.61	FBgn0259101	CG42249	-0.28	11
FBgn0050491	CG30491	4.68	FBgn0029866	CG3842	-0.43	11
FBgn0050491	CG30491	4.68	FBgn0050495	CG30495	-0.13	11
FBgn0050491	CG30491	4.68	FBgn0033203	CG2070	-0.24	11
FBgn0050491	CG30491	4.68	FBgn0033205	Rdh1	0.41	11
FBgn0050495	CG30495	-0.13	FBgn0050491	CG30491	4.68	11
FBgn0050495	CG30495	-0.13	FBgn0033204	CG2065	1.99	11
FBgn0051002	Ugt35D1	ID not found	FBgn0040257	Ugt302E1	-0.38	11
FBgn0051002	Ugt35D1	ID not found	FBgn0040259	Ugt302C1	-0.86	11
FBgn0051002	Ugt35D1	ID not found	FBgn0040252	Ugt303A1	-0.16	11
FBgn0051002	Ugt35D1	ID not found	FBgn0040251	Ugt302K1	-0.5	11
FBgn0051002	Ugt35D1	ID not found	FBgn0040256	Ugt35C1	-0.8	11
FBgn0051002	Ugt35D1	ID not found	FBgn0039087	Ugt303B2	2.15	11
FBgn0051002	Ugt35D1	ID not found	FBgn0039086	Ugt303B1	-0.41	11
FBgn0051002	Ugt35D1	ID not found	FBgn0039085	Ugt303B3	-0.2	11
FBgn0051013	CG31013	3.64	FBgn0036795	CG18233	-0.01	11
FBgn0051013	CG31013	3.64	FBgn0052201	CG32201	-0.05	11
FBgn0051013	CG31013	3.64	FBgn0052199	CG32199	-0.05	11
FBgn0051013	CG31013	3.64	FBgn0039779	PH4alphaSG2	-0.38	11
FBgn0051013	CG31013	3.64	FBgn0039784	CG9698	0.39	11
FBgn0051013	CG31013	3.64	FBgn0051017	PH4alphaNE3	-0.06	11
FBgn0051013	CG31013	3.64	FBgn0051015	PH4alphaPV	-0.4	11
FBgn0051013	CG31013	3.64	FBgn0039783	PH4alphaNE2	-0.07	11
FBgn0051013	CG31013	3.64	FBgn0051016	CG31016	-0.19	11
FBgn0051013	CG31013	3.64	FBgn0085374	CG34345	-0.19	11
FBgn0051015	PH4alphaPV	-0.4	FBgn0051013	CG31013	3.64	11
FBgn0051016	CG31016	-0.19	FBgn0051013	CG31013	3.64	11
FBgn0051017	PH4alphaNE3	-0.06	FBgn0051013	CG31013	3.64	11
FBgn0051075	CG31075	-0.08	FBgn0012036	Aldh	3.37	11
FBgn0051115	CG31115	5.15	FBgn0034215	Mtap	1.52	11
FBgn0051141	CG31141	4.65	FBgn0037761	CG8534	-0.27	11
FBgn0051141	CG31141	4.65	FBgn0037762	eloF	-0.34	11
FBgn0051141	CG31141	4.65	FBgn0037765	CG9458	-0.03	11
FBgn0051141	CG31141	4.65	FBgn0037763	CG16904	0.13	11
FBgn0051141	CG31141	4.65	FBgn0034383	CG17821	3.61	11
FBgn0051141	CG31141	4.65	FBgn0034382	mElo	-0.16	11
FBgn0051141	CG31141	4.65	FBgn0037764	CG9459	-0.21	11
FBgn0051523	CG31523	-0.63	FBgn0036128	Elo68beta	ID not found	11
FBgn0051546	CG31546	5.13	FBgn0037354	CG12171	-0.5	11
FBgn0051546	CG31546	5.13	FBgn0051548	CG31548	-0.35	11
FBgn0051548	CG31548	-0.35	FBgn0051549	CG31549	3.87	11
FBgn0051548	CG31548	-0.35	FBgn0051546	CG31546	5.13	11
FBgn0051549	CG31549	3.87	FBgn0051548	CG31548	-0.35	11
FBgn0051637	CG31637	-1.32	FBgn0031826	CG9550	5.14	11
FBgn0051742	Prosbeta5R2	4.95	FBgn0034842	Prosbeta5R1	4.91	11
FBgn0051742	Prosbeta5R2	4.95	FBgn0029134	Prosbeta5	0.88	11
FBgn0051874	Fum4	5.07	FBgn0036162	Fum3	5.01	11
FBgn0051874	Fum4	5.07	FBgn0029890	Fum2	4.93	11
FBgn0051874	Fum4	5.07	FBgn0286222	Fum1	-1.16	11
FBgn0052026	CG32026	4.34	FBgn0027291	Idh3a	-0.87	11
FBgn0052199	CG32199	-0.05	FBgn0051013	CG31013	3.64	11
FBgn0052201	CG32201	-0.05	FBgn0051013	CG31013	3.64	11
FBgn0052238	TTLL1B	3.43	FBgn0030823	TTLL1A	4.5	11
FBgn0052445	Galml1	5.02	FBgn0043783	Galm1	1.88	11
FBgn0052487	CG32487	5.14	FBgn0036760	CG5567	2.4	11
FBgn0052581	sordd2	0.02	FBgn0052847	CG32847	5.08	11
FBgn0052847	CG32847	5.08	FBgn0052581	sordd2	0.02	11
FBgn0053110	CG33110	-0.56	FBgn0260942	bond	4.83	11
FBgn0053145	GalT1	-0.52	FBgn0050037	CG30037	4.77	11
FBgn0058064	ARY	2.81	FBgn0033101	Ar4	-0.97	11
FBgn0058064	ARY	2.81	FBgn0036290	Ar2	0.07	11
FBgn0058064	ARY	2.81	FBgn0027552	Ar3	0.24	11
FBgn0058064	ARY	2.81	FBgn0035476	Ar6	-0.22	11
FBgn0063491	GstE9	-0.45	FBgn0063495	GstE5	1.38	11
FBgn0063491	GstE9	-0.45	FBgn0063492	GstE8	3.59	11
FBgn0063492	GstE8	3.59	FBgn0027590	GstE12	-0.53	11
FBgn0063492	GstE8	3.59	FBgn0010038	GstD2	-0.18	11
FBgn0063492	GstE8	3.59	FBgn0010039	GstD3	0.32	11
FBgn0063492	GstE8	3.59	FBgn0010040	GstD4	0.07	11
FBgn0063492	GstE8	3.59	FBgn0010041	GstD5	0.57	11
FBgn0063492	GstE8	3.59	FBgn0010042	GstD6	-0.25	11
FBgn0063492	GstE8	3.59	FBgn0010043	GstD7	-0.4	11
FBgn0063492	GstE8	3.59	FBgn0010044	GstD8	-0.34	11
FBgn0063492	GstE8	3.59	FBgn0034335	GstE1	0.08	11
FBgn0063492	GstE8	3.59	FBgn0063498	GstE2	-0.35	11
FBgn0063492	GstE8	3.59	FBgn0063491	GstE9	-0.45	11
FBgn0063492	GstE8	3.59	FBgn0034354	GstE11	-0.13	11
FBgn0063492	GstE8	3.59	FBgn0001149	GstD1	0.94	11
FBgn0063495	GstE5	1.38	FBgn0027590	GstE12	-0.53	11
FBgn0063495	GstE5	1.38	FBgn0010038	GstD2	-0.18	11
FBgn0063495	GstE5	1.38	FBgn0010039	GstD3	0.32	11
FBgn0063495	GstE5	1.38	FBgn0010040	GstD4	0.07	11
FBgn0063495	GstE5	1.38	FBgn0010041	GstD5	0.57	11
FBgn0063495	GstE5	1.38	FBgn0010042	GstD6	-0.25	11
FBgn0063495	GstE5	1.38	FBgn0010043	GstD7	-0.4	11
FBgn0063495	GstE5	1.38	FBgn0010044	GstD8	-0.34	11
FBgn0063495	GstE5	1.38	FBgn0034335	GstE1	0.08	11
FBgn0063495	GstE5	1.38	FBgn0063498	GstE2	-0.35	11
FBgn0063495	GstE5	1.38	FBgn0063491	GstE9	-0.45	11
FBgn0063495	GstE5	1.38	FBgn0034354	GstE11	-0.13	11
FBgn0063495	GstE5	1.38	FBgn0001149	GstD1	0.94	11
FBgn0063498	GstE2	-0.35	FBgn0038020	GstD9	4.92	11
FBgn0063498	GstE2	-0.35	FBgn0063495	GstE5	1.38	11
FBgn0063498	GstE2	-0.35	FBgn0063492	GstE8	3.59	11
FBgn0085190	CG34161	4.46	FBgn0031700	CG14022	-0.19	11
FBgn0085190	CG34161	4.46	FBgn0038363	Acyp2	4.09	11
FBgn0085374	CG34345	-0.19	FBgn0051013	CG31013	3.64	11
FBgn0086254	Ar1	-0.36	FBgn0036183	Ar7	4.69	11
FBgn0086444	l(2)37Cb	0.58	FBgn0033160	Dhx15	1.72	11
FBgn0086895	pea	-0.56	FBgn0033160	Dhx15	1.72	11
FBgn0250874	ttm50	1.36	FBgn0035124	ttm2	4.84	11
FBgn0250874	ttm50	1.36	FBgn0032971	ttm3	5	11
FBgn0259101	CG42249	-0.28	FBgn0050104	NT5E-2	2.61	11
FBgn0260942	bond	4.83	FBgn0053110	CG33110	-0.56	11
FBgn0260942	bond	4.83	FBgn0038986	sit	0.04	11
FBgn0261439	SdhA	1.34	FBgn0036222	SdhAL	5.16	11
FBgn0261624	I-3	4.24	FBgn0031772	CG13994	4.2	11
FBgn0262559	Mdh2	-0.85	FBgn0036328	Mdh2b	5	11
FBgn0263598	Vha68-2	-0.57	FBgn0032464	Vha68-3	5.15	11
FBgn0263830	CG40486	1.88	FBgn0036380	CG8757	-0.19	11
FBgn0263830	CG40486	1.88	FBgn0038878	CG3301	0.82	11
FBgn0265262	Vha68-1	-0.36	FBgn0032464	Vha68-3	5.15	11
FBgn0266599	Hsc70-4	-0.47	FBgn0001216	Hsc70-1	3.42	11
FBgn0286203	stw	-1.11	FBgn0039387	Mco3	1.48	11
FBgn0286222	Fum1	-1.16	FBgn0036162	Fum3	5.01	11
FBgn0286222	Fum1	-1.16	FBgn0051874	Fum4	5.07	11
FBgn0286222	Fum1	-1.16	FBgn0029890	Fum2	4.93	11
FBgn0288686	betaTub60D	0.33	FBgn0003889	betaTub85D	5.03	11
FBgn0000146	aub	0.14	FBgn0004872	piwi	-0.28	11
FBgn0000640	Fbp2	-0.31	FBgn0042137	CG18814	-0.27	11
FBgn0001089	Gal	0.38	FBgn0260746	Ect3	-0.02	11
FBgn0001149	GstD1	0.94	FBgn0027590	GstE12	-0.53	11
FBgn0001149	GstD1	0.94	FBgn0010038	GstD2	-0.18	11
FBgn0001149	GstD1	0.94	FBgn0010039	GstD3	0.32	11
FBgn0001149	GstD1	0.94	FBgn0010040	GstD4	0.07	11
FBgn0001149	GstD1	0.94	FBgn0010041	GstD5	0.57	11
FBgn0001149	GstD1	0.94	FBgn0010042	GstD6	-0.25	11
FBgn0001149	GstD1	0.94	FBgn0010043	GstD7	-0.4	11
FBgn0001149	GstD1	0.94	FBgn0010044	GstD8	-0.34	11
FBgn0001149	GstD1	0.94	FBgn0063497	GstE3	0.07	11
FBgn0001149	GstD1	0.94	FBgn0063496	GstE4	-0.19	11
FBgn0001149	GstD1	0.94	FBgn0063494	GstE6	-0.06	11
FBgn0001149	GstD1	0.94	FBgn0063493	GstE7	-0.48	11
FBgn0001149	GstD1	0.94	FBgn0034354	GstE11	-0.13	11
FBgn0001149	GstD1	0.94	FBgn0063499	GstE10	0.09	11
FBgn0001233	Hsp83	0.5	FBgn0039562	Gp93	0.02	11
FBgn0001285	Jon44E	-0.3	FBgn0035887	Jon66Cii	-0.23	11
FBgn0001285	Jon44E	-0.3	FBgn0035670	CG10472	-0.07	11
FBgn0002569	Mal-A2	-0.17	FBgn0032381	Mal-B1	0.65	11
FBgn0002569	Mal-A2	-0.17	FBgn0002570	Mal-A1	-0.27	11
FBgn0002570	Mal-A1	-0.27	FBgn0002569	Mal-A2	-0.17	11
FBgn0002570	Mal-A1	-0.27	FBgn0033294	Mal-A4	-0.22	11
FBgn0002570	Mal-A1	-0.27	FBgn0002571	Mal-A3	-0.06	11
FBgn0002571	Mal-A3	-0.06	FBgn0032381	Mal-B1	0.65	11
FBgn0002571	Mal-A3	-0.06	FBgn0002570	Mal-A1	-0.27	11
FBgn0002719	Men	0.2	FBgn0029155	Men-b	-0.61	11
FBgn0003261	Rm62	-1.26	FBgn0035720	CG10077	-0.12	11
FBgn0003356	Jon99Cii	-0.37	FBgn0035661	CG10477	-0.26	11
FBgn0003357	Jon99Ciii	-0.36	FBgn0035661	CG10477	-0.26	11
FBgn0003358	Jon99Ci	-0.28	FBgn0035887	Jon66Cii	-0.23	11
FBgn0003863	alphaTry	-0.32	FBgn0019928	Ser8	0.1	11
FBgn0003863	alphaTry	-0.32	FBgn0050031	CG30031	-0.19	11
FBgn0003863	alphaTry	-0.32	FBgn0010358	deltaTry	-0.26	11
FBgn0004430	LysS	-0.24	FBgn0050062	CG30062	-0.57	11
FBgn0004463	Polr3B	-0.22	FBgn0262955	Polr2B	-0.43	11
FBgn0004872	piwi	-0.28	FBgn0000146	aub	0.14	11
FBgn0005670	Cyp4d1	-0.32	FBgn0011576	Cyp4d2	0.02	11
FBgn0005670	Cyp4d1	-0.32	FBgn0015036	Cyp4ae1	0.28	11
FBgn0010038	GstD2	-0.18	FBgn0027590	GstE12	-0.53	11
FBgn0010038	GstD2	-0.18	FBgn0010039	GstD3	0.32	11
FBgn0010038	GstD2	-0.18	FBgn0010040	GstD4	0.07	11
FBgn0010038	GstD2	-0.18	FBgn0010041	GstD5	0.57	11
FBgn0010038	GstD2	-0.18	FBgn0010042	GstD6	-0.25	11
FBgn0010038	GstD2	-0.18	FBgn0010043	GstD7	-0.4	11
FBgn0010038	GstD2	-0.18	FBgn0010044	GstD8	-0.34	11
FBgn0010038	GstD2	-0.18	FBgn0063497	GstE3	0.07	11
FBgn0010038	GstD2	-0.18	FBgn0063496	GstE4	-0.19	11
FBgn0010038	GstD2	-0.18	FBgn0063494	GstE6	-0.06	11
FBgn0010038	GstD2	-0.18	FBgn0063493	GstE7	-0.48	11
FBgn0010038	GstD2	-0.18	FBgn0034354	GstE11	-0.13	11
FBgn0010038	GstD2	-0.18	FBgn0063499	GstE10	0.09	11
FBgn0010038	GstD2	-0.18	FBgn0001149	GstD1	0.94	11
FBgn0010039	GstD3	0.32	FBgn0010038	GstD2	-0.18	11
FBgn0010039	GstD3	0.32	FBgn0010040	GstD4	0.07	11
FBgn0010039	GstD3	0.32	FBgn0010041	GstD5	0.57	11
FBgn0010039	GstD3	0.32	FBgn0010042	GstD6	-0.25	11
FBgn0010039	GstD3	0.32	FBgn0063497	GstE3	0.07	11
FBgn0010039	GstD3	0.32	FBgn0063496	GstE4	-0.19	11
FBgn0010039	GstD3	0.32	FBgn0063494	GstE6	-0.06	11
FBgn0010039	GstD3	0.32	FBgn0034354	GstE11	-0.13	11
FBgn0010039	GstD3	0.32	FBgn0001149	GstD1	0.94	11
FBgn0010040	GstD4	0.07	FBgn0027590	GstE12	-0.53	11
FBgn0010040	GstD4	0.07	FBgn0010038	GstD2	-0.18	11
FBgn0010040	GstD4	0.07	FBgn0010039	GstD3	0.32	11
FBgn0010040	GstD4	0.07	FBgn0010041	GstD5	0.57	11
FBgn0010040	GstD4	0.07	FBgn0010042	GstD6	-0.25	11
FBgn0010040	GstD4	0.07	FBgn0010043	GstD7	-0.4	11
FBgn0010040	GstD4	0.07	FBgn0010044	GstD8	-0.34	11
FBgn0010040	GstD4	0.07	FBgn0063497	GstE3	0.07	11
FBgn0010040	GstD4	0.07	FBgn0063496	GstE4	-0.19	11
FBgn0010040	GstD4	0.07	FBgn0063494	GstE6	-0.06	11
FBgn0010040	GstD4	0.07	FBgn0063493	GstE7	-0.48	11
FBgn0010040	GstD4	0.07	FBgn0034354	GstE11	-0.13	11
FBgn0010040	GstD4	0.07	FBgn0063499	GstE10	0.09	11
FBgn0010040	GstD4	0.07	FBgn0001149	GstD1	0.94	11
FBgn0010041	GstD5	0.57	FBgn0027590	GstE12	-0.53	11
FBgn0010041	GstD5	0.57	FBgn0010038	GstD2	-0.18	11
FBgn0010041	GstD5	0.57	FBgn0010039	GstD3	0.32	11
FBgn0010041	GstD5	0.57	FBgn0010040	GstD4	0.07	11
FBgn0010041	GstD5	0.57	FBgn0010042	GstD6	-0.25	11
FBgn0010041	GstD5	0.57	FBgn0010043	GstD7	-0.4	11
FBgn0010041	GstD5	0.57	FBgn0010044	GstD8	-0.34	11
FBgn0010041	GstD5	0.57	FBgn0063497	GstE3	0.07	11
FBgn0010041	GstD5	0.57	FBgn0063496	GstE4	-0.19	11
FBgn0010041	GstD5	0.57	FBgn0063494	GstE6	-0.06	11
FBgn0010041	GstD5	0.57	FBgn0063493	GstE7	-0.48	11
FBgn0010041	GstD5	0.57	FBgn0034354	GstE11	-0.13	11
FBgn0010041	GstD5	0.57	FBgn0063499	GstE10	0.09	11
FBgn0010041	GstD5	0.57	FBgn0001149	GstD1	0.94	11
FBgn0010042	GstD6	-0.25	FBgn0027590	GstE12	-0.53	11
FBgn0010042	GstD6	-0.25	FBgn0010038	GstD2	-0.18	11
FBgn0010042	GstD6	-0.25	FBgn0010039	GstD3	0.32	11
FBgn0010042	GstD6	-0.25	FBgn0010040	GstD4	0.07	11
FBgn0010042	GstD6	-0.25	FBgn0010041	GstD5	0.57	11
FBgn0010042	GstD6	-0.25	FBgn0010043	GstD7	-0.4	11
FBgn0010042	GstD6	-0.25	FBgn0010044	GstD8	-0.34	11
FBgn0010042	GstD6	-0.25	FBgn0063497	GstE3	0.07	11
FBgn0010042	GstD6	-0.25	FBgn0063496	GstE4	-0.19	11
FBgn0010042	GstD6	-0.25	FBgn0063494	GstE6	-0.06	11
FBgn0010042	GstD6	-0.25	FBgn0063493	GstE7	-0.48	11
FBgn0010042	GstD6	-0.25	FBgn0034354	GstE11	-0.13	11
FBgn0010042	GstD6	-0.25	FBgn0063499	GstE10	0.09	11
FBgn0010042	GstD6	-0.25	FBgn0001149	GstD1	0.94	11
FBgn0010043	GstD7	-0.4	FBgn0010038	GstD2	-0.18	11
FBgn0010043	GstD7	-0.4	FBgn0010040	GstD4	0.07	11
FBgn0010043	GstD7	-0.4	FBgn0010041	GstD5	0.57	11
FBgn0010043	GstD7	-0.4	FBgn0010042	GstD6	-0.25	11
FBgn0010043	GstD7	-0.4	FBgn0063497	GstE3	0.07	11
FBgn0010043	GstD7	-0.4	FBgn0063496	GstE4	-0.19	11
FBgn0010043	GstD7	-0.4	FBgn0063494	GstE6	-0.06	11
FBgn0010043	GstD7	-0.4	FBgn0034354	GstE11	-0.13	11
FBgn0010043	GstD7	-0.4	FBgn0063499	GstE10	0.09	11
FBgn0010043	GstD7	-0.4	FBgn0001149	GstD1	0.94	11
FBgn0010044	GstD8	-0.34	FBgn0010038	GstD2	-0.18	11
FBgn0010044	GstD8	-0.34	FBgn0010040	GstD4	0.07	11
FBgn0010044	GstD8	-0.34	FBgn0010041	GstD5	0.57	11
FBgn0010044	GstD8	-0.34	FBgn0010042	GstD6	-0.25	11
FBgn0010044	GstD8	-0.34	FBgn0063497	GstE3	0.07	11
FBgn0010044	GstD8	-0.34	FBgn0063496	GstE4	-0.19	11
FBgn0010044	GstD8	-0.34	FBgn0063494	GstE6	-0.06	11
FBgn0010044	GstD8	-0.34	FBgn0034354	GstE11	-0.13	11
FBgn0010044	GstD8	-0.34	FBgn0063499	GstE10	0.09	11
FBgn0010044	GstD8	-0.34	FBgn0001149	GstD1	0.94	11
FBgn0010052	Jhe	-0.25	FBgn0032132	CG4382	-0.35	11
FBgn0010052	Jhe	-0.25	FBgn0034076	Jhedup	-0.52	11
FBgn0010053	Jheh1	-0.49	FBgn0034406	Jheh3	-0.04	11
FBgn0010053	Jheh1	-0.49	FBgn0034405	Jheh2	0.51	11
FBgn0010333	Rac1	-0.51	FBgn0039532	Mtl	0.36	11
FBgn0010357	betaTry	-0.35	FBgn0019928	Ser8	0.1	11
FBgn0010357	betaTry	-0.35	FBgn0050031	CG30031	-0.19	11
FBgn0010357	betaTry	-0.35	FBgn0010358	deltaTry	-0.26	11
FBgn0010358	deltaTry	-0.26	FBgn0010357	betaTry	-0.35	11
FBgn0010358	deltaTry	-0.26	FBgn0003863	alphaTry	-0.32	11
FBgn0011336	Stt3B	0.09	FBgn0031149	Stt3A	-0.44	11
FBgn0011576	Cyp4d2	0.02	FBgn0015036	Cyp4ae1	0.28	11
FBgn0011576	Cyp4d2	0.02	FBgn0005670	Cyp4d1	-0.32	11
FBgn0011576	Cyp4d2	0.02	FBgn0015033	Cyp4d8	-0.01	11
FBgn0011576	Cyp4d2	0.02	FBgn0015035	Cyp4e3	-0.57	11
FBgn0011576	Cyp4d2	0.02	FBgn0015032	Cyp4c3	0.84	11
FBgn0011576	Cyp4d2	0.02	FBgn0014469	Cyp4e2	-1.24	11
FBgn0011576	Cyp4d2	0.02	FBgn0015034	Cyp4e1	-0.15	11
FBgn0011576	Cyp4d2	0.02	FBgn0033292	Cyp4ad1	0.54	11
FBgn0013771	Cyp6a9	-0.66	FBgn0033304	Cyp6a13	-0.1	11
FBgn0013772	Cyp6a8	-0.6	FBgn0033304	Cyp6a13	-0.1	11
FBgn0013773	Cyp6a22	-0.59	FBgn0039519	Cyp6a18	-0.13	11
FBgn0013773	Cyp6a22	-0.59	FBgn0289743	Cyp6a2	-0.07	11
FBgn0014011	Rac2	-1.77	FBgn0039532	Mtl	0.36	11
FBgn0014029	Septin2	-0.21	FBgn0026361	Septin5	0.36	11
FBgn0014469	Cyp4e2	-1.24	FBgn0011576	Cyp4d2	0.02	11
FBgn0014469	Cyp4e2	-1.24	FBgn0015032	Cyp4c3	0.84	11
FBgn0014469	Cyp4e2	-1.24	FBgn0033292	Cyp4ad1	0.54	11
FBgn0014903	CG14630	-0.65	FBgn0033830	CG10814	-0.26	11
FBgn0015032	Cyp4c3	0.84	FBgn0011576	Cyp4d2	0.02	11
FBgn0015032	Cyp4c3	0.84	FBgn0030615	Cyp4s3	-0.37	11
FBgn0015032	Cyp4c3	0.84	FBgn0015035	Cyp4e3	-0.57	11
FBgn0015032	Cyp4c3	0.84	FBgn0014469	Cyp4e2	-1.24	11
FBgn0015032	Cyp4c3	0.84	FBgn0015034	Cyp4e1	-0.15	11
FBgn0015032	Cyp4c3	0.84	FBgn0033292	Cyp4ad1	0.54	11
FBgn0015033	Cyp4d8	-0.01	FBgn0011576	Cyp4d2	0.02	11
FBgn0015033	Cyp4d8	-0.01	FBgn0030615	Cyp4s3	-0.37	11
FBgn0015034	Cyp4e1	-0.15	FBgn0011576	Cyp4d2	0.02	11
FBgn0015034	Cyp4e1	-0.15	FBgn0030615	Cyp4s3	-0.37	11
FBgn0015034	Cyp4e1	-0.15	FBgn0015032	Cyp4c3	0.84	11
FBgn0015034	Cyp4e1	-0.15	FBgn0033292	Cyp4ad1	0.54	11
FBgn0015035	Cyp4e3	-0.57	FBgn0011576	Cyp4d2	0.02	11
FBgn0015035	Cyp4e3	-0.57	FBgn0015032	Cyp4c3	0.84	11
FBgn0015035	Cyp4e3	-0.57	FBgn0033292	Cyp4ad1	0.54	11
FBgn0015036	Cyp4ae1	0.28	FBgn0011576	Cyp4d2	0.02	11
FBgn0015036	Cyp4ae1	0.28	FBgn0023541	Cyp4d14	-0.01	11
FBgn0015036	Cyp4ae1	0.28	FBgn0005670	Cyp4d1	-0.32	11
FBgn0015036	Cyp4ae1	0.28	FBgn0035344	Cyp4d20	-0.59	11
FBgn0015036	Cyp4ae1	0.28	FBgn0030615	Cyp4s3	-0.37	11
FBgn0015036	Cyp4ae1	0.28	FBgn0031925	Cyp4d21	-0.34	11
FBgn0015037	Cyp4p1	-0.74	FBgn0033395	Cyp4p2	-0.24	11
FBgn0015037	Cyp4p1	-0.74	FBgn0033397	Cyp4p3	-0.05	11
FBgn0015038	Cyp9b1	-0.98	FBgn0039519	Cyp6a18	-0.13	11
FBgn0015038	Cyp9b1	-0.98	FBgn0033304	Cyp6a13	-0.1	11
FBgn0015038	Cyp9b1	-0.98	FBgn0289743	Cyp6a2	-0.07	11
FBgn0015039	Cyp9b2	-0.78	FBgn0039519	Cyp6a18	-0.13	11
FBgn0015039	Cyp9b2	-0.78	FBgn0033304	Cyp6a13	-0.1	11
FBgn0015039	Cyp9b2	-0.78	FBgn0289743	Cyp6a2	-0.07	11
FBgn0015040	Cyp9c1	-0.65	FBgn0039519	Cyp6a18	-0.13	11
FBgn0015040	Cyp9c1	-0.65	FBgn0033304	Cyp6a13	-0.1	11
FBgn0015040	Cyp9c1	-0.65	FBgn0289743	Cyp6a2	-0.07	11
FBgn0015568	alpha-Est1	-0.3	FBgn0015569	alpha-Est10	0.32	11
FBgn0015569	alpha-Est10	0.32	FBgn0034736	gas	-0.14	11
FBgn0015569	alpha-Est10	0.32	FBgn0015570	alpha-Est2	-0.8	11
FBgn0015569	alpha-Est10	0.32	FBgn0015568	alpha-Est1	-0.3	11
FBgn0015569	alpha-Est10	0.32	FBgn0015575	alpha-Est7	-0.9	11
FBgn0015569	alpha-Est10	0.32	FBgn0015576	alpha-Est8	-0.76	11
FBgn0015569	alpha-Est10	0.32	FBgn0015577	alpha-Est9	-1.17	11
FBgn0015569	alpha-Est10	0.32	FBgn0261393	alpha-Est5	-0.18	11
FBgn0015570	alpha-Est2	-0.8	FBgn0015569	alpha-Est10	0.32	11
FBgn0015575	alpha-Est7	-0.9	FBgn0015569	alpha-Est10	0.32	11
FBgn0015576	alpha-Est8	-0.76	FBgn0034736	gas	-0.14	11
FBgn0015576	alpha-Est8	-0.76	FBgn0015569	alpha-Est10	0.32	11
FBgn0015576	alpha-Est8	-0.76	FBgn0261393	alpha-Est5	-0.18	11
FBgn0015577	alpha-Est9	-1.17	FBgn0034736	gas	-0.14	11
FBgn0015577	alpha-Est9	-1.17	FBgn0015569	alpha-Est10	0.32	11
FBgn0015577	alpha-Est9	-1.17	FBgn0261393	alpha-Est5	-0.18	11
FBgn0015714	Cyp6a17	-1.11	FBgn0033304	Cyp6a13	-0.1	11
FBgn0015781	P5cr	1.16	FBgn0038516	P5cr-2	-0.83	11
FBgn0016123	Alp4	0.42	FBgn0035620	Alp9	-0.33	11
FBgn0016123	Alp4	0.42	FBgn0035619	Alp10	-0.33	11
FBgn0016123	Alp4	0.42	FBgn0032779	Alp12	-0.46	11
FBgn0016123	Alp4	0.42	FBgn0038845	Alp5	-0.22	11
FBgn0016123	Alp4	0.42	FBgn0043791	phu	-0.53	11
FBgn0016123	Alp4	0.42	FBgn0283479	Alp1	-0.21	11
FBgn0019928	Ser8	0.1	FBgn0010357	betaTry	-0.35	11
FBgn0019928	Ser8	0.1	FBgn0003863	alphaTry	-0.32	11
FBgn0020906	Jon25Bi	-0.38	FBgn0035886	Jon66Ci	-0.23	11
FBgn0020906	Jon25Bi	-0.38	FBgn0035661	CG10477	-0.26	11
FBgn0023495	Lip3	-0.27	FBgn0032265	CG18301	0.39	11
FBgn0023541	Cyp4d14	-0.01	FBgn0015036	Cyp4ae1	0.28	11
FBgn0023541	Cyp4d14	-0.01	FBgn0030615	Cyp4s3	-0.37	11
FBgn0025454	Cyp6g1	-0.52	FBgn0039519	Cyp6a18	-0.13	11
FBgn0025454	Cyp6g1	-0.52	FBgn0033304	Cyp6a13	-0.1	11
FBgn0025454	Cyp6g1	-0.52	FBgn0289743	Cyp6a2	-0.07	11
FBgn0025592	Gk1	0.87	FBgn0035266	Gk2	-0.87	11
FBgn0026268	Antdh	-0.59	FBgn0036380	CG8757	-0.19	11
FBgn0026268	Antdh	-0.59	FBgn0038878	CG3301	0.82	11
FBgn0026314	Ugt35B1	-0.04	FBgn0040257	Ugt302E1	-0.38	11
FBgn0026314	Ugt35B1	-0.04	FBgn0040259	Ugt302C1	-0.86	11
FBgn0026314	Ugt35B1	-0.04	FBgn0040252	Ugt303A1	-0.16	11
FBgn0026314	Ugt35B1	-0.04	FBgn0040251	Ugt302K1	-0.5	11
FBgn0026314	Ugt35B1	-0.04	FBgn0039086	Ugt303B1	-0.41	11
FBgn0026314	Ugt35B1	-0.04	FBgn0039085	Ugt303B3	-0.2	11
FBgn0026315	Ugt35A1	-0.65	FBgn0040252	Ugt303A1	-0.16	11
FBgn0026315	Ugt35A1	-0.65	FBgn0039085	Ugt303B3	-0.2	11
FBgn0026361	Septin5	0.36	FBgn0014029	Septin2	-0.21	11
FBgn0026713	Prp16	0.02	FBgn0086444	l(2)37Cb	0.58	11
FBgn0026713	Prp16	0.02	FBgn0086895	pea	-0.56	11
FBgn0026754	Ugt37C1	-0.19	FBgn0026755	Ugt37B1	-0.45	11
FBgn0026754	Ugt37C1	-0.19	FBgn0040260	Ugt37D1	-0.64	11
FBgn0026754	Ugt37C1	-0.19	FBgn0038082	Ugt37A2	-0.16	11
FBgn0026754	Ugt37C1	-0.19	FBgn0038083	Ugt37A3	-0.45	11
FBgn0026755	Ugt37B1	-0.45	FBgn0038082	Ugt37A2	-0.16	11
FBgn0026755	Ugt37B1	-0.45	FBgn0026754	Ugt37C1	-0.19	11
FBgn0027070	Ugt36E1	-0.68	FBgn0027074	Ugt36F1	1.14	11
FBgn0027073	Ugt49B1	-0.85	FBgn0038886	Ugt49B2	-0.25	11
FBgn0027074	Ugt36F1	1.14	FBgn0027070	Ugt36E1	-0.68	11
FBgn0027552	Ar3	0.24	FBgn0086254	Ar1	-0.36	11
FBgn0027590	GstE12	-0.53	FBgn0010038	GstD2	-0.18	11
FBgn0027590	GstE12	-0.53	FBgn0010040	GstD4	0.07	11
FBgn0027590	GstE12	-0.53	FBgn0010041	GstD5	0.57	11
FBgn0027590	GstE12	-0.53	FBgn0010042	GstD6	-0.25	11
FBgn0027590	GstE12	-0.53	FBgn0063497	GstE3	0.07	11
FBgn0027590	GstE12	-0.53	FBgn0063496	GstE4	-0.19	11
FBgn0027590	GstE12	-0.53	FBgn0063494	GstE6	-0.06	11
FBgn0027590	GstE12	-0.53	FBgn0034354	GstE11	-0.13	11
FBgn0027590	GstE12	-0.53	FBgn0063499	GstE10	0.09	11
FBgn0027590	GstE12	-0.53	FBgn0001149	GstD1	0.94	11
FBgn0027611	LManII	-0.52	FBgn0032069	LManVI	-0.24	11
FBgn0027611	LManII	-0.52	FBgn0032068	LManV	-0.17	11
FBgn0027611	LManII	-0.52	FBgn0032066	LManIII	-0.16	11
FBgn0027844	CAH1	-0.59	FBgn0040628	CAH16	-0.12	11
FBgn0029155	Men-b	-0.61	FBgn0002719	Men	0.2	11
FBgn0029848	Btnd	-0.27	FBgn0040069	vanin-like	-0.29	11
FBgn0029848	Btnd	-0.27	FBgn0052751	CG32751	-0.34	11
FBgn0029848	Btnd	-0.27	FBgn0052750	CG32750	-0.33	11
FBgn0029866	CG3842	-0.43	FBgn0050495	CG30495	-0.13	11
FBgn0029866	CG3842	-0.43	FBgn0033203	CG2070	-0.24	11
FBgn0029866	CG3842	-0.43	FBgn0033205	Rdh1	0.41	11
FBgn0029975	spidey	0.27	FBgn0051809	CG31809	-0.5	11
FBgn0029975	spidey	0.27	FBgn0051810	CG31810	-0.27	11
FBgn0029975	spidey	0.27	FBgn0032614	CG13284	-0.98	11
FBgn0029979	mahe	-0.92	FBgn0035720	CG10077	-0.12	11
FBgn0030073	CG10962	-0.36	FBgn0036380	CG8757	-0.19	11
FBgn0030073	CG10962	-0.36	FBgn0038878	CG3301	0.82	11
FBgn0030148	CG3106	-0.29	FBgn0038873	CG5892	-0.27	11
FBgn0030332	CG9360	-0.73	FBgn0036380	CG8757	-0.19	11
FBgn0030332	CG9360	-0.73	FBgn0038878	CG3301	0.82	11
FBgn0030586	CG12539	-0.3	FBgn0030594	fiz	-0.13	11
FBgn0030586	CG12539	-0.3	FBgn0030589	CG9519	0.38	11
FBgn0030586	CG12539	-0.3	FBgn0030587	CG9522	-0.19	11
FBgn0030587	CG9522	-0.19	FBgn0030586	CG12539	-0.3	11
FBgn0030588	CG9521	-0.65	FBgn0030594	fiz	-0.13	11
FBgn0030589	CG9519	0.38	FBgn0030594	fiz	-0.13	11
FBgn0030589	CG9519	0.38	FBgn0030593	CG9512	-0.69	11
FBgn0030589	CG9519	0.38	FBgn0030586	CG12539	-0.3	11
FBgn0030593	CG9512	-0.69	FBgn0030589	CG9519	0.38	11
FBgn0030594	fiz	-0.13	FBgn0030589	CG9519	0.38	11
FBgn0030594	fiz	-0.13	FBgn0030588	CG9521	-0.65	11
FBgn0030594	fiz	-0.13	FBgn0030586	CG12539	-0.3	11
FBgn0030615	Cyp4s3	-0.37	FBgn0015036	Cyp4ae1	0.28	11
FBgn0030615	Cyp4s3	-0.37	FBgn0023541	Cyp4d14	-0.01	11
FBgn0030615	Cyp4s3	-0.37	FBgn0015033	Cyp4d8	-0.01	11
FBgn0030615	Cyp4s3	-0.37	FBgn0015032	Cyp4c3	0.84	11
FBgn0030615	Cyp4s3	-0.37	FBgn0015034	Cyp4e1	-0.15	11
FBgn0030615	Cyp4s3	-0.37	FBgn0033292	Cyp4ad1	0.54	11
FBgn0030693	sordd1	-0.68	FBgn0052581	sordd2	0.02	11
FBgn0030734	ERp44	-0.34	FBgn0037498	CG10029	-0.02	11
FBgn0030796	CG4829	-0.78	FBgn0030932	Ggt-1	0.13	11
FBgn0030932	Ggt-1	0.13	FBgn0030796	CG4829	-0.78	11
FBgn0031032	CG14204	-0.19	FBgn0038873	CG5892	-0.27	11
FBgn0031033	CG14219	-0.31	FBgn0038873	CG5892	-0.27	11
FBgn0031034	CG14205	-0.29	FBgn0038873	CG5892	-0.27	11
FBgn0031149	Stt3A	-0.44	FBgn0011336	Stt3B	0.09	11
FBgn0031533	CG2772	-0.42	FBgn0032265	CG18301	0.39	11
FBgn0031533	CG2772	-0.42	FBgn0042207	CG18530	-0.27	11
FBgn0031533	CG2772	-0.42	FBgn0038067	CG11598	0.46	11
FBgn0031533	CG2772	-0.42	FBgn0038068	CG11600	0.25	11
FBgn0031533	CG2772	-0.42	FBgn0038069	CG11608	0.01	11
FBgn0031533	CG2772	-0.42	FBgn0033999	vaha	-0.11	11
FBgn0031619	CG3355	-0.31	FBgn0042098	CG18735	-0.2	11
FBgn0031653	Jon25Biii	-0.35	FBgn0035886	Jon66Ci	-0.23	11
FBgn0031653	Jon25Biii	-0.35	FBgn0035887	Jon66Cii	-0.23	11
FBgn0031654	Jon25Bii	-0.39	FBgn0035887	Jon66Cii	-0.23	11
FBgn0031654	Jon25Bii	-0.39	FBgn0035670	CG10472	-0.07	11
FBgn0031693	Cyp4ac1	-0.96	FBgn0033395	Cyp4p2	-0.24	11
FBgn0031693	Cyp4ac1	-0.96	FBgn0033397	Cyp4p3	-0.05	11
FBgn0031694	Cyp4ac2	-0.7	FBgn0033395	Cyp4p2	-0.24	11
FBgn0031694	Cyp4ac2	-0.7	FBgn0033397	Cyp4p3	-0.05	11
FBgn0031695	Cyp4ac3	-0.37	FBgn0033395	Cyp4p2	-0.24	11
FBgn0031695	Cyp4ac3	-0.37	FBgn0033397	Cyp4p3	-0.05	11
FBgn0031775	CG9150	-0.72	FBgn0038878	CG3301	0.82	11
FBgn0031925	Cyp4d21	-0.34	FBgn0015036	Cyp4ae1	0.28	11
FBgn0031929	CG18585	-0.18	FBgn0035718	CG14820	-0.28	11
FBgn0031929	CG18585	-0.18	FBgn0032143	CG4017	-0.28	11
FBgn0031929	CG18585	-0.18	FBgn0032144	CG17633	-0.31	11
FBgn0031929	CG18585	-0.18	FBgn0039073	CG4408	-0.83	11
FBgn0031930	CG7025	-0.25	FBgn0035718	CG14820	-0.28	11
FBgn0031930	CG7025	-0.25	FBgn0032143	CG4017	-0.28	11
FBgn0031930	CG7025	-0.25	FBgn0032144	CG17633	-0.31	11
FBgn0031930	CG7025	-0.25	FBgn0039073	CG4408	-0.83	11
FBgn0032055	Sgp	-0.13	FBgn0038449	CG17562	-0.12	11
FBgn0032055	Sgp	-0.13	FBgn0038450	CG17560	-0.29	11
FBgn0032055	Sgp	-0.13	FBgn0038451	CG14893	-0.03	11
FBgn0032066	LManIII	-0.16	FBgn0027611	LManII	-0.52	11
FBgn0032068	LManV	-0.17	FBgn0027611	LManII	-0.52	11
FBgn0032069	LManVI	-0.24	FBgn0027611	LManII	-0.52	11
FBgn0032078	C1GalTA	-0.26	FBgn0033271	CG8708	0.09	11
FBgn0032132	CG4382	-0.35	FBgn0010052	Jhe	-0.25	11
FBgn0032143	CG4017	-0.28	FBgn0031929	CG18585	-0.18	11
FBgn0032143	CG4017	-0.28	FBgn0031930	CG7025	-0.25	11
FBgn0032144	CG17633	-0.31	FBgn0031929	CG18585	-0.18	11
FBgn0032144	CG17633	-0.31	FBgn0031930	CG7025	-0.25	11
FBgn0032160	CG4598	-0.27	FBgn0032161	CG4594	0.02	11
FBgn0032161	CG4594	0.02	FBgn0032160	CG4598	-0.27	11
FBgn0032264	Lip4	-0.47	FBgn0033999	vaha	-0.11	11
FBgn0032265	CG18301	0.39	FBgn0031533	CG2772	-0.42	11
FBgn0032265	CG18301	0.39	FBgn0032266	CG18302	-0.49	11
FBgn0032265	CG18301	0.39	FBgn0023495	Lip3	-0.27	11
FBgn0032265	CG18301	0.39	FBgn0033999	vaha	-0.11	11
FBgn0032266	CG18302	-0.49	FBgn0032265	CG18301	0.39	11
FBgn0032266	CG18302	-0.49	FBgn0033999	vaha	-0.11	11
FBgn0032381	Mal-B1	0.65	FBgn0032382	Mal-B2	-0.73	11
FBgn0032381	Mal-B1	0.65	FBgn0002569	Mal-A2	-0.17	11
FBgn0032381	Mal-B1	0.65	FBgn0033294	Mal-A4	-0.22	11
FBgn0032381	Mal-B1	0.65	FBgn0050359	Mal-A5	-0.55	11
FBgn0032381	Mal-B1	0.65	FBgn0050360	Mal-A6	-0.3	11
FBgn0032381	Mal-B1	0.65	FBgn0033297	Mal-A8	-0.33	11
FBgn0032381	Mal-B1	0.65	FBgn0033296	Mal-A7	-0.27	11
FBgn0032381	Mal-B1	0.65	FBgn0002571	Mal-A3	-0.06	11
FBgn0032382	Mal-B2	-0.73	FBgn0032381	Mal-B1	0.65	11
FBgn0032614	CG13284	-0.98	FBgn0029975	spidey	0.27	11
FBgn0032779	Alp12	-0.46	FBgn0038845	Alp5	-0.22	11
FBgn0032779	Alp12	-0.46	FBgn0016123	Alp4	0.42	11
FBgn0032779	Alp12	-0.46	FBgn0283479	Alp1	-0.21	11
FBgn0033065	Cyp6w1	-0.74	FBgn0039519	Cyp6a18	-0.13	11
FBgn0033065	Cyp6w1	-0.74	FBgn0033304	Cyp6a13	-0.1	11
FBgn0033065	Cyp6w1	-0.74	FBgn0289743	Cyp6a2	-0.07	11
FBgn0033203	CG2070	-0.24	FBgn0029866	CG3842	-0.43	11
FBgn0033205	Rdh1	0.41	FBgn0029866	CG3842	-0.43	11
FBgn0033271	CG8708	0.09	FBgn0032078	C1GalTA	-0.26	11
FBgn0033292	Cyp4ad1	0.54	FBgn0011576	Cyp4d2	0.02	11
FBgn0033292	Cyp4ad1	0.54	FBgn0030615	Cyp4s3	-0.37	11
FBgn0033292	Cyp4ad1	0.54	FBgn0015035	Cyp4e3	-0.57	11
FBgn0033292	Cyp4ad1	0.54	FBgn0015032	Cyp4c3	0.84	11
FBgn0033292	Cyp4ad1	0.54	FBgn0014469	Cyp4e2	-1.24	11
FBgn0033292	Cyp4ad1	0.54	FBgn0015034	Cyp4e1	-0.15	11
FBgn0033294	Mal-A4	-0.22	FBgn0032381	Mal-B1	0.65	11
FBgn0033294	Mal-A4	-0.22	FBgn0002570	Mal-A1	-0.27	11
FBgn0033296	Mal-A7	-0.27	FBgn0032381	Mal-B1	0.65	11
FBgn0033297	Mal-A8	-0.33	FBgn0032381	Mal-B1	0.65	11
FBgn0033304	Cyp6a13	-0.1	FBgn0015040	Cyp9c1	-0.65	11
FBgn0033304	Cyp6a13	-0.1	FBgn0038037	Cyp9f2	-0.53	11
FBgn0033304	Cyp6a13	-0.1	FBgn0039519	Cyp6a18	-0.13	11
FBgn0033304	Cyp6a13	-0.1	FBgn0033065	Cyp6w1	-0.74	11
FBgn0033304	Cyp6a13	-0.1	FBgn0015714	Cyp6a17	-1.11	11
FBgn0033304	Cyp6a13	-0.1	FBgn0033978	Cyp6a23	-0.37	11
FBgn0033304	Cyp6a13	-0.1	FBgn0033979	Cyp6a19	-0.28	11
FBgn0033304	Cyp6a13	-0.1	FBgn0013772	Cyp6a8	-0.6	11
FBgn0033304	Cyp6a13	-0.1	FBgn0013771	Cyp6a9	-0.66	11
FBgn0033304	Cyp6a13	-0.1	FBgn0033775	Cyp9h1	-1.05	11
FBgn0033304	Cyp6a13	-0.1	FBgn0025454	Cyp6g1	-0.52	11
FBgn0033304	Cyp6a13	-0.1	FBgn0015039	Cyp9b2	-0.78	11
FBgn0033304	Cyp6a13	-0.1	FBgn0015038	Cyp9b1	-0.98	11
FBgn0033304	Cyp6a13	-0.1	FBgn0288232	Cyp6a21	-0.56	11
FBgn0033304	Cyp6a13	-0.1	FBgn0289743	Cyp6a2	-0.07	11
FBgn0033395	Cyp4p2	-0.24	FBgn0031693	Cyp4ac1	-0.96	11
FBgn0033395	Cyp4p2	-0.24	FBgn0031694	Cyp4ac2	-0.7	11
FBgn0033395	Cyp4p2	-0.24	FBgn0031695	Cyp4ac3	-0.37	11
FBgn0033395	Cyp4p2	-0.24	FBgn0015037	Cyp4p1	-0.74	11
FBgn0033395	Cyp4p2	-0.24	FBgn0033397	Cyp4p3	-0.05	11
FBgn0033397	Cyp4p3	-0.05	FBgn0031693	Cyp4ac1	-0.96	11
FBgn0033397	Cyp4p3	-0.05	FBgn0031694	Cyp4ac2	-0.7	11
FBgn0033397	Cyp4p3	-0.05	FBgn0031695	Cyp4ac3	-0.37	11
FBgn0033397	Cyp4p3	-0.05	FBgn0033395	Cyp4p2	-0.24	11
[truncated: 10,965 more rows]

## Sheet: Gene groups including enzyme-en
gene_group_id	gene_group_name	gene_id	gene_symbol
FBgg0001060	1-ACYLGLYCEROL-3-PHOSPHATE O-ACYLTRANSFERASES	FBgn0030421	Agpat1
FBgg0001060	1-ACYLGLYCEROL-3-PHOSPHATE O-ACYLTRANSFERASES	FBgn0026718	Agpat2
FBgg0001060	1-ACYLGLYCEROL-3-PHOSPHATE O-ACYLTRANSFERASES	FBgn0036623	Agpat3
FBgg0001060	1-ACYLGLYCEROL-3-PHOSPHATE O-ACYLTRANSFERASES	FBgn0036622	Agpat4
FBgg0001467	3'-5' DNA EXONUCLEASES	FBgn0033117	CG3358
FBgg0001477	3'-5' RNA EXONUCLEASES	FBgn0039183	Dis3
FBgg0001477	3'-5' RNA EXONUCLEASES	FBgn0035111	Dis3l2
FBgg0001468	5'-3' DNA EXONUCLEASES	FBgn0263050	CG43345
FBgg0001468	5'-3' DNA EXONUCLEASES	FBgn0032923	Pld3
FBgg0001479	5'-3' RNA EXONUCLEASES	FBgn0020261	pcm
FBgg0001479	5'-3' RNA EXONUCLEASES	FBgn0031868	Rat1
FBgg0000876	5'-DEOXYRIBOSE-5-PHOSPHATE LYASES	FBgn0002905	PolQ
FBgg0001403	A1 ASPARTIC ENDOPEPTIDASES	FBgn0032049	Bace
FBgg0001403	A1 ASPARTIC ENDOPEPTIDASES	FBgn0029093	cathD
FBgg0001403	A1 ASPARTIC ENDOPEPTIDASES	FBgn0033933	CG10104
FBgg0001403	A1 ASPARTIC ENDOPEPTIDASES	FBgn0032304	CG17134
FBgg0001403	A1 ASPARTIC ENDOPEPTIDASES	FBgn0038505	CG17283
FBgg0001403	A1 ASPARTIC ENDOPEPTIDASES	FBgn0051661	CG31661
FBgg0001403	A1 ASPARTIC ENDOPEPTIDASES	FBgn0051926	CG31926
FBgg0001403	A1 ASPARTIC ENDOPEPTIDASES	FBgn0051928	CG31928
FBgg0001403	A1 ASPARTIC ENDOPEPTIDASES	FBgn0053128	CG33128
FBgg0001403	A1 ASPARTIC ENDOPEPTIDASES	FBgn0038506	CG5860
FBgg0001403	A1 ASPARTIC ENDOPEPTIDASES	FBgn0038507	CG5863
FBgg0001403	A1 ASPARTIC ENDOPEPTIDASES	FBgn0032303	CG6508
FBgg0001403	A1 ASPARTIC ENDOPEPTIDASES	FBgn0011822	Pgcl
FBgg0001404	A22 ASPARTIC ENDOPEPTIDASES	FBgn0031260	Spp
FBgg0001404	A22 ASPARTIC ENDOPEPTIDASES	FBgn0039381	SppL
FBgg0000544	ABCA ATP-BINDING CASSETTE TRANSPORTER SUBFAMILY	FBgn0031170	Abca3
FBgg0000544	ABCA ATP-BINDING CASSETTE TRANSPORTER SUBFAMILY	FBgn0031169	CG1494
FBgg0000544	ABCA ATP-BINDING CASSETTE TRANSPORTER SUBFAMILY	FBgn0031171	CG1801
FBgg0000544	ABCA ATP-BINDING CASSETTE TRANSPORTER SUBFAMILY	FBgn0051213	CG31213
FBgg0000544	ABCA ATP-BINDING CASSETTE TRANSPORTER SUBFAMILY	FBgn0261998	CG42816
FBgg0000544	ABCA ATP-BINDING CASSETTE TRANSPORTER SUBFAMILY	FBgn0263747	CG43672
FBgg0000544	ABCA ATP-BINDING CASSETTE TRANSPORTER SUBFAMILY	FBgn0036747	CG6052
FBgg0000544	ABCA ATP-BINDING CASSETTE TRANSPORTER SUBFAMILY	FBgn0034493	CG8908
FBgg0000544	ABCA ATP-BINDING CASSETTE TRANSPORTER SUBFAMILY	FBgn0028539	Eato
FBgg0000544	ABCA ATP-BINDING CASSETTE TRANSPORTER SUBFAMILY	FBgn0083956	ldd
FBgg0000541	ABCB ATP-BINDING CASSETTE TRANSPORTER ATM SUBFAMILY - HALF TRANSPORTERS	FBgn0030403	CG1824
FBgg0000541	ABCB ATP-BINDING CASSETTE TRANSPORTER ATM SUBFAMILY - HALF TRANSPORTERS	FBgn0023536	CG3156
FBgg0000551	ABCB ATP-BINDING CASSETTE TRANSPORTER SUBFAMILY - FULL TRANSPORTERS	FBgn0035695	CG10226
FBgg0000551	ABCB ATP-BINDING CASSETTE TRANSPORTER SUBFAMILY - FULL TRANSPORTERS	FBgn0004512	Mdr49
FBgg0000551	ABCB ATP-BINDING CASSETTE TRANSPORTER SUBFAMILY - FULL TRANSPORTERS	FBgn0010241	Mdr50
FBgg0000551	ABCB ATP-BINDING CASSETTE TRANSPORTER SUBFAMILY - FULL TRANSPORTERS	FBgn0004513	Mdr65
FBgg0000548	ABCC ATP-BINDING CASSETTE TRANSPORTER SUBFAMILY	FBgn0039207	Cftr
FBgg0000548	ABCC ATP-BINDING CASSETTE TRANSPORTER SUBFAMILY	FBgn0034612	CG10505
FBgg0000548	ABCC ATP-BINDING CASSETTE TRANSPORTER SUBFAMILY	FBgn0039645	CG11898
FBgg0000548	ABCC ATP-BINDING CASSETTE TRANSPORTER SUBFAMILY	FBgn0051792	CG31792
FBgg0000548	ABCC ATP-BINDING CASSETTE TRANSPORTER SUBFAMILY	FBgn0051793	CG31793
FBgg0000548	ABCC ATP-BINDING CASSETTE TRANSPORTER SUBFAMILY	FBgn0032026	CG7627
FBgg0000548	ABCC ATP-BINDING CASSETTE TRANSPORTER SUBFAMILY	FBgn0032018	CG7806
FBgg0000548	ABCC ATP-BINDING CASSETTE TRANSPORTER SUBFAMILY	FBgn0032908	CG9270
FBgg0000548	ABCC ATP-BINDING CASSETTE TRANSPORTER SUBFAMILY	FBgn0010549	l(2)03659
FBgg0000548	ABCC ATP-BINDING CASSETTE TRANSPORTER SUBFAMILY	FBgn0032456	MRP
FBgg0000548	ABCC ATP-BINDING CASSETTE TRANSPORTER SUBFAMILY	FBgn0263316	Mrp4
FBgg0000548	ABCC ATP-BINDING CASSETTE TRANSPORTER SUBFAMILY	FBgn0038740	Mrp5
FBgg0000548	ABCC ATP-BINDING CASSETTE TRANSPORTER SUBFAMILY	FBgn0039644	rdog
FBgg0000543	ABCD ATP-BINDING CASSETTE TRANSPORTER SUBFAMILY	FBgn0039890	Abcd1
FBgg0000543	ABCD ATP-BINDING CASSETTE TRANSPORTER SUBFAMILY	FBgn0031069	Abcd3
FBgg0000546	ABCF ATP-BINDING CASSETTE TRANSPORTER SUBFAMILY	FBgn0030321	CG1703
FBgg0000546	ABCF ATP-BINDING CASSETTE TRANSPORTER SUBFAMILY	FBgn0030672	CG9281
FBgg0000546	ABCF ATP-BINDING CASSETTE TRANSPORTER SUBFAMILY	FBgn0036888	CG9330
FBgg0000540	ABCG ATP-BINDING CASSETTE TRANSPORTER SUBFAMILY	FBgn0020762	Atet
FBgg0000540	ABCG ATP-BINDING CASSETTE TRANSPORTER SUBFAMILY	FBgn0264494	CG17646
FBgg0000540	ABCG ATP-BINDING CASSETTE TRANSPORTER SUBFAMILY	FBgn0288229	CG3164
FBgg0000540	ABCG ATP-BINDING CASSETTE TRANSPORTER SUBFAMILY	FBgn0031449	CG31689
FBgg0000540	ABCG ATP-BINDING CASSETTE TRANSPORTER SUBFAMILY	FBgn0052091	CG32091
FBgg0000540	ABCG ATP-BINDING CASSETTE TRANSPORTER SUBFAMILY	FBgn0031220	CG4822
FBgg0000540	ABCG ATP-BINDING CASSETTE TRANSPORTER SUBFAMILY	FBgn0032167	CG5853
FBgg0000540	ABCG ATP-BINDING CASSETTE TRANSPORTER SUBFAMILY	FBgn0031516	CG9663
FBgg0000540	ABCG ATP-BINDING CASSETTE TRANSPORTER SUBFAMILY	FBgn0031515	CG9664
FBgg0000540	ABCG ATP-BINDING CASSETTE TRANSPORTER SUBFAMILY	FBgn0020445	E23
FBgg0000540	ABCG ATP-BINDING CASSETTE TRANSPORTER SUBFAMILY	FBgn0003515	st
FBgg0000540	ABCG ATP-BINDING CASSETTE TRANSPORTER SUBFAMILY	FBgn0003996	w
FBgg0000550	ABCH ATP-BINDING CASSETTE TRANSPORTER SUBFAMILY	FBgn0031734	CG11147
FBgg0000550	ABCH ATP-BINDING CASSETTE TRANSPORTER SUBFAMILY	FBgn0053970	osy
FBgg0000550	ABCH ATP-BINDING CASSETTE TRANSPORTER SUBFAMILY	FBgn0039594	snu
FBgg0001358	ACID CARBON-CARBON HYDROLASES	FBgn0036346	CG11251
FBgg0001358	ACID CARBON-CARBON HYDROLASES	FBgn0038924	CG6028
FBgg0000961	ACID PHOSPHATASES	FBgn0000032	Acph-1
FBgg0000961	ACID PHOSPHATASES	FBgn0038912	CG6656
FBgg0000961	ACID PHOSPHATASES	FBgn0036875	CG9449
FBgg0000961	ACID PHOSPHATASES	FBgn0036876	CG9451
FBgg0000961	ACID PHOSPHATASES	FBgn0036877	CG9452
FBgg0000961	ACID PHOSPHATASES	FBgn0026061	Mipp1
FBgg0000961	ACID PHOSPHATASES	FBgn0026060	Mipp2
FBgg0000961	ACID PHOSPHATASES	FBgn0040077	primo-1
FBgg0000961	ACID PHOSPHATASES	FBgn0040076	primo-2
FBgg0001740	ACID TRIGLYCERIDE LIPASES	FBgn0034990	CG11406
FBgg0001740	ACID TRIGLYCERIDE LIPASES	FBgn0038067	CG11598
FBgg0001740	ACID TRIGLYCERIDE LIPASES	FBgn0038068	CG11600
FBgg0001740	ACID TRIGLYCERIDE LIPASES	FBgn0038069	CG11608
FBgg0001740	ACID TRIGLYCERIDE LIPASES	FBgn0265264	CG17097
FBgg0001740	ACID TRIGLYCERIDE LIPASES	FBgn0043825	CG18284
FBgg0001740	ACID TRIGLYCERIDE LIPASES	FBgn0032265	CG18301
FBgg0001740	ACID TRIGLYCERIDE LIPASES	FBgn0032266	CG18302
FBgg0001740	ACID TRIGLYCERIDE LIPASES	FBgn0042207	CG18530
FBgg0001740	ACID TRIGLYCERIDE LIPASES	FBgn0031533	CG2772
FBgg0001740	ACID TRIGLYCERIDE LIPASES	FBgn0051089	CG31089
FBgg0001740	ACID TRIGLYCERIDE LIPASES	FBgn0051091	CG31091
FBgg0001740	ACID TRIGLYCERIDE LIPASES	FBgn0051871	CG31871
FBgg0001740	ACID TRIGLYCERIDE LIPASES	FBgn0051872	CG31872
FBgg0001740	ACID TRIGLYCERIDE LIPASES	FBgn0032981	CG3635
FBgg0001740	ACID TRIGLYCERIDE LIPASES	FBgn0038070	CG6753
FBgg0001740	ACID TRIGLYCERIDE LIPASES	FBgn0032271	CG7329
FBgg0001740	ACID TRIGLYCERIDE LIPASES	FBgn0023496	Lip1
FBgg0001740	ACID TRIGLYCERIDE LIPASES	FBgn0024740	Lip2
FBgg0001740	ACID TRIGLYCERIDE LIPASES	FBgn0023495	Lip3
FBgg0001740	ACID TRIGLYCERIDE LIPASES	FBgn0032264	Lip4
FBgg0001740	ACID TRIGLYCERIDE LIPASES	FBgn0036996	mag
FBgg0001740	ACID TRIGLYCERIDE LIPASES	FBgn0033999	vaha
FBgg0000839	ACID-AMINO ACID LIGASES	FBgn0030407	Fpgs1
FBgg0000839	ACID-AMINO ACID LIGASES	FBgn0051773	Fpgs2
FBgg0000839	ACID-AMINO ACID LIGASES	FBgn0030823	TTLL1A
FBgg0000839	ACID-AMINO ACID LIGASES	FBgn0052238	TTLL1B
FBgg0000839	ACID-AMINO ACID LIGASES	FBgn0026147	TTLL4A
FBgg0000839	ACID-AMINO ACID LIGASES	FBgn0031574	TTLL4B
FBgg0000839	ACID-AMINO ACID LIGASES	FBgn0034459	TTLL6A
FBgg0000839	ACID-AMINO ACID LIGASES	FBgn0039501	TTLL6B
FBgg0000838	ACID-AMMONIA LIGASES	FBgn0001142	Gs1
FBgg0000838	ACID-AMMONIA LIGASES	FBgn0001145	Gs2
FBgg0000888	ACONITASES	FBgn0024958	Irp-1A
FBgg0000888	ACONITASES	FBgn0024957	Irp-1B
FBgg0000888	ACONITASES	FBgn0010100	mAcon1
FBgg0000888	ACONITASES	FBgn0037862	mAcon2
FBgg0001202	ACYL TO ALKYL ACYLTRANSFERASES	FBgn0261955	Cs1
FBgg0001202	ACYL TO ALKYL ACYLTRANSFERASES	FBgn0037988	Cs2
FBgg0000990	ACYL-COA DEHYDROGENASES	FBgn0038742	Arc42
FBgg0000990	ACYL-COA DEHYDROGENASES	FBgn0036824	CG3902
FBgg0000990	ACYL-COA DEHYDROGENASES	FBgn0037999	CG4860
FBgg0000990	ACYL-COA DEHYDROGENASES	FBgn0035911	Ivd
FBgg0000990	ACYL-COA DEHYDROGENASES	FBgn0035811	Mcad
FBgg0001539	ACYL-COA HYDROLASES	FBgn0031844	CG13771
FBgg0001539	ACYL-COA HYDROLASES	FBgn0039854	CG1635
FBgg0001539	ACYL-COA HYDROLASES	FBgn0039855	CG1638
FBgg0001539	ACYL-COA HYDROLASES	FBgn0035355	CG16985
FBgg0001539	ACYL-COA HYDROLASES	FBgn0035356	CG16986
FBgg0001539	ACYL-COA HYDROLASES	FBgn0039856	CG1774
FBgg0000991	ACYL-COA OXIDASES	FBgn0027572	Acox1
FBgg0000991	ACYL-COA OXIDASES	FBgn0031813	Acox3
FBgg0000991	ACYL-COA OXIDASES	FBgn0034629	Acox57D-d
FBgg0000991	ACYL-COA OXIDASES	FBgn0034628	Acox57D-p
FBgg0000991	ACYL-COA OXIDASES	FBgn0032775	CG17544
FBgg0000991	ACYL-COA OXIDASES	FBgn0029924	CG4586
FBgg0001376	ACYLGLYCEROL LIPASES	FBgn0039341	CG5112
FBgg0001376	ACYLGLYCEROL LIPASES	FBgn0038803	CG5191
FBgg0001376	ACYLGLYCEROL LIPASES	FBgn0037548	CG7900
FBgg0001376	ACYLGLYCEROL LIPASES	FBgn0037547	CG7910
FBgg0001376	ACYLGLYCEROL LIPASES	FBgn0033717	CG8839
FBgg0001601	ACYLPHOSPHATASES	FBgn0025115	Acyp
FBgg0001601	ACYLPHOSPHATASES	FBgn0038363	Acyp2
FBgg0001601	ACYLPHOSPHATASES	FBgn0040524	CG11052
FBgg0001601	ACYLPHOSPHATASES	FBgn0031700	CG14022
FBgg0001601	ACYLPHOSPHATASES	FBgn0033893	CG18371
FBgg0001601	ACYLPHOSPHATASES	FBgn0085190	CG34161
FBgg0001339	ADENOSINE DEAMINASES	FBgn0026086	Adar
FBgg0001339	ADENOSINE DEAMINASES	FBgn0028658	Adat1
FBgg0001339	ADENOSINE DEAMINASES	FBgn0036752	Adgf-A
FBgg0001339	ADENOSINE DEAMINASES	FBgn0043025	Adgf-A2
FBgg0001339	ADENOSINE DEAMINASES	FBgn0036751	Adgf-B
FBgg0001339	ADENOSINE DEAMINASES	FBgn0038173	Adgf-C
FBgg0001339	ADENOSINE DEAMINASES	FBgn0038172	Adgf-D
FBgg0002097	ADENOSINE MONOPHOSPHORAMIDASES	FBgn0031378	CG15362
FBgg0002097	ADENOSINE MONOPHOSPHORAMIDASES	FBgn0054015	CG34015
FBgg0000874	ADENYLATE CYCLASES	FBgn0040510	ACXA
FBgg0000874	ADENYLATE CYCLASES	FBgn0040509	ACXB
FBgg0000874	ADENYLATE CYCLASES	FBgn0040508	ACXC
FBgg0000874	ADENYLATE CYCLASES	FBgn0040507	ACXD
FBgg0000874	ADENYLATE CYCLASES	FBgn0040506	ACXE
FBgg0000874	ADENYLATE CYCLASES	FBgn0003301	Adcy1
FBgg0000874	ADENYLATE CYCLASES	FBgn0052305	CG32305
FBgg0000874	ADENYLATE CYCLASES	FBgn0263131	CG43373
FBgg0002082	ALDEHYDE DEHYDROGENASES (NAD-DEPENDENT)	FBgn0000055	Adh
FBgg0002082	ALDEHYDE DEHYDROGENASES (NAD-DEPENDENT)	FBgn0012036	Aldh
FBgg0002082	ALDEHYDE DEHYDROGENASES (NAD-DEPENDENT)	FBgn0051075	CG31075
FBgg0002082	ALDEHYDE DEHYDROGENASES (NAD-DEPENDENT)	FBgn0032945	CG8665
FBgg0001114	ALDEHYDE OR KETONIC GROUP TRANSFERASES	FBgn0037607	Tkt
FBgg0000986	ALDEHYDE OR OXO OXIDOREDUCTASES, WITH OXYGEN AS ACCEPTOR	FBgn0267408	AOX1
FBgg0000986	ALDEHYDE OR OXO OXIDOREDUCTASES, WITH OXYGEN AS ACCEPTOR	FBgn0038348	AOX2
FBgg0000986	ALDEHYDE OR OXO OXIDOREDUCTASES, WITH OXYGEN AS ACCEPTOR	FBgn0038349	AOX3
FBgg0000986	ALDEHYDE OR OXO OXIDOREDUCTASES, WITH OXYGEN AS ACCEPTOR	FBgn0038350	AOX4
FBgg0000871	ALDEHYDE-LYASES	FBgn0000064	Aldo
FBgg0001689	ALDOSE REDUCTASES	FBgn0086254	Ar1
FBgg0001689	ALDOSE REDUCTASES	FBgn0036290	Ar2
FBgg0001689	ALDOSE REDUCTASES	FBgn0027552	Ar3
FBgg0001689	ALDOSE REDUCTASES	FBgn0033101	Ar4
FBgg0001689	ALDOSE REDUCTASES	FBgn0037537	Ar5
FBgg0001689	ALDOSE REDUCTASES	FBgn0035476	Ar6
FBgg0001689	ALDOSE REDUCTASES	FBgn0036183	Ar7
FBgg0001689	ALDOSE REDUCTASES	FBgn0058064	ARY
FBgg0000960	ALKALINE PHOSPHATASES	FBgn0283479	Alp1
FBgg0000960	ALKALINE PHOSPHATASES	FBgn0035619	Alp10
FBgg0000960	ALKALINE PHOSPHATASES	FBgn0030661	Alp11
FBgg0000960	ALKALINE PHOSPHATASES	FBgn0032779	Alp12
FBgg0000960	ALKALINE PHOSPHATASES	FBgn0283480	Alp2
FBgg0000960	ALKALINE PHOSPHATASES	FBgn0016123	Alp4
FBgg0000960	ALKALINE PHOSPHATASES	FBgn0038845	Alp5
FBgg0000960	ALKALINE PHOSPHATASES	FBgn0033423	Alp6
FBgg0000960	ALKALINE PHOSPHATASES	FBgn0034710	Alp7
FBgg0000960	ALKALINE PHOSPHATASES	FBgn0034712	Alp8
FBgg0000960	ALKALINE PHOSPHATASES	FBgn0035620	Alp9
FBgg0000960	ALKALINE PHOSPHATASES	FBgn0043791	phu
FBgg0000796	ALPHA-1,4-N-ACETYLGALACTOSAMINYLTRANSFERASES	FBgn0031491	alpha4GT1
FBgg0000796	ALPHA-1,4-N-ACETYLGALACTOSAMINYLTRANSFERASES	FBgn0039378	alpha4GT2
FBgg0000863	ALPHA-GALACTOSIDASES	FBgn0032192	CG5731
FBgg0000863	ALPHA-GALACTOSIDASES	FBgn0034117	CG7997
FBgg0001349	ALPHA-GLUCOSIDASES	FBgn0002570	Mal-A1
FBgg0001349	ALPHA-GLUCOSIDASES	FBgn0002569	Mal-A2
FBgg0001349	ALPHA-GLUCOSIDASES	FBgn0002571	Mal-A3
FBgg0001349	ALPHA-GLUCOSIDASES	FBgn0033294	Mal-A4
FBgg0001349	ALPHA-GLUCOSIDASES	FBgn0050359	Mal-A5
FBgg0001349	ALPHA-GLUCOSIDASES	FBgn0050360	Mal-A6
FBgg0001349	ALPHA-GLUCOSIDASES	FBgn0033296	Mal-A7
FBgg0001349	ALPHA-GLUCOSIDASES	FBgn0033297	Mal-A8
FBgg0001349	ALPHA-GLUCOSIDASES	FBgn0032381	Mal-B1
FBgg0001349	ALPHA-GLUCOSIDASES	FBgn0032382	Mal-B2
FBgg0000867	AMIDINE-LYASES	FBgn0039109	CG10365
FBgg0000867	AMIDINE-LYASES	FBgn0030411	CG2540
FBgg0000867	AMIDINE-LYASES	FBgn0035082	CG2811
FBgg0000867	AMIDINE-LYASES	FBgn0052196	CG32196
FBgg0000867	AMIDINE-LYASES	FBgn0036787	CG4306
FBgg0000867	AMIDINE-LYASES	FBgn0283510	Pal1
FBgg0000867	AMIDINE-LYASES	FBgn0262728	Pal2
FBgg0000867	AMIDINE-LYASES	FBgn0035083	Tina-1
FBgg0001139	AMIDOPHOSPHORIBOSYLTRANSFERASES	FBgn0004901	Prat
FBgg0001139	AMIDOPHOSPHORIBOSYLTRANSFERASES	FBgn0041194	Prat2
FBgg0001367	AMINOACYL-TRNA HYDROLASES	FBgn0026566	CG1307
FBgg0001367	AMINOACYL-TRNA HYDROLASES	FBgn0038107	CG17327
FBgg0001303	AMINOACYLASES	FBgn0039051	CG17109
FBgg0001303	AMINOACYLASES	FBgn0039050	CG17110
FBgg0001303	AMINOACYLASES	FBgn0037818	CG6465
FBgg0001303	AMINOACYLASES	FBgn0039049	CG6726
FBgg0001303	AMINOACYLASES	FBgn0039052	CG6733
FBgg0001303	AMINOACYLASES	FBgn0039053	CG6738
FBgg0001348	AMYLASES	FBgn0000078	Amy-d
FBgg0001348	AMYLASES	FBgn0000079	Amy-p
FBgg0001348	AMYLASES	FBgn0020506	Amyrel
FBgg0001389	ANGIOTENSIN-CONVERTING ENZYME-LIKE PEPTIDYL-DIPEPTIDASES	FBgn0016122	Acer
FBgg0001389	ANGIOTENSIN-CONVERTING ENZYME-LIKE PEPTIDYL-DIPEPTIDASES	FBgn0012037	Ance
FBgg0000322	ARF GTPASES	FBgn0010348	Arf1
FBgg0000322	ARF GTPASES	FBgn0013749	Arf4
FBgg0001778	ARGONAUTE ENDORIBONUCLEASES	FBgn0250816	AGO3
FBgg0001778	ARGONAUTE ENDORIBONUCLEASES	FBgn0000146	aub
FBgg0001778	ARGONAUTE ENDORIBONUCLEASES	FBgn0004872	piwi
FBgg0001629	ARYLALKYLAMINE N-ACETYLTRANSFERASES	FBgn0031791	AANATL2
FBgg0001629	ARYLALKYLAMINE N-ACETYLTRANSFERASES	FBgn0032839	AANATL3
FBgg0001629	ARYLALKYLAMINE N-ACETYLTRANSFERASES	FBgn0034429	AANATL4
FBgg0001629	ARYLALKYLAMINE N-ACETYLTRANSFERASES	FBgn0034428	AANATL6
FBgg0001629	ARYLALKYLAMINE N-ACETYLTRANSFERASES	FBgn0029813	AgmNAT
FBgg0001620	ARYLESTERASES	FBgn0015737	Hmu
FBgg0001620	ARYLESTERASES	FBgn0041780	Ssl2
FBgg0001692	ASCORBATE OXIDASES	FBgn0032116	Mco1
FBgg0001307	ASPARAGINASES	FBgn0029689	CG6428
FBgg0001307	ASPARAGINASES	FBgn0037759	CG8526
FBgg0002096	ASPARTYLGLUCOSAMINIDASES	FBgn0034427	CG10474
FBgg0002096	ASPARTYLGLUCOSAMINIDASES	FBgn0033431	CG1827
FBgg0002096	ASPARTYLGLUCOSAMINIDASES	FBgn0034665	CG4372
FBgg0001447	ASTACINS	FBgn0037395	CG10280
FBgg0001447	ASTACINS	FBgn0028947	CG11865
FBgg0001447	ASTACINS	FBgn0028948	CG15253
FBgg0001447	ASTACINS	FBgn0028949	CG15254
FBgg0001447	ASTACINS	FBgn0028950	CG15255
FBgg0001447	ASTACINS	FBgn0039180	CG5715
FBgg0001447	ASTACINS	FBgn0030947	CG6696
FBgg0001447	ASTACINS	FBgn0039069	CG6763
FBgg0001447	ASTACINS	FBgn0028945	CG7631
FBgg0001447	ASTACINS	FBgn0028944	Semp1
FBgg0001447	ASTACINS	FBgn0003719	tld
FBgg0001447	ASTACINS	FBgn0004885	tok
FBgg0001445	ATG8 PROTEASES	FBgn0031298	Atg4a
FBgg0001445	ATG8 PROTEASES	FBgn0038325	Atg4b
FBgg0001745	ATP-DEPENDENT FE-S CLUSTER CHAPERONES	FBgn0032597	Nubp1
FBgg0001745	ATP-DEPENDENT FE-S CLUSTER CHAPERONES	FBgn0037011	Nubp2
FBgg0001990	ATYPICAL PROTEIN KINASE C SUBFAMILY	FBgn0261854	aPKC
FBgg0000233	ATYPICAL PROTEIN KINASES	FBgn0035039	Adck1
FBgg0000233	ATYPICAL PROTEIN KINASES	FBgn0036142	Adck5
FBgg0000381	AXONEMAL INNER ARM DYNEIN HEAVY CHAINS	FBgn0283476	Dhc16F
FBgg0000381	AXONEMAL INNER ARM DYNEIN HEAVY CHAINS	FBgn0013810	Dhc36C
FBgg0000381	AXONEMAL INNER ARM DYNEIN HEAVY CHAINS	FBgn0013811	Dhc62B
FBgg0000381	AXONEMAL INNER ARM DYNEIN HEAVY CHAINS	FBgn0013813	Dhc98D
FBgg0000381	AXONEMAL INNER ARM DYNEIN HEAVY CHAINS	FBgn0035581	Dnah3
FBgg0000381	AXONEMAL INNER ARM DYNEIN HEAVY CHAINS	FBgn0001313	kl-2
FBgg0000380	AXONEMAL OUTER ARM DYNEIN HEAVY CHAINS	FBgn0039510	CG3339
FBgg0000380	AXONEMAL OUTER ARM DYNEIN HEAVY CHAINS	FBgn0287844	Dhc1
FBgg0000380	AXONEMAL OUTER ARM DYNEIN HEAVY CHAINS	FBgn0013812	Dhc93AB
FBgg0000380	AXONEMAL OUTER ARM DYNEIN HEAVY CHAINS	FBgn0267432	kl-3
FBgg0000380	AXONEMAL OUTER ARM DYNEIN HEAVY CHAINS	FBgn0267433	kl-5
FBgg0001311	BETA 1,3-N-ACETYLGLUCOSAMINYLTRANSFERASE	FBgn0000221	brn
FBgg0001738	BETA HYDROXY ACID DEHYDROGENASES	FBgn0286508	Had1
FBgg0001738	BETA HYDROXY ACID DEHYDROGENASES	FBgn0033949	Had2
FBgg0000252	BETA TUBULINS	FBgn0284243	betaTub56D
FBgg0000252	BETA TUBULINS	FBgn0288686	betaTub60D
FBgg0000252	BETA TUBULINS	FBgn0003889	betaTub85D
FBgg0000252	BETA TUBULINS	FBgn0003890	betaTub97EF
FBgg0000860	BETA-GALACTOSIDASES	FBgn0260746	Ect3
FBgg0000860	BETA-GALACTOSIDASES	FBgn0001089	Gal
FBgg0001347	BETA-GLUCURONIDASES	FBgn0270927	betaGlu
FBgg0001347	BETA-GLUCURONIDASES	FBgn0034417	CG15117
FBgg0001321	BETA-N-ACETYLGLUCOSAMINE BETA-1,3-GALACTOSYLTRANSFERASES	FBgn0035558	CG11357
FBgg0001321	BETA-N-ACETYLGLUCOSAMINE BETA-1,3-GALACTOSYLTRANSFERASES	FBgn0050036	CG30036
FBgg0001321	BETA-N-ACETYLGLUCOSAMINE BETA-1,3-GALACTOSYLTRANSFERASES	FBgn0050037	CG30037
FBgg0001321	BETA-N-ACETYLGLUCOSAMINE BETA-1,3-GALACTOSYLTRANSFERASES	FBgn0040373	CG3038
FBgg0001321	BETA-N-ACETYLGLUCOSAMINE BETA-1,3-GALACTOSYLTRANSFERASES	FBgn0031988	CG8668
FBgg0001321	BETA-N-ACETYLGLUCOSAMINE BETA-1,3-GALACTOSYLTRANSFERASES	FBgn0031986	CG8673
FBgg0001321	BETA-N-ACETYLGLUCOSAMINE BETA-1,3-GALACTOSYLTRANSFERASES	FBgn0053145	GalT1
FBgg0000856	BETA-N-ACETYLHEXOSAMINIDASES	FBgn0045063	fdl
FBgg0000856	BETA-N-ACETYLHEXOSAMINIDASES	FBgn0041630	Hexo1
FBgg0000856	BETA-N-ACETYLHEXOSAMINIDASES	FBgn0041629	Hexo2
FBgg0001632	C-ACETYLTRANSFERASES	FBgn0040064	Acaa
FBgg0001632	C-ACETYLTRANSFERASES	FBgn0035203	Acat2
FBgg0001632	C-ACETYLTRANSFERASES	FBgn0036208	Gcat
FBgg0000240	CALCIUM/CALMODULIN-DEPENDENT PROTEIN KINASES	FBgn0016126	CaMKI
FBgg0000240	CALCIUM/CALMODULIN-DEPENDENT PROTEIN KINASES	FBgn0264607	CaMKII
FBgg0000240	CALCIUM/CALMODULIN-DEPENDENT PROTEIN KINASES	FBgn0038630	Tssk
FBgg0000240	CALCIUM/CALMODULIN-DEPENDENT PROTEIN KINASES	FBgn0031784	Tssk2
FBgg0001407	CALPAINS	FBgn0012051	CalpA
FBgg0001407	CALPAINS	FBgn0025866	CalpB
FBgg0001260	CARBOHYDRATE KINASES	FBgn0025640	CG13369
FBgg0001260	CARBOHYDRATE KINASES	FBgn0032424	CG17010
FBgg0001260	CARBOHYDRATE KINASES	FBgn0038463	CG3534
FBgg0001260	CARBOHYDRATE KINASES	FBgn0031279	CG3544
FBgg0001260	CARBOHYDRATE KINASES	FBgn0001186	Hex-A
FBgg0001260	CARBOHYDRATE KINASES	FBgn0001187	Hex-C
FBgg0001260	CARBOHYDRATE KINASES	FBgn0042710	Hex-T
FBgg0001260	CARBOHYDRATE KINASES	FBgn0036942	Khk
FBgg0001260	CARBOHYDRATE KINASES	FBgn0036161	Khk2
FBgg0001671	CARBOHYDRATE PHOSPHATASES	FBgn0031907	Tpp
FBgg0001671	CARBOHYDRATE PHOSPHATASES	FBgn0027560	Tps1
FBgg0000825	CARBON-HALIDE LYASES	FBgn0001149	GstD1
FBgg0000870	CARBON-OXYGEN LYASES, ACTING ON PHOSPHATES	FBgn0036381	CG8745
FBgg0000885	CARBONIC ANHYDRASES	FBgn0027844	CAH1
FBgg0000885	CARBONIC ANHYDRASES	FBgn0033542	CAH13
FBgg0000885	CARBONIC ANHYDRASES	FBgn0034554	CAH14
FBgg0000885	CARBONIC ANHYDRASES	FBgn0034560	CAH15
FBgg0000885	CARBONIC ANHYDRASES	FBgn0040628	CAH16
FBgg0000885	CARBONIC ANHYDRASES	FBgn0027843	CAH2
FBgg0000885	CARBONIC ANHYDRASES	FBgn0030056	CAH3
FBgg0000885	CARBONIC ANHYDRASES	FBgn0039235	CAH4
FBgg0000885	CARBONIC ANHYDRASES	FBgn0040629	CAH5
FBgg0000885	CARBONIC ANHYDRASES	FBgn0039838	CAH6
FBgg0000885	CARBONIC ANHYDRASES	FBgn0037788	CAH7
FBgg0000885	CARBONIC ANHYDRASES	FBgn0038956	CAH8
FBgg0000885	CARBONIC ANHYDRASES	FBgn0039486	CAH9
FBgg0000885	CARBONIC ANHYDRASES	FBgn0029962	CARPA
FBgg0000885	CARBONIC ANHYDRASES	FBgn0052698	CARPB
FBgg0000872	CARBOXY-LYASES	FBgn0000075	amd
FBgg0000872	CARBOXY-LYASES	FBgn0000422	Ddc
FBgg0000872	CARBOXY-LYASES	FBgn0005619	Hdc
FBgg0000872	CARBOXY-LYASES	FBgn0013307	Odc1
FBgg0000872	CARBOXY-LYASES	FBgn0013308	Odc2
FBgg0000872	CARBOXY-LYASES	FBgn0003067	Pepck1
FBgg0000872	CARBOXY-LYASES	FBgn0034356	Pepck2
FBgg0000872	CARBOXY-LYASES	FBgn0259977	Tdc1
FBgg0000872	CARBOXY-LYASES	FBgn0050446	Tdc2
FBgg0001817	CARBOXYLESTERASES	FBgn0015568	alpha-Est1
FBgg0001817	CARBOXYLESTERASES	FBgn0015569	alpha-Est10
FBgg0001817	CARBOXYLESTERASES	FBgn0015570	alpha-Est2
FBgg0001817	CARBOXYLESTERASES	FBgn0015571	alpha-Est3
FBgg0001817	CARBOXYLESTERASES	FBgn0015572	alpha-Est4
FBgg0001817	CARBOXYLESTERASES	FBgn0261393	alpha-Est5
FBgg0001817	CARBOXYLESTERASES	FBgn0015574	alpha-Est6
FBgg0001817	CARBOXYLESTERASES	FBgn0015575	alpha-Est7
FBgg0001817	CARBOXYLESTERASES	FBgn0015576	alpha-Est8
FBgg0001817	CARBOXYLESTERASES	FBgn0015577	alpha-Est9
FBgg0001817	CARBOXYLESTERASES	FBgn0265271	CG14717
FBgg0001817	CARBOXYLESTERASES	FBgn0029942	CG2059
FBgg0001817	CARBOXYLESTERASES	FBgn0032131	CG3841
FBgg0001817	CARBOXYLESTERASES	FBgn0027584	CG4757
FBgg0001817	CARBOXYLESTERASES	FBgn0032242	CG5355
FBgg0001817	CARBOXYLESTERASES	FBgn0029690	CG6414
FBgg0001817	CARBOXYLESTERASES	FBgn0000326	clt
FBgg0001817	CARBOXYLESTERASES	FBgn0000592	Est-6
FBgg0001817	CARBOXYLESTERASES	FBgn0000594	Est-P
FBgg0001817	CARBOXYLESTERASES	FBgn0037090	Est-Q
FBgg0001817	CARBOXYLESTERASES	FBgn0289745	Est17
FBgg0001817	CARBOXYLESTERASES	FBgn0034736	gas
FBgg0001817	CARBOXYLESTERASES	FBgn0010052	Jhe
FBgg0001817	CARBOXYLESTERASES	FBgn0034076	Jhedup
FBgg0000100	CASPASES	FBgn0010501	Dcp-1
FBgg0000100	CASPASES	FBgn0028381	Decay
FBgg0000100	CASPASES	FBgn0019972	Drice
FBgg0001036	CATALASES	FBgn0000261	Cat
FBgg0001036	CATALASES	FBgn0032061	CatB
FBgg0001681	CDC25 FAMILY PROTEIN PHOSPHATASES	FBgn0003525	stg
FBgg0001681	CDC25 FAMILY PROTEIN PHOSPHATASES	FBgn0002673	twe
FBgg0001033	CH OR CH2 GROUP OXIDOREDUCTASES	FBgn0003308	ry
FBgg0000999	CH-NH OXIDOREDUCTASES, NAD OR NADP AS ACCEPTOR	FBgn0032945	CG8665
FBgg0000999	CH-NH OXIDOREDUCTASES, NAD OR NADP AS ACCEPTOR	FBgn0015781	P5cr
FBgg0000999	CH-NH OXIDOREDUCTASES, NAD OR NADP AS ACCEPTOR	FBgn0038516	P5cr-2
FBgg0001691	CH-NH OXIDOREDUCTASES, OXYGEN AS ACCEPTOR	FBgn0002036	CG10561
FBgg0001691	CH-NH OXIDOREDUCTASES, OXYGEN AS ACCEPTOR	FBgn0035943	CG5653
FBgg0001691	CH-NH OXIDOREDUCTASES, OXYGEN AS ACCEPTOR	FBgn0036750	CG6034
FBgg0001691	CH-NH OXIDOREDUCTASES, OXYGEN AS ACCEPTOR	FBgn0036749	CG7460
FBgg0001691	CH-NH OXIDOREDUCTASES, OXYGEN AS ACCEPTOR	FBgn0033584	CG7737
FBgg0001691	CH-NH OXIDOREDUCTASES, OXYGEN AS ACCEPTOR	FBgn0037606	CG8032
FBgg0000995	CH-NH2 OXIDOREDUCTASES, NAD OR NADP AS ACCEPTOR	FBgn0039071	bb8
FBgg0000995	CH-NH2 OXIDOREDUCTASES, NAD OR NADP AS ACCEPTOR	FBgn0001098	Gdh
FBgg0000997	CH-NH2 OXIDOREDUCTASES, OXYGEN AS ACCEPTOR	FBgn0051473	CG31473
FBgg0000997	CH-NH2 OXIDOREDUCTASES, OXYGEN AS ACCEPTOR	FBgn0033543	Daao1
FBgg0000997	CH-NH2 OXIDOREDUCTASES, OXYGEN AS ACCEPTOR	FBgn0031860	Daao2
FBgg0000997	CH-NH2 OXIDOREDUCTASES, OXYGEN AS ACCEPTOR	FBgn0051472	sgll
FBgg0000925	CH-OH STEROID DEHYDROGENASES	FBgn0026268	Antdh
FBgg0000925	CH-OH STEROID DEHYDROGENASES	FBgn0030073	CG10962
FBgg0000925	CH-OH STEROID DEHYDROGENASES	FBgn0038878	CG3301
FBgg0000925	CH-OH STEROID DEHYDROGENASES	FBgn0069973	CG40485
FBgg0000925	CH-OH STEROID DEHYDROGENASES	FBgn0263830	CG40486
FBgg0000925	CH-OH STEROID DEHYDROGENASES	FBgn0036380	CG8757
FBgg0000925	CH-OH STEROID DEHYDROGENASES	FBgn0031775	CG9150
FBgg0000925	CH-OH STEROID DEHYDROGENASES	FBgn0030332	CG9360
FBgg0001804	CHITIN DEACETYLASES	FBgn0051973	Cda5
FBgg0001804	CHITIN DEACETYLASES	FBgn0032598	ChLD3
FBgg0001804	CHITIN DEACETYLASES	FBgn0260653	serp
FBgg0001314	CHITIN SYNTHASES	FBgn0029091	Chs2
FBgg0001314	CHITIN SYNTHASES	FBgn0001311	kkv
FBgg0000511	CHITINASES	FBgn0250907	Cht10
FBgg0000511	CHITINASES	FBgn0029913	Cht11
FBgg0000511	CHITINASES	FBgn0022702	Cht2
FBgg0000511	CHITINASES	FBgn0022700	Cht4
FBgg0000511	CHITINASES	FBgn0038180	Cht5
FBgg0000511	CHITINASES	FBgn0263132	Cht6
FBgg0000511	CHITINASES	FBgn0035398	Cht7
FBgg0000511	CHITINASES	FBgn0034580	Cht8
FBgg0000511	CHITINASES	FBgn0034582	Cht9
FBgg0000222	CK1 KINASES	FBgn0030384	CG2577
FBgg0000222	CK1 KINASES	FBgn0032650	CG7094
FBgg0000222	CK1 KINASES	FBgn0015024	CkIalpha
FBgg0000222	CK1 KINASES	FBgn0002413	dco
FBgg0001991	CLASSICAL PROTEIN KINASE C SUBFAMILY	FBgn0004784	inaC
FBgg0001991	CLASSICAL PROTEIN KINASE C SUBFAMILY	FBgn0003091	Pkc53E
FBgg0002101	COENZYME A DIPHOSPHATASES	FBgn0032790	CG10194
FBgg0002101	COENZYME A DIPHOSPHATASES	FBgn0032787	CG10195
FBgg0002101	COENZYME A DIPHOSPHATASES	FBgn0032791	CG18094
FBgg0000244	CONVENTIONAL MITOGEN ACTIVATED PROTEIN KINASES	FBgn0015765	p38a
FBgg0000244	CONVENTIONAL MITOGEN ACTIVATED PROTEIN KINASES	FBgn0024846	p38b
FBgg0000244	CONVENTIONAL MITOGEN ACTIVATED PROTEIN KINASES	FBgn0267339	p38c
FBgg0001320	CORE 1 BETA 1,3-GALACTOSYLTRANSFERASES	FBgn0032078	C1GalTA
FBgg0001320	CORE 1 BETA 1,3-GALACTOSYLTRANSFERASES	FBgn0031468	CG2975
FBgg0001320	CORE 1 BETA 1,3-GALACTOSYLTRANSFERASES	FBgn0054056	CG34056
FBgg0001320	CORE 1 BETA 1,3-GALACTOSYLTRANSFERASES	FBgn0054057	CG34057
FBgg0001320	CORE 1 BETA 1,3-GALACTOSYLTRANSFERASES	FBgn0033271	CG8708
FBgg0001320	CORE 1 BETA 1,3-GALACTOSYLTRANSFERASES	FBgn0030984	tgy
FBgg0001275	CREATINE KINASES	FBgn0000116	Argk1
FBgg0001275	CREATINE KINASES	FBgn0035957	Argk2
FBgg0001275	CREATINE KINASES	FBgn0038373	Argk3
FBgg0001621	CTD FAMILY PROTEIN SERINE/THREONINE PHOSPHATASES	FBgn0035426	CG12078
FBgg0001621	CTD FAMILY PROTEIN SERINE/THREONINE PHOSPHATASES	FBgn0033322	CG8584
FBgg0001621	CTD FAMILY PROTEIN SERINE/THREONINE PHOSPHATASES	FBgn0029067	Ctdnep1
FBgg0001621	CTD FAMILY PROTEIN SERINE/THREONINE PHOSPHATASES	FBgn0035124	ttm2
FBgg0001621	CTD FAMILY PROTEIN SERINE/THREONINE PHOSPHATASES	FBgn0032971	ttm3
FBgg0001621	CTD FAMILY PROTEIN SERINE/THREONINE PHOSPHATASES	FBgn0250874	ttm50
FBgg0001393	CYCLIC-NUCLEOTIDE PHOSPHODIESTERASES	FBgn0085370	Pde11
FBgg0001393	CYCLIC-NUCLEOTIDE PHOSPHODIESTERASES	FBgn0000479	Pde4
FBgg0001393	CYCLIC-NUCLEOTIDE PHOSPHODIESTERASES	FBgn0038237	Pde6
FBgg0001393	CYCLIC-NUCLEOTIDE PHOSPHODIESTERASES	FBgn0266377	Pde8
FBgg0001393	CYCLIC-NUCLEOTIDE PHOSPHODIESTERASES	FBgn0259171	Pde9
FBgg0000239	CYCLIN DEPENDENT KINASES	FBgn0013435	Cdc2rk
FBgg0000239	CYCLIN DEPENDENT KINASES	FBgn0004106	Cdk1
FBgg0000239	CYCLIN DEPENDENT KINASES	FBgn0004107	Cdk2
FBgg0000239	CYCLIN DEPENDENT KINASES	FBgn0016696	Pitslre
FBgg0000946	CYCLOPHILINS	FBgn0033527	CG11777
FBgg0000946	CYCLOPHILINS	FBgn0033089	CG17266
FBgg0000946	CYCLOPHILINS	FBgn0034753	CG2852
FBgg0000946	CYCLOPHILINS	FBgn0036415	CG7768
FBgg0000946	CYCLOPHILINS	FBgn0004432	Cyp1
FBgg0000946	CYCLOPHILINS	FBgn0036020	Cyp40
FBgg0000946	CYCLOPHILINS	FBgn0035141	Cypl
FBgg0000946	CYCLOPHILINS	FBgn0039581	Moca-cyp
FBgg0000946	CYCLOPHILINS	FBgn0002936	ninaA
FBgg0001332	CYTIDINE DEAMINASES	FBgn0032003	CG8349
FBgg0001332	CYTIDINE DEAMINASES	FBgn0032002	CG8353
FBgg0001332	CYTIDINE DEAMINASES	FBgn0032001	CG8360
FBgg0001245	CYTIDYLYLTRANSFERASES	FBgn0041342	Pcyt1
FBgg0001245	CYTIDYLYLTRANSFERASES	FBgn0035231	Pcyt2
FBgg0001694	CYTOCHROME P450 - CYP2 CLAN	FBgn0003486	spo
FBgg0001694	CYTOCHROME P450 - CYP2 CLAN	FBgn0086917	spok
FBgg0001695	CYTOCHROME P450 - CYP3 CLAN	FBgn0028940	Cyp28a5
FBgg0001695	CYTOCHROME P450 - CYP3 CLAN	FBgn0030339	Cyp28c1
FBgg0001695	CYTOCHROME P450 - CYP3 CLAN	FBgn0031689	Cyp28d1
FBgg0001695	CYTOCHROME P450 - CYP3 CLAN	FBgn0031688	Cyp28d2
FBgg0001695	CYTOCHROME P450 - CYP3 CLAN	FBgn0030949	Cyp308a1
FBgg0001695	CYTOCHROME P450 - CYP3 CLAN	FBgn0031432	Cyp309a1
FBgg0001695	CYTOCHROME P450 - CYP3 CLAN	FBgn0041337	Cyp309a2
FBgg0001695	CYTOCHROME P450 - CYP3 CLAN	FBgn0032693	Cyp310a1
FBgg0001695	CYTOCHROME P450 - CYP3 CLAN	FBgn0033982	Cyp317a1
FBgg0001695	CYTOCHROME P450 - CYP3 CLAN	FBgn0033304	Cyp6a13
FBgg0001695	CYTOCHROME P450 - CYP3 CLAN	FBgn0033302	Cyp6a14
FBgg0001695	CYTOCHROME P450 - CYP3 CLAN	FBgn0015714	Cyp6a17
FBgg0001695	CYTOCHROME P450 - CYP3 CLAN	FBgn0039519	Cyp6a18
FBgg0001695	CYTOCHROME P450 - CYP3 CLAN	FBgn0033979	Cyp6a19
FBgg0001695	CYTOCHROME P450 - CYP3 CLAN	FBgn0289743	Cyp6a2
FBgg0001695	CYTOCHROME P450 - CYP3 CLAN	FBgn0033980	Cyp6a20
FBgg0001695	CYTOCHROME P450 - CYP3 CLAN	FBgn0288232	Cyp6a21
FBgg0001695	CYTOCHROME P450 - CYP3 CLAN	FBgn0013773	Cyp6a22
FBgg0001695	CYTOCHROME P450 - CYP3 CLAN	FBgn0033978	Cyp6a23
FBgg0001695	CYTOCHROME P450 - CYP3 CLAN	FBgn0013772	Cyp6a8
FBgg0001695	CYTOCHROME P450 - CYP3 CLAN	FBgn0013771	Cyp6a9
FBgg0001695	CYTOCHROME P450 - CYP3 CLAN	FBgn0034756	Cyp6d2
FBgg0001695	CYTOCHROME P450 - CYP3 CLAN	FBgn0039006	Cyp6d4
FBgg0001695	CYTOCHROME P450 - CYP3 CLAN	FBgn0038194	Cyp6d5
FBgg0001695	CYTOCHROME P450 - CYP3 CLAN	FBgn0025454	Cyp6g1
FBgg0001695	CYTOCHROME P450 - CYP3 CLAN	FBgn0033696	Cyp6g2
FBgg0001695	CYTOCHROME P450 - CYP3 CLAN	FBgn0031182	Cyp6t1
FBgg0001695	CYTOCHROME P450 - CYP3 CLAN	FBgn0033697	Cyp6t3
FBgg0001695	CYTOCHROME P450 - CYP3 CLAN	FBgn0033121	Cyp6u1
FBgg0001695	CYTOCHROME P450 - CYP3 CLAN	FBgn0031126	Cyp6v1
FBgg0001695	CYTOCHROME P450 - CYP3 CLAN	FBgn0033065	Cyp6w1
FBgg0001695	CYTOCHROME P450 - CYP3 CLAN	FBgn0015038	Cyp9b1
FBgg0001695	CYTOCHROME P450 - CYP3 CLAN	FBgn0015039	Cyp9b2
FBgg0001695	CYTOCHROME P450 - CYP3 CLAN	FBgn0015040	Cyp9c1
FBgg0001695	CYTOCHROME P450 - CYP3 CLAN	FBgn0038037	Cyp9f2
FBgg0001695	CYTOCHROME P450 - CYP3 CLAN	FBgn0033775	Cyp9h1
FBgg0001696	CYTOCHROME P450 - CYP4 CLAN	FBgn0030367	Cyp311a1
FBgg0001696	CYTOCHROME P450 - CYP4 CLAN	FBgn0036778	Cyp312a1
FBgg0001696	CYTOCHROME P450 - CYP4 CLAN	FBgn0038236	Cyp313a1
FBgg0001696	CYTOCHROME P450 - CYP4 CLAN	FBgn0038006	Cyp313a2
FBgg0001696	CYTOCHROME P450 - CYP4 CLAN	FBgn0038007	Cyp313a3
FBgg0001696	CYTOCHROME P450 - CYP4 CLAN	FBgn0038076	Cyp313a4
FBgg0001696	CYTOCHROME P450 - CYP4 CLAN	FBgn0038005	Cyp313a5
FBgg0001696	CYTOCHROME P450 - CYP4 CLAN	FBgn0037601	Cyp313b1
FBgg0001696	CYTOCHROME P450 - CYP4 CLAN	FBgn0035790	Cyp316a1
FBgg0001696	CYTOCHROME P450 - CYP4 CLAN	FBgn0030369	Cyp318a1
FBgg0001696	CYTOCHROME P450 - CYP4 CLAN	FBgn0034053	Cyp4aa1
FBgg0001696	CYTOCHROME P450 - CYP4 CLAN	FBgn0031693	Cyp4ac1
FBgg0001696	CYTOCHROME P450 - CYP4 CLAN	FBgn0031694	Cyp4ac2
FBgg0001696	CYTOCHROME P450 - CYP4 CLAN	FBgn0031695	Cyp4ac3
FBgg0001696	CYTOCHROME P450 - CYP4 CLAN	FBgn0033292	Cyp4ad1
FBgg0001696	CYTOCHROME P450 - CYP4 CLAN	FBgn0015036	Cyp4ae1
FBgg0001696	CYTOCHROME P450 - CYP4 CLAN	FBgn0015032	Cyp4c3
FBgg0001696	CYTOCHROME P450 - CYP4 CLAN	FBgn0005670	Cyp4d1
FBgg0001696	CYTOCHROME P450 - CYP4 CLAN	FBgn0023541	Cyp4d14
FBgg0001696	CYTOCHROME P450 - CYP4 CLAN	FBgn0011576	Cyp4d2
FBgg0001696	CYTOCHROME P450 - CYP4 CLAN	FBgn0035344	Cyp4d20
FBgg0001696	CYTOCHROME P450 - CYP4 CLAN	FBgn0031925	Cyp4d21
FBgg0001696	CYTOCHROME P450 - CYP4 CLAN	FBgn0015033	Cyp4d8
FBgg0001696	CYTOCHROME P450 - CYP4 CLAN	FBgn0015034	Cyp4e1
FBgg0001696	CYTOCHROME P450 - CYP4 CLAN	FBgn0014469	Cyp4e2
FBgg0001696	CYTOCHROME P450 - CYP4 CLAN	FBgn0015035	Cyp4e3
FBgg0001696	CYTOCHROME P450 - CYP4 CLAN	FBgn0010019	Cyp4g1
FBgg0001696	CYTOCHROME P450 - CYP4 CLAN	FBgn0030304	Cyp4g15
FBgg0001696	CYTOCHROME P450 - CYP4 CLAN	FBgn0015037	Cyp4p1
FBgg0001696	CYTOCHROME P450 - CYP4 CLAN	FBgn0033395	Cyp4p2
FBgg0001696	CYTOCHROME P450 - CYP4 CLAN	FBgn0033397	Cyp4p3
FBgg0001696	CYTOCHROME P450 - CYP4 CLAN	FBgn0030615	Cyp4s3
FBgg0001697	CYTOCHROME P450 - MITO CLAN	FBgn0038681	Cyp12a4
FBgg0001697	CYTOCHROME P450 - MITO CLAN	FBgn0038680	Cyp12a5
FBgg0001697	CYTOCHROME P450 - MITO CLAN	FBgn0034387	Cyp12b2
FBgg0001697	CYTOCHROME P450 - MITO CLAN	FBgn0036806	Cyp12c1
FBgg0001697	CYTOCHROME P450 - MITO CLAN	FBgn0053503	Cyp12d1-d
FBgg0001697	CYTOCHROME P450 - MITO CLAN	FBgn0050489	Cyp12d1-p
FBgg0001697	CYTOCHROME P450 - MITO CLAN	FBgn0037817	Cyp12e1
FBgg0001697	CYTOCHROME P450 - MITO CLAN	FBgn0033753	Cyp301a1
FBgg0001697	CYTOCHROME P450 - MITO CLAN	FBgn0033524	Cyp49a1
FBgg0001697	CYTOCHROME P450 - MITO CLAN	FBgn0000449	dib
FBgg0001693	CYTOCHROMES B561	FBgn0032810	CG13077
FBgg0001693	CYTOCHROMES B561	FBgn0032809	CG13078
FBgg0000390	CYTOPLASMIC AMINOACYL-TRNA SYNTHETASES	FBgn0027091	CysRS
FBgg0000390	CYTOPLASMIC AMINOACYL-TRNA SYNTHETASES	FBgn0027080	TyrRS
FBgg0000378	CYTOPLASMIC DYNEIN HEAVY CHAINS	FBgn0023096	btv
FBgg0000378	CYTOPLASMIC DYNEIN HEAVY CHAINS	FBgn0261797	Dhc64C
FBgg0000267	CYTOSOLIC PROTEIN TYROSINE PHOSPHATASES	FBgn0038655	CG14297
FBgg0000267	CYTOSOLIC PROTEIN TYROSINE PHOSPHATASES	FBgn0040077	primo-1
FBgg0000267	CYTOSOLIC PROTEIN TYROSINE PHOSPHATASES	FBgn0040076	primo-2
FBgg0001590	DEAD-BOX RNA HELICASES	FBgn0263231	bel
FBgg0001590	DEAD-BOX RNA HELICASES	FBgn0035720	CG10077
FBgg0001590	DEAD-BOX RNA HELICASES	FBgn0037573	CG7483
FBgg0001590	DEAD-BOX RNA HELICASES	FBgn0001942	eIF4A
FBgg0001590	DEAD-BOX RNA HELICASES	FBgn0029979	mahe
FBgg0001590	DEAD-BOX RNA HELICASES	FBgn0003261	Rm62
FBgg0001590	DEAD-BOX RNA HELICASES	FBgn0283442	vas
FBgg0001591	DEAH-BOX RNA HELICASES	FBgn0032194	ath
FBgg0001591	DEAH-BOX RNA HELICASES	FBgn0030246	CG1582
FBgg0001591	DEAH-BOX RNA HELICASES	FBgn0031631	CG3225
FBgg0001591	DEAH-BOX RNA HELICASES	FBgn0033160	Dhx15
FBgg0001591	DEAH-BOX RNA HELICASES	FBgn0086444	l(2)37Cb
FBgg0001591	DEAH-BOX RNA HELICASES	FBgn0002774	mle
FBgg0001591	DEAH-BOX RNA HELICASES	FBgn0086895	pea
FBgg0001591	DEAH-BOX RNA HELICASES	FBgn0026713	Prp16
FBgg0001591	DEAH-BOX RNA HELICASES	FBgn0032883	Rhau
FBgg0001704	DEHYDROASCORBATE REDUCTASES	FBgn0035907	GstO1
FBgg0001704	DEHYDROASCORBATE REDUCTASES	FBgn0035906	GstO2
FBgg0001704	DEHYDROASCORBATE REDUCTASES	FBgn0035904	GstO3
FBgg0001704	DEHYDROASCORBATE REDUCTASES	FBgn0086348	se
FBgg0001460	DEOXYRIBONUCLEASES I	FBgn0039016	Dcr-1
FBgg0001460	DEOXYRIBONUCLEASES I	FBgn0034246	Dcr-2
FBgg0001707	DESATURASES	FBgn0039755	CG15531
FBgg0001707	DESATURASES	FBgn0032603	CG17928
FBgg0001707	DESATURASES	FBgn0038130	CG8630
FBgg0001707	DESATURASES	FBgn0039756	CG9743
FBgg0001707	DESATURASES	FBgn0039754	CG9747
FBgg0001707	DESATURASES	FBgn0000406	Cyt-b5-r
FBgg0001707	DESATURASES	FBgn0086687	Desat1
FBgg0001707	DESATURASES	FBgn0043043	Desat2
FBgg0001707	DESATURASES	FBgn0029172	Fad2
FBgg0001442	DESUMOYLASES	FBgn0052110	CG32110
FBgg0001442	DESUMOYLASES	FBgn0030420	pira
FBgg0001442	DESUMOYLASES	FBgn0027603	Ulp1
FBgg0001442	DESUMOYLASES	FBgn0035713	velo
FBgg0001627	DIACYLGLYCEROL O-ACYLTRANSFERASES	FBgn0033214	CG1941
FBgg0001627	DIACYLGLYCEROL O-ACYLTRANSFERASES	FBgn0033216	CG1946
FBgg0001627	DIACYLGLYCEROL O-ACYLTRANSFERASES	FBgn0033215	Dgat2
FBgg0001535	DIPEPTIDYL PEPTIDASES IV	FBgn0031741	CG11034
FBgg0001535	DIPEPTIDYL PEPTIDASES IV	FBgn0263780	CG17684
FBgg0001535	DIPEPTIDYL PEPTIDASES IV	FBgn0031835	Dpp10
FBgg0001535	DIPEPTIDYL PEPTIDASES IV	FBgn0259175	ome
FBgg0001258	DIPHOSPHOSPHOTRANSFERASES	FBgn0036030	Prps
FBgg0001723	DISLOCASES	FBgn0028868	CG4701
FBgg0001723	DISLOCASES	FBgn0005322	nmd
FBgg0000868	DNA PHOTOLYASES	FBgn0016054	phr6-4
FBgg0001247	DNA POLYMERASE CATALYTIC SUBUNITS	FBgn0037141	PolH
FBgg0001247	DNA POLYMERASE CATALYTIC SUBUNITS	FBgn0037554	PolI
FBgg0001247	DNA POLYMERASE CATALYTIC SUBUNITS	FBgn0002905	PolQ
FBgg0001554	DNA TOPOISOMERASES TYPE I	FBgn0040268	Top3alpha
FBgg0001554	DNA TOPOISOMERASES TYPE I	FBgn0026015	Top3beta
FBgg0000265	DUAL SPECIFICITY PROTEIN PHOSPHATASES	FBgn0030735	CG3632
FBgg0000265	DUAL SPECIFICITY PROTEIN PHOSPHATASES	FBgn0025742	mtm
FBgg0000265	DUAL SPECIFICITY PROTEIN PHOSPHATASES	FBgn0028497	Mtmr6
FBgg0000219	DUAL SPECIFICITY TYROSINE-PHOSPHORYLATION REGULATED KINASES	FBgn0016930	Dyrk2
FBgg0000219	DUAL SPECIFICITY TYROSINE-PHOSPHORYLATION REGULATED KINASES	FBgn0027101	Dyrk3
FBgg0000137	E2 UBIQUITIN CONJUGATING ENZYMES	FBgn0000173	ben
FBgg0000137	E2 UBIQUITIN CONJUGATING ENZYMES	FBgn0035584	CG17030
FBgg0000137	E2 UBIQUITIN CONJUGATING ENZYMES	FBgn0028913	CG3473
FBgg0000137	E2 UBIQUITIN CONJUGATING ENZYMES	FBgn0058045	CG40045
FBgg0000137	E2 UBIQUITIN CONJUGATING ENZYMES	FBgn0026316	Ubc10
FBgg0000137	E2 UBIQUITIN CONJUGATING ENZYMES	FBgn0017456	Ubc84D
FBgg0000137	E2 UBIQUITIN CONJUGATING ENZYMES	FBgn0267383	Ubc87F
FBgg0001618	ECDYSTEROID KINASE-LIKE	FBgn0039311	CG10513
FBgg0001618	ECDYSTEROID KINASE-LIKE	FBgn0039312	CG10514
FBgg0001618	ECDYSTEROID KINASE-LIKE	FBgn0039321	CG10550
FBgg0001618	ECDYSTEROID KINASE-LIKE	FBgn0039324	CG10553
FBgg0001618	ECDYSTEROID KINASE-LIKE	FBgn0039323	CG10559
FBgg0001618	ECDYSTEROID KINASE-LIKE	FBgn0039325	CG10560
FBgg0001618	ECDYSTEROID KINASE-LIKE	FBgn0039326	CG10562
FBgg0001618	ECDYSTEROID KINASE-LIKE	FBgn0039310	CG11878
FBgg0001618	ECDYSTEROID KINASE-LIKE	FBgn0039308	CG11889
FBgg0001618	ECDYSTEROID KINASE-LIKE	FBgn0039309	CG11891
FBgg0001618	ECDYSTEROID KINASE-LIKE	FBgn0039313	CG11892
FBgg0001618	ECDYSTEROID KINASE-LIKE	FBgn0039316	CG11893
FBgg0001618	ECDYSTEROID KINASE-LIKE	FBgn0025620	CG13360
FBgg0001618	ECDYSTEROID KINASE-LIKE	FBgn0039315	CG13658
FBgg0001618	ECDYSTEROID KINASE-LIKE	FBgn0039319	CG13659
FBgg0001618	ECDYSTEROID KINASE-LIKE	FBgn0038581	CG14314
FBgg0001618	ECDYSTEROID KINASE-LIKE	FBgn0034480	CG16898
FBgg0001618	ECDYSTEROID KINASE-LIKE	FBgn0042110	CG18765
FBgg0001618	ECDYSTEROID KINASE-LIKE	FBgn0051087	CG31087
FBgg0001618	ECDYSTEROID KINASE-LIKE	FBgn0051097	CG31097
FBgg0001618	ECDYSTEROID KINASE-LIKE	FBgn0051098	CG31098
FBgg0001618	ECDYSTEROID KINASE-LIKE	FBgn0051099	CG31099
FBgg0001618	ECDYSTEROID KINASE-LIKE	FBgn0051102	CG31102
FBgg0001618	ECDYSTEROID KINASE-LIKE	FBgn0051104	CG31104
FBgg0001618	ECDYSTEROID KINASE-LIKE	FBgn0051288	CG31288
FBgg0001618	ECDYSTEROID KINASE-LIKE	FBgn0051300	CG31300
FBgg0001618	ECDYSTEROID KINASE-LIKE	FBgn0051370	CG31370
FBgg0001618	ECDYSTEROID KINASE-LIKE	FBgn0051380	CG31380
FBgg0001618	ECDYSTEROID KINASE-LIKE	FBgn0051436	CG31436
FBgg0001618	ECDYSTEROID KINASE-LIKE	FBgn0051974	CG31974
FBgg0001618	ECDYSTEROID KINASE-LIKE	FBgn0051975	CG31975
FBgg0001618	ECDYSTEROID KINASE-LIKE	FBgn0052195	CG32195
FBgg0001618	ECDYSTEROID KINASE-LIKE	FBgn0053301	CG33301
FBgg0001618	ECDYSTEROID KINASE-LIKE	FBgn0053509	CG33509
FBgg0001618	ECDYSTEROID KINASE-LIKE	FBgn0053510	CG33510
FBgg0001618	ECDYSTEROID KINASE-LIKE	FBgn0053511	CG33511
FBgg0001618	ECDYSTEROID KINASE-LIKE	FBgn0035948	CG5644
FBgg0001618	ECDYSTEROID KINASE-LIKE	FBgn0037934	CG6830
FBgg0001618	ECDYSTEROID KINASE-LIKE	FBgn0037935	CG6834
FBgg0001618	ECDYSTEROID KINASE-LIKE	FBgn0037936	CG6908
FBgg0001618	ECDYSTEROID KINASE-LIKE	FBgn0030895	CG7135
FBgg0001618	ECDYSTEROID KINASE-LIKE	FBgn0032913	CG9259
FBgg0001618	ECDYSTEROID KINASE-LIKE	FBgn0031800	CG9497
FBgg0001618	ECDYSTEROID KINASE-LIKE	FBgn0031801	CG9498
FBgg0001618	ECDYSTEROID KINASE-LIKE	FBgn0045761	CHKov1
FBgg0001618	ECDYSTEROID KINASE-LIKE	FBgn0039328	CHKov2
FBgg0001618	ECDYSTEROID KINASE-LIKE	FBgn0030317	pkm
FBgg0000851	ENDOPLASMIC RETICULUM CLASS I ALPHA-MANNOSIDASES	FBgn0039634	alpha-Man-Ib
FBgg0001360	EPOXIDE HYDROLASES	FBgn0010053	Jheh1
FBgg0001360	EPOXIDE HYDROLASES	FBgn0034405	Jheh2
FBgg0001360	EPOXIDE HYDROLASES	FBgn0034406	Jheh3
FBgg0000853	ER DEGRADATION-ENHANCING ALPHA-MANNOSIDASES	FBgn0023511	Edem1
FBgg0000853	ER DEGRADATION-ENHANCING ALPHA-MANNOSIDASES	FBgn0032480	Edem2
FBgg0001301	FATTY ACID AMIDE HYDROLASES	FBgn0039341	CG5112
FBgg0001301	FATTY ACID AMIDE HYDROLASES	FBgn0038803	CG5191
FBgg0001301	FATTY ACID AMIDE HYDROLASES	FBgn0037548	CG7900
FBgg0001301	FATTY ACID AMIDE HYDROLASES	FBgn0037547	CG7910
FBgg0001301	FATTY ACID AMIDE HYDROLASES	FBgn0033717	CG8839
FBgg0000965	FATTY ACID ELONGASES	FBgn0260960	Baldspot
FBgg0000965	FATTY ACID ELONGASES	FBgn0260942	bond
FBgg0000965	FATTY ACID ELONGASES	FBgn0037763	CG16904
FBgg0000965	FATTY ACID ELONGASES	FBgn0034383	CG17821
FBgg0000965	FATTY ACID ELONGASES	FBgn0050008	CG30008
FBgg0000965	FATTY ACID ELONGASES	FBgn0051141	CG31141
FBgg0000965	FATTY ACID ELONGASES	FBgn0051522	CG31522
FBgg0000965	FATTY ACID ELONGASES	FBgn0051523	CG31523
FBgg0000965	FATTY ACID ELONGASES	FBgn0053110	CG33110
FBgg0000965	FATTY ACID ELONGASES	FBgn0038983	CG5326
FBgg0000965	FATTY ACID ELONGASES	FBgn0039030	CG6660
FBgg0000965	FATTY ACID ELONGASES	FBgn0037761	CG8534
FBgg0000965	FATTY ACID ELONGASES	FBgn0037765	CG9458
FBgg0000965	FATTY ACID ELONGASES	FBgn0037764	CG9459
FBgg0000965	FATTY ACID ELONGASES	FBgn0052072	Elo68alpha
FBgg0000965	FATTY ACID ELONGASES	FBgn0036128	Elo68beta
FBgg0000965	FATTY ACID ELONGASES	FBgn0037762	eloF
FBgg0000965	FATTY ACID ELONGASES	FBgn0037534	Elovl7
FBgg0000965	FATTY ACID ELONGASES	FBgn0034382	mElo
FBgg0000965	FATTY ACID ELONGASES	FBgn0038986	sit
FBgg0001167	FATTY ACID SYNTHASES	FBgn0283427	FASN1
FBgg0001167	FATTY ACID SYNTHASES	FBgn0042627	FASN2
FBgg0001167	FATTY ACID SYNTHASES	FBgn0287184	FASN3
FBgg0001624	FATTY ACYL-COA REDUCTASES	FBgn0038032	CG10096
FBgg0001624	FATTY ACYL-COA REDUCTASES	FBgn0038033	CG10097
FBgg0001624	FATTY ACYL-COA REDUCTASES	FBgn0039131	CG12268
FBgg0001624	FATTY ACYL-COA REDUCTASES	FBgn0033464	CG1441
FBgg0001624	FATTY ACYL-COA REDUCTASES	FBgn0038451	CG14893
FBgg0001624	FATTY ACYL-COA REDUCTASES	FBgn0038450	CG17560
FBgg0001624	FATTY ACYL-COA REDUCTASES	FBgn0038449	CG17562
FBgg0001624	FATTY ACYL-COA REDUCTASES	FBgn0043792	CG30427
FBgg0001624	FATTY ACYL-COA REDUCTASES	FBgn0085371	CG34342
FBgg0001624	FATTY ACYL-COA REDUCTASES	FBgn0029821	CG4020
FBgg0001624	FATTY ACYL-COA REDUCTASES	FBgn0038751	CG4770
FBgg0001624	FATTY ACYL-COA REDUCTASES	FBgn0034145	CG5065
FBgg0001624	FATTY ACYL-COA REDUCTASES	FBgn0034143	CG8303
FBgg0001624	FATTY ACYL-COA REDUCTASES	FBgn0034142	CG8306
FBgg0001624	FATTY ACYL-COA REDUCTASES	FBgn0023550	FarO
FBgg0001624	FATTY ACYL-COA REDUCTASES	FBgn0032055	Sgp
FBgg0001624	FATTY ACYL-COA REDUCTASES	FBgn0039620	wat
FBgg0000835	FATTY ACYL-COA SYNTHETASES	FBgn0038730	Acsx1L
FBgg0000835	FATTY ACYL-COA SYNTHETASES	FBgn0038731	Acsx1R
FBgg0000835	FATTY ACYL-COA SYNTHETASES	FBgn0038732	Acsx2
FBgg0000835	FATTY ACYL-COA SYNTHETASES	FBgn0038733	Acsx3
FBgg0000835	FATTY ACYL-COA SYNTHETASES	FBgn0038734	Acsx4
FBgg0000835	FATTY ACYL-COA SYNTHETASES	FBgn0037996	Acsx5
FBgg0000835	FATTY ACYL-COA SYNTHETASES	FBgn0027348	bgm
FBgg0000835	FATTY ACYL-COA SYNTHETASES	FBgn0034552	CG17999
FBgg0000835	FATTY ACYL-COA SYNTHETASES	FBgn0035642	CG18586
FBgg0000835	FATTY ACYL-COA SYNTHETASES	FBgn0035006	CG4563
FBgg0000835	FATTY ACYL-COA SYNTHETASES	FBgn0035641	CG5568
FBgg0000835	FATTY ACYL-COA SYNTHETASES	FBgn0039156	CG6178
FBgg0000835	FATTY ACYL-COA SYNTHETASES	FBgn0033733	CG8834
FBgg0000835	FATTY ACYL-COA SYNTHETASES	FBgn0034553	CG9993
FBgg0000835	FATTY ACYL-COA SYNTHETASES	FBgn0267828	Fatp1
FBgg0000835	FATTY ACYL-COA SYNTHETASES	FBgn0265187	Fatp2
FBgg0000835	FATTY ACYL-COA SYNTHETASES	FBgn0034999	Fatp3
FBgg0000835	FATTY ACYL-COA SYNTHETASES	FBgn0286723	hll
FBgg0000835	FATTY ACYL-COA SYNTHETASES	FBgn0027601	pdgy
FBgg0001030	FERROXIDASES	FBgn0015222	Fer1HCH
FBgg0001030	FERROXIDASES	FBgn0030449	Fer3HCH
FBgg0001030	FERROXIDASES	FBgn0032116	Mco1
FBgg0001030	FERROXIDASES	FBgn0039387	Mco3
FBgg0001030	FERROXIDASES	FBgn0052557	Mco4
FBgg0000947	FK506-BINDING PROTEINS	FBgn0037930	CG14715
FBgg0000947	FK506-BINDING PROTEINS	FBgn0010470	Fkbp14
FBgg0002112	FUCOSE DEHYDROGENASES	FBgn0037354	CG12171
FBgg0002112	FUCOSE DEHYDROGENASES	FBgn0051546	CG31546
FBgg0002112	FUCOSE DEHYDROGENASES	FBgn0051548	CG31548
FBgg0002112	FUCOSE DEHYDROGENASES	FBgn0051549	CG31549
FBgg0002112	FUCOSE DEHYDROGENASES	FBgn0040349	CG3699
FBgg0001293	FUCOSYLTRANSFERASES	FBgn0036485	FucTA
FBgg0000886	FUMARATE HYDRATASES	FBgn0286222	Fum1
FBgg0000886	FUMARATE HYDRATASES	FBgn0029890	Fum2
FBgg0000886	FUMARATE HYDRATASES	FBgn0036162	Fum3
FBgg0000886	FUMARATE HYDRATASES	FBgn0051874	Fum4
FBgg0002012	GAMMA-BUTYROBETAINE HYDROXYLASES	FBgn0033830	CG10814
FBgg0002012	GAMMA-BUTYROBETAINE HYDROXYLASES	FBgn0014903	CG14630
FBgg0002012	GAMMA-BUTYROBETAINE HYDROXYLASES	FBgn0030575	CG5321
FBgg0001408	GAMMA-GLUTAMYL HYDROLASES	FBgn0263607	l(3)72Dp
FBgg0001408	GAMMA-GLUTAMYL HYDROLASES	FBgn0263608	l(3)72Dr
FBgg0001441	GAMMA-GLUTAMYL TRANSPEPTIDASES	FBgn0030361	CG1492
FBgg0001441	GAMMA-GLUTAMYL TRANSPEPTIDASES	FBgn0025837	CG17636
FBgg0001441	GAMMA-GLUTAMYL TRANSPEPTIDASES	FBgn0030796	CG4829
FBgg0001441	GAMMA-GLUTAMYL TRANSPEPTIDASES	FBgn0030932	Ggt-1
FBgg0001734	GAMMA-INTERFERON-INDUCIBLE LYSOSOMAL THIOL REDUCTASES	FBgn0085638	CG41378
FBgg0001734	GAMMA-INTERFERON-INDUCIBLE LYSOSOMAL THIOL REDUCTASES	FBgn0037721	CG9427
FBgg0001734	GAMMA-INTERFERON-INDUCIBLE LYSOSOMAL THIOL REDUCTASES	FBgn0038149	GILT1
FBgg0001734	GAMMA-INTERFERON-INDUCIBLE LYSOSOMAL THIOL REDUCTASES	FBgn0039099	GILT2
FBgg0001734	GAMMA-INTERFERON-INDUCIBLE LYSOSOMAL THIOL REDUCTASES	FBgn0039098	GILT3
FBgg0001368	GLUCONOLACTONASES	FBgn0030362	regucalcin
FBgg0001368	GLUCONOLACTONASES	FBgn0038257	smp-30
FBgg0000928	GLUCOSE-METHANOL-CHOLINE OXIDOREDUCTASES	FBgn0030596	CG12398
FBgg0000928	GLUCOSE-METHANOL-CHOLINE OXIDOREDUCTASES	FBgn0030586	CG12539
FBgg0000928	GLUCOSE-METHANOL-CHOLINE OXIDOREDUCTASES	FBgn0266435	CG45065
FBgg0000928	GLUCOSE-METHANOL-CHOLINE OXIDOREDUCTASES	FBgn0039415	CG6142
FBgg0000928	GLUCOSE-METHANOL-CHOLINE OXIDOREDUCTASES	FBgn0030598	CG9503
FBgg0000928	GLUCOSE-METHANOL-CHOLINE OXIDOREDUCTASES	FBgn0030593	CG9512
FBgg0000928	GLUCOSE-METHANOL-CHOLINE OXIDOREDUCTASES	FBgn0030592	CG9514
FBgg0000928	GLUCOSE-METHANOL-CHOLINE OXIDOREDUCTASES	FBgn0030590	CG9518
FBgg0000928	GLUCOSE-METHANOL-CHOLINE OXIDOREDUCTASES	FBgn0030589	CG9519
FBgg0000928	GLUCOSE-METHANOL-CHOLINE OXIDOREDUCTASES	FBgn0030588	CG9521
FBgg0000928	GLUCOSE-METHANOL-CHOLINE OXIDOREDUCTASES	FBgn0030587	CG9522
FBgg0000928	GLUCOSE-METHANOL-CHOLINE OXIDOREDUCTASES	FBgn0030597	Eo
FBgg0000928	GLUCOSE-METHANOL-CHOLINE OXIDOREDUCTASES	FBgn0030594	fiz
FBgg0000928	GLUCOSE-METHANOL-CHOLINE OXIDOREDUCTASES	FBgn0001112	Gld
FBgg0000928	GLUCOSE-METHANOL-CHOLINE OXIDOREDUCTASES	FBgn0037896	ninaG
FBgg0000855	GLUCOSYLCERAMIDASES	FBgn0051148	Gba1a
FBgg0000855	GLUCOSYLCERAMIDASES	FBgn0051414	Gba1b
FBgg0001295	GLUCURONOSYLTRANSFERASES	FBgn0031732	CG11149
FBgg0001295	GLUCURONOSYLTRANSFERASES	FBgn0032457	CG15483
FBgg0001295	GLUCURONOSYLTRANSFERASES	FBgn0031738	CG9171
FBgg0001295	GLUCURONOSYLTRANSFERASES	FBgn0066114	GlcAT-I
FBgg0001295	GLUCURONOSYLTRANSFERASES	FBgn0036144	GlcAT-P
FBgg0001295	GLUCURONOSYLTRANSFERASES	FBgn0032135	GlcAT-S
FBgg0001295	GLUCURONOSYLTRANSFERASES	FBgn0029175	sotv
FBgg0001295	GLUCURONOSYLTRANSFERASES	FBgn0265974	ttv
FBgg0001508	GLUTAMINYL CYCLASES	FBgn0036154	CG6168
FBgg0001508	GLUTAMINYL CYCLASES	FBgn0036999	isoQC
FBgg0001508	GLUTAMINYL CYCLASES	FBgn0052412	QC
FBgg0001699	GLUTAREDOXINS	FBgn0036820	Grx1
FBgg0001699	GLUTAREDOXINS	FBgn0034658	Grx1t
FBgg0001034	GLUTATHIONE PEROXIDASES	FBgn0053177	CG33177
FBgg0001034	GLUTATHIONE PEROXIDASES	FBgn0053178	CG33178
FBgg0001034	GLUTATHIONE PEROXIDASES	FBgn0001149	GstD1
FBgg0001034	GLUTATHIONE PEROXIDASES	FBgn0038029	GstD11
FBgg0001034	GLUTATHIONE PEROXIDASES	FBgn0010038	GstD2
FBgg0001034	GLUTATHIONE PEROXIDASES	FBgn0010044	GstD8
FBgg0001034	GLUTATHIONE PEROXIDASES	FBgn0063499	GstE10
FBgg0001034	GLUTATHIONE PEROXIDASES	FBgn0063494	GstE6
FBgg0001034	GLUTATHIONE PEROXIDASES	FBgn0063493	GstE7
FBgg0001034	GLUTATHIONE PEROXIDASES	FBgn0050000	GstT1
FBgg0001034	GLUTATHIONE PEROXIDASES	FBgn0050005	GstT2
FBgg0001034	GLUTATHIONE PEROXIDASES	FBgn0031117	GstT3
FBgg0001034	GLUTATHIONE PEROXIDASES	FBgn0025814	Mgstl
FBgg0001625	GLYCERALDEHYDE 3 PHOSPHATE DEHYDROGENASES	FBgn0001091	Gapdh1
FBgg0001625	GLYCERALDEHYDE 3 PHOSPHATE DEHYDROGENASES	FBgn0001092	Gapdh2
FBgg0001625	GLYCERALDEHYDE 3 PHOSPHATE DEHYDROGENASES	FBgn0034173	Gapdh3
FBgg0000635	GLYCEROL KINASE	FBgn0025592	Gk1
FBgg0000635	GLYCEROL KINASE	FBgn0035266	Gk2
FBgg0001072	GLYCEROL-3-PHOSPHATE DEHYDROGENASES (NAD+)	FBgn0001128	Gpdh1
FBgg0001072	GLYCEROL-3-PHOSPHATE DEHYDROGENASES (NAD+)	FBgn0034825	Gpdh2
FBgg0001072	GLYCEROL-3-PHOSPHATE DEHYDROGENASES (NAD+)	FBgn0263048	Gpdh3
FBgg0000945	GLYCEROL-3-PHOSPHATE DEHYDROGENASES (QUINONE)	FBgn0022160	Gpo1
FBgg0000945	GLYCEROL-3-PHOSPHATE DEHYDROGENASES (QUINONE)	FBgn0033190	Gpo2
FBgg0000945	GLYCEROL-3-PHOSPHATE DEHYDROGENASES (QUINONE)	FBgn0028848	Gpo3
FBgg0001061	GLYCEROL-3-PHOSPHATE O-ACYLTRANSFERASES	FBgn0031132	CG15450
FBgg0001061	GLYCEROL-3-PHOSPHATE O-ACYLTRANSFERASES	FBgn0034971	Gpat4
FBgg0001392	GLYCEROPHOSPHOCHOLINE PHOSPHODIESTERASES	FBgn0036836	CG11619
FBgg0001392	GLYCEROPHOSPHOCHOLINE PHOSPHODIESTERASES	FBgn0036837	CG18135
FBgg0001392	GLYCEROPHOSPHOCHOLINE PHOSPHODIESTERASES	FBgn0031566	CG2818
FBgg0001392	GLYCEROPHOSPHOCHOLINE PHOSPHODIESTERASES	FBgn0038008	CG3942
FBgg0001392	GLYCEROPHOSPHOCHOLINE PHOSPHODIESTERASES	FBgn0034588	CG9394
FBgg0002090	GLYCINE N-ACYLTRANSFERASES	FBgn0031974	CG12560
FBgg0002090	GLYCINE N-ACYLTRANSFERASES	FBgn0032669	CG15155
FBgg0002090	GLYCINE N-ACYLTRANSFERASES	FBgn0032668	CG17681
FBgg0002090	GLYCINE N-ACYLTRANSFERASES	FBgn0032670	CG5783
FBgg0002090	GLYCINE N-ACYLTRANSFERASES	FBgn0054010	Glyat
FBgg0000229	GLYCOGEN SYNTHASE 3-LIKE KINASES	FBgn0046332	gskt
FBgg0000229	GLYCOGEN SYNTHASE 3-LIKE KINASES	FBgn0003371	sgg
FBgg0002086	GLYOXYLATE AND HYDROXYPYRUVATE REDUCTASES	FBgn0037370	CG1236
FBgg0002086	GLYOXYLATE AND HYDROXYPYRUVATE REDUCTASES	FBgn0051673	CG31673
FBgg0002086	GLYOXYLATE AND HYDROXYPYRUVATE REDUCTASES	FBgn0051674	CG31674
FBgg0002086	GLYOXYLATE AND HYDROXYPYRUVATE REDUCTASES	FBgn0032889	CG9331
FBgg0000849	GOLGI CLASS I ALPHA-MANNOSIDASES	FBgn0259170	alpha-Man-Ia
FBgg0000849	GOLGI CLASS I ALPHA-MANNOSIDASES	FBgn0051202	alpha-Man-Ic
FBgg0000852	GOLGI CLASS II ALPHA-MANNOSIDASES	FBgn0011740	alpha-Man-IIa
FBgg0000852	GOLGI CLASS II ALPHA-MANNOSIDASES	FBgn0026616	alpha-Man-IIb
FBgg0000797	GT1 FAMILY OF UDP-GLYCOSYLTRANSFERASES	FBgn0032684	Ugt301D1
FBgg0000797	GT1 FAMILY OF UDP-GLYCOSYLTRANSFERASES	FBgn0040259	Ugt302C1
FBgg0000797	GT1 FAMILY OF UDP-GLYCOSYLTRANSFERASES	FBgn0040257	Ugt302E1
FBgg0000797	GT1 FAMILY OF UDP-GLYCOSYLTRANSFERASES	FBgn0040251	Ugt302K1
FBgg0000797	GT1 FAMILY OF UDP-GLYCOSYLTRANSFERASES	FBgn0040252	Ugt303A1
FBgg0000797	GT1 FAMILY OF UDP-GLYCOSYLTRANSFERASES	FBgn0039086	Ugt303B1
FBgg0000797	GT1 FAMILY OF UDP-GLYCOSYLTRANSFERASES	FBgn0039087	Ugt303B2
FBgg0000797	GT1 FAMILY OF UDP-GLYCOSYLTRANSFERASES	FBgn0039085	Ugt303B3
FBgg0000797	GT1 FAMILY OF UDP-GLYCOSYLTRANSFERASES	FBgn0040250	Ugt304A1
FBgg0000797	GT1 FAMILY OF UDP-GLYCOSYLTRANSFERASES	FBgn0042179	Ugt305A1
FBgg0000797	GT1 FAMILY OF UDP-GLYCOSYLTRANSFERASES	FBgn0031887	Ugt307A1
FBgg0000797	GT1 FAMILY OF UDP-GLYCOSYLTRANSFERASES	FBgn0036842	Ugt316A1
FBgg0000797	GT1 FAMILY OF UDP-GLYCOSYLTRANSFERASES	FBgn0040091	Ugt317A1
FBgg0000797	GT1 FAMILY OF UDP-GLYCOSYLTRANSFERASES	FBgn0026315	Ugt35A1
FBgg0000797	GT1 FAMILY OF UDP-GLYCOSYLTRANSFERASES	FBgn0026314	Ugt35B1
FBgg0000797	GT1 FAMILY OF UDP-GLYCOSYLTRANSFERASES	FBgn0040256	Ugt35C1
FBgg0000797	GT1 FAMILY OF UDP-GLYCOSYLTRANSFERASES	FBgn0051002	Ugt35D1
FBgg0000797	GT1 FAMILY OF UDP-GLYCOSYLTRANSFERASES	FBgn0040253	Ugt35E1
FBgg0000797	GT1 FAMILY OF UDP-GLYCOSYLTRANSFERASES	FBgn0040255	Ugt35E2
FBgg0000797	GT1 FAMILY OF UDP-GLYCOSYLTRANSFERASES	FBgn0015663	Ugt36A1
FBgg0000797	GT1 FAMILY OF UDP-GLYCOSYLTRANSFERASES	FBgn0032713	Ugt36D1
FBgg0000797	GT1 FAMILY OF UDP-GLYCOSYLTRANSFERASES	FBgn0027070	Ugt36E1
FBgg0000797	GT1 FAMILY OF UDP-GLYCOSYLTRANSFERASES	FBgn0027074	Ugt36F1
FBgg0000797	GT1 FAMILY OF UDP-GLYCOSYLTRANSFERASES	FBgn0026756	Ugt37A1
FBgg0000797	GT1 FAMILY OF UDP-GLYCOSYLTRANSFERASES	FBgn0038082	Ugt37A2
FBgg0000797	GT1 FAMILY OF UDP-GLYCOSYLTRANSFERASES	FBgn0038083	Ugt37A3
FBgg0000797	GT1 FAMILY OF UDP-GLYCOSYLTRANSFERASES	FBgn0026755	Ugt37B1
FBgg0000797	GT1 FAMILY OF UDP-GLYCOSYLTRANSFERASES	FBgn0026754	Ugt37C1
FBgg0000797	GT1 FAMILY OF UDP-GLYCOSYLTRANSFERASES	FBgn0040262	Ugt37C2
FBgg0000797	GT1 FAMILY OF UDP-GLYCOSYLTRANSFERASES	FBgn0040260	Ugt37D1
FBgg0000797	GT1 FAMILY OF UDP-GLYCOSYLTRANSFERASES	FBgn0040261	Ugt37E1
FBgg0000797	GT1 FAMILY OF UDP-GLYCOSYLTRANSFERASES	FBgn0027073	Ugt49B1
FBgg0000797	GT1 FAMILY OF UDP-GLYCOSYLTRANSFERASES	FBgn0038886	Ugt49B2
FBgg0000797	GT1 FAMILY OF UDP-GLYCOSYLTRANSFERASES	FBgn0034605	Ugt49C1
FBgg0000797	GT1 FAMILY OF UDP-GLYCOSYLTRANSFERASES	FBgn0050438	Ugt50B3
FBgg0002092	GT92 FAMILY GALACTOSYLTRANSFERASES	FBgn0040363	CG11384
FBgg0002092	GT92 FAMILY GALACTOSYLTRANSFERASES	FBgn0030443	CG12715
FBgg0002092	GT92 FAMILY GALACTOSYLTRANSFERASES	FBgn0040397	CG3655
FBgg0001248	GUANYLYLTRANSFERASES	FBgn0037279	Gmppb
FBgg0000256	HAD FAMILY NON-PROTEIN PHOSPHATASES	FBgn0030348	CG10352
FBgg0000256	HAD FAMILY NON-PROTEIN PHOSPHATASES	FBgn0034713	CG11291
FBgg0000256	HAD FAMILY NON-PROTEIN PHOSPHATASES	FBgn0031048	CG12237
FBgg0000256	HAD FAMILY NON-PROTEIN PHOSPHATASES	FBgn0031045	CG14212
FBgg0000256	HAD FAMILY NON-PROTEIN PHOSPHATASES	FBgn0030347	CG15739
FBgg0000256	HAD FAMILY NON-PROTEIN PHOSPHATASES	FBgn0024995	CG2680
FBgg0000256	HAD FAMILY NON-PROTEIN PHOSPHATASES	FBgn0052487	CG32487
FBgg0000256	HAD FAMILY NON-PROTEIN PHOSPHATASES	FBgn0052488	CG32488
FBgg0000256	HAD FAMILY NON-PROTEIN PHOSPHATASES	FBgn0036760	CG5567
FBgg0000256	HAD FAMILY NON-PROTEIN PHOSPHATASES	FBgn0036759	CG5577
FBgg0000256	HAD FAMILY NON-PROTEIN PHOSPHATASES	FBgn0031907	Tpp
FBgg0000256	HAD FAMILY NON-PROTEIN PHOSPHATASES	FBgn0027560	Tps1
FBgg0000502	HEAT SHOCK PROTEIN 60 CHAPERONINS - GROUP I	FBgn0015245	Hsp60A
FBgg0000502	HEAT SHOCK PROTEIN 60 CHAPERONINS - GROUP I	FBgn0011244	Hsp60B
FBgg0000502	HEAT SHOCK PROTEIN 60 CHAPERONINS - GROUP I	FBgn0031728	Hsp60C
FBgg0000497	HEAT SHOCK PROTEIN 70 CHAPERONES	FBgn0001216	Hsc70-1
FBgg0000497	HEAT SHOCK PROTEIN 70 CHAPERONES	FBgn0001217	Hsc70-2
FBgg0000497	HEAT SHOCK PROTEIN 70 CHAPERONES	FBgn0001218	Hsc70-3
FBgg0000497	HEAT SHOCK PROTEIN 70 CHAPERONES	FBgn0266599	Hsc70-4
FBgg0000497	HEAT SHOCK PROTEIN 70 CHAPERONES	FBgn0001230	Hsp68
FBgg0000497	HEAT SHOCK PROTEIN 70 CHAPERONES	FBgn0013275	Hsp70Aa
FBgg0000497	HEAT SHOCK PROTEIN 70 CHAPERONES	FBgn0013276	Hsp70Ab
FBgg0000497	HEAT SHOCK PROTEIN 70 CHAPERONES	FBgn0013277	Hsp70Ba
FBgg0000497	HEAT SHOCK PROTEIN 70 CHAPERONES	FBgn0013278	Hsp70Bb
FBgg0000497	HEAT SHOCK PROTEIN 70 CHAPERONES	FBgn0051354	Hsp70Bbb
FBgg0000497	HEAT SHOCK PROTEIN 70 CHAPERONES	FBgn0013279	Hsp70Bc
FBgg0000500	HEAT SHOCK PROTEIN 90 CHAPERONES	FBgn0039562	Gp93
FBgg0000500	HEAT SHOCK PROTEIN 90 CHAPERONES	FBgn0001233	Hsp83
FBgg0000118	HECT UBIQUITIN LIGASES	FBgn0034989	CG3356
FBgg0000118	HECT UBIQUITIN LIGASES	FBgn0035953	CG5087
FBgg0000118	HECT UBIQUITIN LIGASES	FBgn0259174	Nedd4
FBgg0000118	HECT UBIQUITIN LIGASES	FBgn0029006	Smurf
FBgg0000118	HECT UBIQUITIN LIGASES	FBgn0003557	Su(dx)
FBgg0001776	HEME PEROXIDASES	FBgn0038469	CG4009
FBgg0001776	HEME PEROXIDASES	FBgn0038511	cysu
FBgg0001776	HEME PEROXIDASES	FBgn0038465	Irc
FBgg0001776	HEME PEROXIDASES	FBgn0004577	Pxd
FBgg0001776	HEME PEROXIDASES	FBgn0011828	Pxn
FBgg0001776	HEME PEROXIDASES	FBgn0261987	Pxt
FBgg0000463	HETEROTRIMERIC G-PROTEIN ALPHA SUBUNITS	FBgn0033756	CG17760
FBgg0000463	HETEROTRIMERIC G-PROTEIN ALPHA SUBUNITS	FBgn0050054	CG30054
FBgg0000463	HETEROTRIMERIC G-PROTEIN ALPHA SUBUNITS	FBgn0001104	Galphai
FBgg0000463	HETEROTRIMERIC G-PROTEIN ALPHA SUBUNITS	FBgn0001122	Galphao
FBgg0000463	HETEROTRIMERIC G-PROTEIN ALPHA SUBUNITS	FBgn0004435	Galphaq
FBgg0000463	HETEROTRIMERIC G-PROTEIN ALPHA SUBUNITS	FBgn0001123	Galphas
FBgg0001163	HISTONE ACETYLTRANSFERASES	FBgn0028387	chm
FBgg0001163	HISTONE ACETYLTRANSFERASES	FBgn0034975	enok
FBgg0001163	HISTONE ACETYLTRANSFERASES	FBgn0014340	mof
FBgg0001163	HISTONE ACETYLTRANSFERASES	FBgn0026080	Tip60
FBgg0000191	INHIBITOR OF APOPTOSIS UBIQUITIN LIGASES	FBgn0260635	Diap1
FBgg0000191	INHIBITOR OF APOPTOSIS UBIQUITIN LIGASES	FBgn0015247	Diap2
FBgg0000634	INOSITOL PHOSPHATE KINASES	FBgn0032147	IP3K1
FBgg0000634	INOSITOL PHOSPHATE KINASES	FBgn0283680	IP3K2
FBgg0000820	INTRAMOLECULAR OXIDOREDUCTASES TRANSPOSING C-C DOUBLE BONDS	FBgn0032162	CG4592
FBgg0000820	INTRAMOLECULAR OXIDOREDUCTASES TRANSPOSING C-C DOUBLE BONDS	FBgn0032161	CG4594
FBgg0000820	INTRAMOLECULAR OXIDOREDUCTASES TRANSPOSING C-C DOUBLE BONDS	FBgn0032160	CG4598
FBgg0000820	INTRAMOLECULAR OXIDOREDUCTASES TRANSPOSING C-C DOUBLE BONDS	FBgn0033817	GstE14
FBgg0000820	INTRAMOLECULAR OXIDOREDUCTASES TRANSPOSING C-C DOUBLE BONDS	FBgn0041710	yellow-f
FBgg0000820	INTRAMOLECULAR OXIDOREDUCTASES TRANSPOSING C-C DOUBLE BONDS	FBgn0038105	yellow-f2
FBgg0000822	INTRAMOLECULAR PHOSPHOTRANSFERASES	FBgn0014869	Pgam1
FBgg0000822	INTRAMOLECULAR PHOSPHOTRANSFERASES	FBgn0011270	Pgam2
FBgg0000822	INTRAMOLECULAR PHOSPHOTRANSFERASES	FBgn0033377	Pgm2a
FBgg0000822	INTRAMOLECULAR PHOSPHOTRANSFERASES	FBgn0033969	Pgm2b
FBgg0002076	IRON-SULFUR PROTEIN OXIDOREDUCTASES	FBgn0035890	CG13667
FBgg0001073	ISOCITRATE DEHYDROGENASES	FBgn0052026	CG32026
FBgg0001073	ISOCITRATE DEHYDROGENASES	FBgn0035005	CG3483
FBgg0001073	ISOCITRATE DEHYDROGENASES	FBgn0027291	Idh3a
FBgg0000160	JAMM DEUBIQUITINASES	FBgn0037270	eIF3f1
FBgg0000160	JAMM DEUBIQUITINASES	FBgn0033069	eIF3f2
FBgg0000308	JMJC FAMILY HISTONE DEMETHYLASES	FBgn0033233	Kdm4A
FBgg0000308	JMJC FAMILY HISTONE DEMETHYLASES	FBgn0053182	Kdm4B
FBgg0001223	KCMF1 UBIQUITIN LIGASES	FBgn0040355	CG3526
FBgg0001223	KCMF1 UBIQUITIN LIGASES	FBgn0037655	Kcmf1
FBgg0000190	KINESINS	FBgn0040233	cana
FBgg0000190	KINESINS	FBgn0040232	cmet
FBgg0000190	KINESINS	FBgn0039925	Kif3C
FBgg0000190	KINESINS	FBgn0030268	Klp10A
FBgg0000190	KINESINS	FBgn0034824	Klp59C
FBgg0000190	KINESINS	FBgn0034827	Klp59D
FBgg0000190	KINESINS	FBgn0004380	Klp64D
FBgg0000190	KINESINS	FBgn0004381	Klp68D
FBgg0001070	L-IDITOL 2-DEHYDROGENASES	FBgn0024289	Sord1
FBgg0001070	L-IDITOL 2-DEHYDROGENASES	FBgn0022359	Sord2
FBgg0001710	L-MALATE DEHYDROGENASES	FBgn0262559	Mdh2
FBgg0001710	L-MALATE DEHYDROGENASES	FBgn0036328	Mdh2b
FBgg0001710	L-MALATE DEHYDROGENASES	FBgn0036327	Mdh2c
FBgg0001767	L,D-CARBOXYPEPTIDASES	FBgn0030310	PGRP-SA
FBgg0000254	LIPID PHOSPHATE PHOSPHATASES	FBgn0037167	CG11425
FBgg0000254	LIPID PHOSPHATE PHOSPHATASES	FBgn0037166	CG11426
FBgg0000254	LIPID PHOSPHATE PHOSPHATASES	FBgn0037165	CG11437
FBgg0000254	LIPID PHOSPHATE PHOSPHATASES	FBgn0037164	CG11438
FBgg0000254	LIPID PHOSPHATE PHOSPHATASES	FBgn0037163	laza
FBgg0000254	LIPID PHOSPHATE PHOSPHATASES	FBgn0016078	wun
FBgg0000254	LIPID PHOSPHATE PHOSPHATASES	FBgn0041087	wun2
FBgg0001379	LYSOPHOSPHOLIPASES	FBgn0031735	CG11029
FBgg0001379	LYSOPHOSPHOLIPASES	FBgn0036939	CG7365
FBgg0000850	LYSOSOMAL CLASS II ALPHA-MANNOSIDASES	FBgn0032253	LManI
FBgg0000850	LYSOSOMAL CLASS II ALPHA-MANNOSIDASES	FBgn0027611	LManII
FBgg0000850	LYSOSOMAL CLASS II ALPHA-MANNOSIDASES	FBgn0032066	LManIII
FBgg0000850	LYSOSOMAL CLASS II ALPHA-MANNOSIDASES	FBgn0032067	LManIV
FBgg0000850	LYSOSOMAL CLASS II ALPHA-MANNOSIDASES	FBgn0032068	LManV
FBgg0000850	LYSOSOMAL CLASS II ALPHA-MANNOSIDASES	FBgn0032069	LManVI
FBgg0000606	LYSOZYMES	FBgn0034539	CG11159
FBgg0000606	LYSOZYMES	FBgn0035734	CG14823
FBgg0000606	LYSOZYMES	FBgn0029765	CG16756
FBgg0000606	LYSOZYMES	FBgn0034538	CG16799
FBgg0000606	LYSOZYMES	FBgn0050062	CG30062
FBgg0000606	LYSOZYMES	FBgn0025827	CG6421
FBgg0000606	LYSOZYMES	FBgn0034162	CG6426
FBgg0000606	LYSOZYMES	FBgn0046999	CG6429
FBgg0000606	LYSOZYMES	FBgn0034165	CG6435
FBgg0000606	LYSOZYMES	FBgn0034092	CG7798
FBgg0000606	LYSOZYMES	FBgn0035813	CG8492
FBgg0000606	LYSOZYMES	FBgn0004425	LysB
FBgg0000606	LYSOZYMES	FBgn0004427	LysD
FBgg0000606	LYSOZYMES	FBgn0004428	LysE
FBgg0000606	LYSOZYMES	FBgn0004429	LysP
FBgg0000606	LYSOZYMES	FBgn0004430	LysS
FBgg0000606	LYSOZYMES	FBgn0004431	LysX
FBgg0001422	M1 METALLOPEPTIDASES	FBgn0039656	CG11951
FBgg0001422	M1 METALLOPEPTIDASES	FBgn0051198	CG31198
FBgg0001422	M1 METALLOPEPTIDASES	FBgn0051233	CG31233
FBgg0001422	M1 METALLOPEPTIDASES	FBgn0051343	CG31343
FBgg0001422	M1 METALLOPEPTIDASES	FBgn0051445	CG31445
FBgg0001422	M1 METALLOPEPTIDASES	FBgn0052473	CG32473
FBgg0001422	M1 METALLOPEPTIDASES	FBgn0046253	CG3502
FBgg0001422	M1 METALLOPEPTIDASES	FBgn0285963	CG46339
FBgg0001422	M1 METALLOPEPTIDASES	FBgn0038897	CG5849
FBgg0001422	M1 METALLOPEPTIDASES	FBgn0038135	CG8773
FBgg0001422	M1 METALLOPEPTIDASES	FBgn0038136	CG8774
FBgg0001422	M1 METALLOPEPTIDASES	FBgn0261243	Psa
FBgg0001422	M1 METALLOPEPTIDASES	FBgn0263236	SP1029
FBgg0001422	M1 METALLOPEPTIDASES	FBgn0039640	superdeath
FBgg0001423	M14 METALLOCARBOXYPEPTIDASES	FBgn0033774	CG12374
FBgg0001423	M14 METALLOCARBOXYPEPTIDASES	FBgn0035718	CG14820
FBgg0001423	M14 METALLOCARBOXYPEPTIDASES	FBgn0032144	CG17633
FBgg0001423	M14 METALLOCARBOXYPEPTIDASES	FBgn0035780	CG18417
FBgg0001423	M14 METALLOCARBOXYPEPTIDASES	FBgn0031929	CG18585
FBgg0001423	M14 METALLOCARBOXYPEPTIDASES	FBgn0033241	CG2915
FBgg0001423	M14 METALLOCARBOXYPEPTIDASES	FBgn0029804	CG3097
FBgg0001423	M14 METALLOCARBOXYPEPTIDASES	FBgn0029807	CG3108
FBgg0001423	M14 METALLOCARBOXYPEPTIDASES	FBgn0052379	CG32379
FBgg0001423	M14 METALLOCARBOXYPEPTIDASES	FBgn0032143	CG4017
FBgg0001423	M14 METALLOCARBOXYPEPTIDASES	FBgn0039073	CG4408
FBgg0001423	M14 METALLOCARBOXYPEPTIDASES	FBgn0030778	CG4678
FBgg0001423	M14 METALLOCARBOXYPEPTIDASES	FBgn0031930	CG7025
FBgg0001423	M14 METALLOCARBOXYPEPTIDASES	FBgn0035781	CG8560
FBgg0001423	M14 METALLOCARBOXYPEPTIDASES	FBgn0035779	CG8562
FBgg0001423	M14 METALLOCARBOXYPEPTIDASES	FBgn0035777	CG8563
FBgg0001423	M14 METALLOCARBOXYPEPTIDASES	FBgn0004648	svr
FBgg0001414	M16 METALLOENDOPEPTIDASES	FBgn0037037	CG10588
FBgg0001414	M16 METALLOENDOPEPTIDASES	FBgn0030344	Nrd1
FBgg0001425	M19 METALLODIPEPTIDASES	FBgn0261804	CG42750
FBgg0001425	M19 METALLODIPEPTIDASES	FBgn0266100	CG44837
FBgg0001425	M19 METALLODIPEPTIDASES	FBgn0039420	CG6154
FBgg0001428	M28 METALLOEXOPEPTIDASES	FBgn0034437	CG10051
FBgg0001428	M28 METALLOEXOPEPTIDASES	FBgn0034439	CG10062
FBgg0001428	M28 METALLOEXOPEPTIDASES	FBgn0034440	CG10073
FBgg0001428	M28 METALLOEXOPEPTIDASES	FBgn0034441	CG10081
FBgg0001428	M28 METALLOEXOPEPTIDASES	FBgn0034436	CG11961
FBgg0001428	M28 METALLOEXOPEPTIDASES	FBgn0033720	CG13160
FBgg0001428	M28 METALLOEXOPEPTIDASES	FBgn0050043	CG30043
FBgg0001428	M28 METALLOEXOPEPTIDASES	FBgn0050047	CG30047
FBgg0001428	M28 METALLOEXOPEPTIDASES	FBgn0050049	CG30049
FBgg0001428	M28 METALLOEXOPEPTIDASES	FBgn0053012	CG33012
FBgg0001428	M28 METALLOEXOPEPTIDASES	FBgn0034438	CG9416
FBgg0000817	MALEYLACETOACETATE ISOMERASES	FBgn0037696	GstZ1
FBgg0000817	MALEYLACETOACETATE ISOMERASES	FBgn0037697	GstZ2
FBgg0001711	MALIC ENZYMES	FBgn0034127	CG7848
FBgg0001711	MALIC ENZYMES	FBgn0002719	Men
FBgg0001711	MALIC ENZYMES	FBgn0029155	Men-b
FBgg0001711	MALIC ENZYMES	FBgn0029154	Menl-1
FBgg0001711	MALIC ENZYMES	FBgn0029153	Menl-2
FBgg0001446	MATRIX METALLOPROTEASES	FBgn0035049	Mmp1
FBgg0001446	MATRIX METALLOPROTEASES	FBgn0033438	Mmp2
FBgg0001583	MCM FAMILY HELICASES	FBgn0015929	dpa
FBgg0001583	MCM FAMILY HELICASES	FBgn0014861	Mcm2
FBgg0001583	MCM FAMILY HELICASES	FBgn0025815	Mcm6
FBgg0001583	MCM FAMILY HELICASES	FBgn0003227	rec
FBgg0001532	METHIONYL AMINOPEPTIDASES	FBgn0039219	CG13630
FBgg0001532	METHIONYL AMINOPEPTIDASES	FBgn0032247	CG5188
FBgg0001233	MICROSOMAL GLUTATHIONE S-TRANSFERASES	FBgn0053177	CG33177
FBgg0001233	MICROSOMAL GLUTATHIONE S-TRANSFERASES	FBgn0053178	CG33178
FBgg0001233	MICROSOMAL GLUTATHIONE S-TRANSFERASES	FBgn0025814	Mgstl
FBgg0001595	MICROTUBULE SEVERING ATPASES	FBgn0031519	Fign
FBgg0001595	MICROTUBULE SEVERING ATPASES	FBgn0037375	kat-60L1
FBgg0001595	MICROTUBULE SEVERING ATPASES	FBgn0040208	Kat60
FBgg0001595	MICROTUBULE SEVERING ATPASES	FBgn0039141	spas
FBgg0000391	MITOCHONDRIAL AMINOACYL-TRNA SYNTHETASES	FBgn0033900	CysRS-m
FBgg0001386	MITOCHONDRIAL COMPLEX I - CORE SUBUNITS	FBgn0030718	ND-20
FBgg0001386	MITOCHONDRIAL COMPLEX I - CORE SUBUNITS	FBgn0039669	ND-20L
FBgg0001386	MITOCHONDRIAL COMPLEX I - CORE SUBUNITS	FBgn0030853	ND-24
FBgg0001386	MITOCHONDRIAL COMPLEX I - CORE SUBUNITS	FBgn0036706	ND-24L
FBgg0001386	MITOCHONDRIAL COMPLEX I - CORE SUBUNITS	FBgn0039909	ND-49
FBgg0001386	MITOCHONDRIAL COMPLEX I - CORE SUBUNITS	FBgn0039331	ND-49L
FBgg0001386	MITOCHONDRIAL COMPLEX I - CORE SUBUNITS	FBgn0031771	ND-51
FBgg0001386	MITOCHONDRIAL COMPLEX I - CORE SUBUNITS	FBgn0034251	ND-51L1
FBgg0001386	MITOCHONDRIAL COMPLEX I - CORE SUBUNITS	FBgn0034007	ND-51L2
FBgg0001862	MITOCHONDRIAL COMPLEX II (SUCCINATE DEHYDROGENASE) - CATALYTIC SUBUNITS	FBgn0261439	SdhA
FBgg0001862	MITOCHONDRIAL COMPLEX II (SUCCINATE DEHYDROGENASE) - CATALYTIC SUBUNITS	FBgn0036222	SdhAL
FBgg0001862	MITOCHONDRIAL COMPLEX II (SUCCINATE DEHYDROGENASE) - CATALYTIC SUBUNITS	FBgn0014028	SdhB
FBgg0001862	MITOCHONDRIAL COMPLEX II (SUCCINATE DEHYDROGENASE) - CATALYTIC SUBUNITS	FBgn0030975	SdhBL
FBgg0001017	MITOCHONDRIAL COMPLEX III - CORE SUBUNITS	FBgn0035600	Cyt-c1
FBgg0001017	MITOCHONDRIAL COMPLEX III - CORE SUBUNITS	FBgn0039651	Cyt-c1L
FBgg0001384	MITOCHONDRIAL COMPLEX V - ATP SYNTHASES	FBgn0010217	ATPsynbeta
FBgg0001384	MITOCHONDRIAL COMPLEX V - ATP SYNTHASES	FBgn0036568	ATPsynbetaL
FBgg0000715	MITOFUSINS	FBgn0011596	fzo
FBgg0000715	MITOFUSINS	FBgn0029870	Marf
FBgg0001045	MONOOXYGENASES, NAD(P)H AS ONE DONOR	FBgn0034943	Fmo-1
FBgg0001045	MONOOXYGENASES, NAD(P)H AS ONE DONOR	FBgn0033079	Fmo-2
FBgg0001044	MONOOXYGENASES, REDUCED ASCORBATE AS ONE DONOR	FBgn0036565	CG5235
FBgg0001044	MONOOXYGENASES, REDUCED ASCORBATE AS ONE DONOR	FBgn0037153	olf413
FBgg0001610	MYOSIN MOTORS	FBgn0000317	ck
FBgg0001610	MYOSIN MOTORS	FBgn0264695	Mhc
FBgg0001610	MYOSIN MOTORS	FBgn0040299	Myo28B1
FBgg0001610	MYOSIN MOTORS	FBgn0086347	Myo31DF
FBgg0001610	MYOSIN MOTORS	FBgn0010246	Myo61F
FBgg0001610	MYOSIN MOTORS	FBgn0287873	zip
FBgg0002099	N-ACETYLGALACTOSAMINE-4-SULFATASES	FBgn0052191	CG32191
FBgg0002099	N-ACETYLGALACTOSAMINE-4-SULFATASES	FBgn0036768	CG7402
FBgg0002099	N-ACETYLGALACTOSAMINE-4-SULFATASES	FBgn0036765	CG7408
FBgg0002099	N-ACETYLGALACTOSAMINE-4-SULFATASES	FBgn0033763	CG8646
FBgg0001131	N-ACETYLGLUCOSAMINE-6-O-SULFOTRANSFERASES	FBgn0051637	CG31637
FBgg0001131	N-ACETYLGLUCOSAMINE-6-O-SULFOTRANSFERASES	FBgn0031826	CG9550
FBgg0001542	N-ACETYLGLUCOSAMINE-6-SULFATASES	FBgn0033836	Gns
FBgg0001542	N-ACETYLGLUCOSAMINE-6-SULFATASES	FBgn0040271	Sulf1
FBgg0001305	N-ACETYLMURAMOYL-L-ALANINE AMIDASES	FBgn0037906	PGRP-LB
FBgg0001305	N-ACETYLMURAMOYL-L-ALANINE AMIDASES	FBgn0043578	PGRP-SB1
FBgg0001305	N-ACETYLMURAMOYL-L-ALANINE AMIDASES	FBgn0043577	PGRP-SB2
FBgg0001305	N-ACETYLMURAMOYL-L-ALANINE AMIDASES	FBgn0043576	PGRP-SC1a
FBgg0001305	N-ACETYLMURAMOYL-L-ALANINE AMIDASES	FBgn0033327	PGRP-SC1b
FBgg0001305	N-ACETYLMURAMOYL-L-ALANINE AMIDASES	FBgn0043575	PGRP-SC2
FBgg0000114	N-ETHYLMALEIMIDE-SENSITIVE FACTORS	FBgn0000346	comt
FBgg0000114	N-ETHYLMALEIMIDE-SENSITIVE FACTORS	FBgn0290174	Nsf2
FBgg0000651	N-TERMINAL ACETYLTRANSFERASE CATALYTIC SUBUNITS	FBgn0051730	CG31730
FBgg0000651	N-TERMINAL ACETYLTRANSFERASE CATALYTIC SUBUNITS	FBgn0031043	Naa20A
FBgg0000651	N-TERMINAL ACETYLTRANSFERASE CATALYTIC SUBUNITS	FBgn0051851	Naa20B
FBgg0000651	N-TERMINAL ACETYLTRANSFERASE CATALYTIC SUBUNITS	FBgn0024362	Naa30A
FBgg0000651	N-TERMINAL ACETYLTRANSFERASE CATALYTIC SUBUNITS	FBgn0052319	Naa30B
FBgg0000712	NA[+]/K[+] TRANSPORTING P-ATPASE - ALPHA SUBUNITS	FBgn0002921	Atpalpha
FBgg0000712	NA[+]/K[+] TRANSPORTING P-ATPASE - ALPHA SUBUNITS	FBgn0267363	JYalpha
FBgg0001005	NAD(P)H OXIDOREDUCTASES, HEME PROTEIN AS ACCEPTOR	FBgn0015623	Cpr
FBgg0002089	NAD+ KINASES	FBgn0033853	Nadk1a
FBgg0002089	NAD+ KINASES	FBgn0053156	Nadk1b
FBgg0001219	NEDD8 TRANSFERASES	FBgn0260635	Diap1
FBgg0001219	NEDD8 TRANSFERASES	FBgn0025638	Roc1a
FBgg0001219	NEDD8 TRANSFERASES	FBgn0040291	Roc1b
FBgg0000474	NEPRILYSINS	FBgn0029843	Nep1
FBgg0000474	NEPRILYSINS	FBgn0031081	Nep3
FBgg0000474	NEPRILYSINS	FBgn0038818	Nep4
FBgg0001739	NEUTRAL TRIGLYCERIDE LIPASES	FBgn0039473	CG17191
FBgg0001739	NEUTRAL TRIGLYCERIDE LIPASES	FBgn0039472	CG17192
FBgg0001739	NEUTRAL TRIGLYCERIDE LIPASES	FBgn0030828	CG5162
FBgg0001739	NEUTRAL TRIGLYCERIDE LIPASES	FBgn0036977	CG5665
FBgg0001739	NEUTRAL TRIGLYCERIDE LIPASES	FBgn0039476	CG6271
FBgg0001739	NEUTRAL TRIGLYCERIDE LIPASES	FBgn0039475	CG6277
FBgg0001739	NEUTRAL TRIGLYCERIDE LIPASES	FBgn0039474	CG6283
FBgg0001739	NEUTRAL TRIGLYCERIDE LIPASES	FBgn0039471	CG6295
FBgg0001739	NEUTRAL TRIGLYCERIDE LIPASES	FBgn0039470	CG6296
FBgg0001739	NEUTRAL TRIGLYCERIDE LIPASES	FBgn0032973	CG6675
FBgg0001739	NEUTRAL TRIGLYCERIDE LIPASES	FBgn0031976	CG7367
FBgg0001090	NON-RECEPTOR TKL KINASES	FBgn0026323	Tak1
FBgg0001090	NON-RECEPTOR TKL KINASES	FBgn0046689	Takl1
FBgg0001090	NON-RECEPTOR TKL KINASES	FBgn0039015	Takl2
FBgg0000245	NON-RECEPTOR TYROSINE KINASES	FBgn0000017	Abl
FBgg0000245	NON-RECEPTOR TYROSINE KINASES	FBgn0003502	Btk
FBgg0000245	NON-RECEPTOR TYROSINE KINASES	FBgn0262081	Csk
FBgg0000245	NON-RECEPTOR TYROSINE KINASES	FBgn0000723	FER
FBgg0000245	NON-RECEPTOR TYROSINE KINASES	FBgn0264959	Src42A
FBgg0000245	NON-RECEPTOR TYROSINE KINASES	FBgn0262733	Src64B
FBgg0000245	NON-RECEPTOR TYROSINE KINASES	FBgn0011737	Wee1
FBgg0001992	NOVEL PROTEIN KINASE C SUBFAMILY	FBgn0003093	Pkc98E
FBgg0001992	NOVEL PROTEIN KINASE C SUBFAMILY	FBgn0287828	Pkcdelta
FBgg0001602	NUCLEOSIDE DIPHOSPHATE PHOSPHATASES	FBgn0259101	CG42249
FBgg0001259	NUCLEOSIDE KINASES	FBgn0037995	Adk1
FBgg0001259	NUCLEOSIDE KINASES	FBgn0036337	Adk2
FBgg0001259	NUCLEOSIDE KINASES	FBgn0026602	Adk3
FBgg0001259	NUCLEOSIDE KINASES	FBgn0022029	l(2)k01209
FBgg0001259	NUCLEOSIDE KINASES	FBgn0263398	Uck
FBgg0001270	NUCLEOSIDE MONOPHOSPHATE KINASES	FBgn0261873	sdt
FBgg0001670	NUCLEOTIDASES	FBgn0030465	CG15743
FBgg0001670	NUCLEOTIDASES	FBgn0039698	CG7789
FBgg0001670	NUCLEOTIDASES	FBgn0050104	NT5E-2
FBgg0001670	NUCLEOTIDASES	FBgn0034225	veil
FBgg0001631	O-ACETYLTRANSFERASES	FBgn0032471	CG5122
FBgg0001631	O-ACETYLTRANSFERASES	FBgn0038486	CG5265
FBgg0001631	O-ACETYLTRANSFERASES	FBgn0000303	ChAT
FBgg0001631	O-ACETYLTRANSFERASES	FBgn0037440	CRAT
FBgg0001297	OLIGOSACCHARYLTRANSFERASES	FBgn0031149	Stt3A
FBgg0001297	OLIGOSACCHARYLTRANSFERASES	FBgn0011336	Stt3B
FBgg0001713	OXOGLUTARATE DEHYDROGENASES	FBgn0010352	Ogdh1
FBgg0001713	OXOGLUTARATE DEHYDROGENASES	FBgn0035240	Ogdh2
FBgg0001205	PALMITOYLTRANSFERASES	FBgn0034729	CG10344
FBgg0001205	PALMITOYLTRANSFERASES	FBgn0036670	CG13029
FBgg0001205	PALMITOYLTRANSFERASES	FBgn0033474	CG1407
FBgg0001205	PALMITOYLTRANSFERASES	FBgn0039369	CG17195
FBgg0001205	PALMITOYLTRANSFERASES	FBgn0039368	CG17196
FBgg0001205	PALMITOYLTRANSFERASES	FBgn0039367	CG17197
FBgg0001205	PALMITOYLTRANSFERASES	FBgn0039366	CG17198
FBgg0001205	PALMITOYLTRANSFERASES	FBgn0034202	CG17287
FBgg0001205	PALMITOYLTRANSFERASES	FBgn0042133	CG18810
FBgg0001205	PALMITOYLTRANSFERASES	FBgn0035970	CG4483
FBgg0001205	PALMITOYLTRANSFERASES	FBgn0033815	CG4676
FBgg0001205	PALMITOYLTRANSFERASES	FBgn0039370	CG4956
FBgg0001205	PALMITOYLTRANSFERASES	FBgn0038039	CG5196
FBgg0001205	PALMITOYLTRANSFERASES	FBgn0034057	CG8314
FBgg0001205	PALMITOYLTRANSFERASES	FBgn0027453	Dnz1
FBgg0000948	PARVULINS	FBgn0052845	CG32845
FBgg0000948	PARVULINS	FBgn0015379	dod
FBgg0001638	PEPTIDE DEFORMYLASES	FBgn0051278	CG31278
FBgg0001638	PEPTIDE DEFORMYLASES	FBgn0051373	CG31373
FBgg0001126	PEPTIDYL-CYSTEINE S-NITROSYLASES	FBgn0001091	Gapdh1
FBgg0001126	PEPTIDYL-CYSTEINE S-NITROSYLASES	FBgn0001092	Gapdh2
FBgg0001126	PEPTIDYL-CYSTEINE S-NITROSYLASES	FBgn0034173	Gapdh3
FBgg0001042	PEPTIDYL-PROLINE DIOXYGENASES	FBgn0039616	CG11828
FBgg0001042	PEPTIDYL-PROLINE DIOXYGENASES	FBgn0039782	CG15539
FBgg0001042	PEPTIDYL-PROLINE DIOXYGENASES	FBgn0040528	CG15864
FBgg0001042	PEPTIDYL-PROLINE DIOXYGENASES	FBgn0036796	CG18231
FBgg0001042	PEPTIDYL-PROLINE DIOXYGENASES	FBgn0036795	CG18233
FBgg0001042	PEPTIDYL-PROLINE DIOXYGENASES	FBgn0265268	CG18234
FBgg0001042	PEPTIDYL-PROLINE DIOXYGENASES	FBgn0042182	CG18749
FBgg0001042	PEPTIDYL-PROLINE DIOXYGENASES	FBgn0051013	CG31013
FBgg0001042	PEPTIDYL-PROLINE DIOXYGENASES	FBgn0051016	CG31016
FBgg0001042	PEPTIDYL-PROLINE DIOXYGENASES	FBgn0051371	CG31371
FBgg0001042	PEPTIDYL-PROLINE DIOXYGENASES	FBgn0051524	CG31524
FBgg0001042	PEPTIDYL-PROLINE DIOXYGENASES	FBgn0052199	CG32199
FBgg0001042	PEPTIDYL-PROLINE DIOXYGENASES	FBgn0052201	CG32201
FBgg0001042	PEPTIDYL-PROLINE DIOXYGENASES	FBgn0085374	CG34345
FBgg0001042	PEPTIDYL-PROLINE DIOXYGENASES	FBgn0039784	CG9698
FBgg0001042	PEPTIDYL-PROLINE DIOXYGENASES	FBgn0039776	PH4alphaEFB
FBgg0001042	PEPTIDYL-PROLINE DIOXYGENASES	FBgn0026190	PH4alphaMP
FBgg0001042	PEPTIDYL-PROLINE DIOXYGENASES	FBgn0039780	PH4alphaNE1
FBgg0001042	PEPTIDYL-PROLINE DIOXYGENASES	FBgn0039783	PH4alphaNE2
FBgg0001042	PEPTIDYL-PROLINE DIOXYGENASES	FBgn0051017	PH4alphaNE3
FBgg0001042	PEPTIDYL-PROLINE DIOXYGENASES	FBgn0051015	PH4alphaPV
FBgg0001042	PEPTIDYL-PROLINE DIOXYGENASES	FBgn0051014	PH4alphaSG1
FBgg0001042	PEPTIDYL-PROLINE DIOXYGENASES	FBgn0039779	PH4alphaSG2
FBgg0001037	PEROXIREDOXINS	FBgn0033521	CG12896
FBgg0001037	PEROXIREDOXINS	FBgn0033885	DJ-1alpha
FBgg0001037	PEROXIREDOXINS	FBgn0039802	dj-1beta
FBgg0001037	PEROXIREDOXINS	FBgn0034415	Gpxl
FBgg0001037	PEROXIREDOXINS	FBgn0035438	Gtpx
FBgg0001037	PEROXIREDOXINS	FBgn0036490	Prx1
FBgg0001037	PEROXIREDOXINS	FBgn0040309	Prx2
FBgg0001037	PEROXIREDOXINS	FBgn0038519	Prx3
FBgg0001037	PEROXIREDOXINS	FBgn0040308	Prx4
FBgg0001037	PEROXIREDOXINS	FBgn0031479	Prx6a
FBgg0001037	PEROXIREDOXINS	FBgn0033520	Prx6b
FBgg0001037	PEROXIREDOXINS	FBgn0033518	Prx6c
FBgg0000723	PHENOLOXIDASES	FBgn0286203	stw
FBgg0001278	PHOSPHATIDYLINOSITOL 5 KINASES	FBgn0034789	PIP5K59B
FBgg0001278	PHOSPHATIDYLINOSITOL 5 KINASES	FBgn0016984	sktl
FBgg0000255	PHOSPHATIDYLINOSITOL PHOSPHATE AND INOSITOL PHOSPHATE PHOSPHATASES	FBgn0036550	CG17026
FBgg0000255	PHOSPHATIDYLINOSITOL PHOSPHATE AND INOSITOL PHOSPHATE PHOSPHATASES	FBgn0036553	CG17027
FBgg0000255	PHOSPHATIDYLINOSITOL PHOSPHATE AND INOSITOL PHOSPHATE PHOSPHATASES	FBgn0036552	CG17028
FBgg0000255	PHOSPHATIDYLINOSITOL PHOSPHATE AND INOSITOL PHOSPHATE PHOSPHATASES	FBgn0036551	CG17029
FBgg0000255	PHOSPHATIDYLINOSITOL PHOSPHATE AND INOSITOL PHOSPHATE PHOSPHATASES	FBgn0030735	CG3632
FBgg0000255	PHOSPHATIDYLINOSITOL PHOSPHATE AND INOSITOL PHOSPHATE PHOSPHATASES	FBgn0034179	CG6805
FBgg0000255	PHOSPHATIDYLINOSITOL PHOSPHATE AND INOSITOL PHOSPHATE PHOSPHATASES	FBgn0037064	CG9389
FBgg0000255	PHOSPHATIDYLINOSITOL PHOSPHATE AND INOSITOL PHOSPHATE PHOSPHATASES	FBgn0037063	CG9391
FBgg0000255	PHOSPHATIDYLINOSITOL PHOSPHATE AND INOSITOL PHOSPHATE PHOSPHATASES	FBgn0030761	CG9784
FBgg0000255	PHOSPHATIDYLINOSITOL PHOSPHATE AND INOSITOL PHOSPHATE PHOSPHATASES	FBgn0026061	Mipp1
FBgg0000255	PHOSPHATIDYLINOSITOL PHOSPHATE AND INOSITOL PHOSPHATE PHOSPHATASES	FBgn0026060	Mipp2
FBgg0000255	PHOSPHATIDYLINOSITOL PHOSPHATE AND INOSITOL PHOSPHATE PHOSPHATASES	FBgn0025742	mtm
FBgg0000255	PHOSPHATIDYLINOSITOL PHOSPHATE AND INOSITOL PHOSPHATE PHOSPHATASES	FBgn0028497	Mtmr6
FBgg0000624	PHOSPHOLIPASE A2 ENZYMES - CALCIUM INDEPENDENT	FBgn0031735	CG11029
FBgg0000624	PHOSPHOLIPASE A2 ENZYMES - CALCIUM INDEPENDENT	FBgn0036939	CG7365
FBgg0000627	PHOSPHOLIPASE A2 ENZYMES - SECRETED	FBgn0050503	CG30503
FBgg0000627	PHOSPHOLIPASE A2 ENZYMES - SECRETED	FBgn0033170	sPLA2
FBgg0001377	PHOSPHOLIPASES C	FBgn0034997	Asm
FBgg0001377	PHOSPHOLIPASES C	FBgn0262738	norpA
FBgg0001377	PHOSPHOLIPASES C	FBgn0004611	Plc21C
FBgg0001377	PHOSPHOLIPASES C	FBgn0003416	sl
FBgg0000707	PHOSPHOLIPID TRANSPORTING ATPASES	FBgn0259221	ATP8A
FBgg0000707	PHOSPHOLIPID TRANSPORTING ATPASES	FBgn0037989	ATP8B
FBgg0000707	PHOSPHOLIPID TRANSPORTING ATPASES	FBgn0032120	CG33298
FBgg0000707	PHOSPHOLIPID TRANSPORTING ATPASES	FBgn0030747	CG4301
FBgg0000707	PHOSPHOLIPID TRANSPORTING ATPASES	FBgn0030746	CG9981
FBgg0001284	POLY(A) POLYMERASES	FBgn0038934	Gld2
FBgg0001284	POLY(A) POLYMERASES	FBgn0030049	Trf4-1
FBgg0001284	POLY(A) POLYMERASES	FBgn0039251	Trf4-2
FBgg0001284	POLY(A) POLYMERASES	FBgn0260780	wisp
FBgg0000787	POLYPEPTIDE N-ACETYLGALACTOSAMINYLTRANSFERASES	FBgn0051776	CG31776
FBgg0000787	POLYPEPTIDE N-ACETYLGALACTOSAMINYLTRANSFERASES	FBgn0051956	Pgant4
FBgg0000787	POLYPEPTIDE N-ACETYLGALACTOSAMINYLTRANSFERASES	FBgn0035375	Pgant6
FBgg0000787	POLYPEPTIDE N-ACETYLGALACTOSAMINYLTRANSFERASES	FBgn0036529	Pgant8
FBgg0000262	PPM FAMILY PROTEIN SERINE/THREONINE PHOSPHATASES	FBgn0086361	alph
FBgg0000262	PPM FAMILY PROTEIN SERINE/THREONINE PHOSPHATASES	FBgn0033021	CG10417
FBgg0000262	PPM FAMILY PROTEIN SERINE/THREONINE PHOSPHATASES	FBgn0035228	CG12091
FBgg0000262	PPM FAMILY PROTEIN SERINE/THREONINE PHOSPHATASES	FBgn0029949	CG15035
FBgg0000262	PPM FAMILY PROTEIN SERINE/THREONINE PHOSPHATASES	FBgn0035425	CG17746
FBgg0000262	PPM FAMILY PROTEIN SERINE/THREONINE PHOSPHATASES	FBgn0039694	fig
FBgg0000262	PPM FAMILY PROTEIN SERINE/THREONINE PHOSPHATASES	FBgn0039421	Nil
FBgg0000262	PPM FAMILY PROTEIN SERINE/THREONINE PHOSPHATASES	FBgn0035143	Ppm1
FBgg0000259	PPP FAMILY PROTEIN SERINE/THREONINE PHOSPHATASES	FBgn0267912	CanA-14F
FBgg0000259	PPP FAMILY PROTEIN SERINE/THREONINE PHOSPHATASES	FBgn0010015	CanA1
FBgg0000259	PPP FAMILY PROTEIN SERINE/THREONINE PHOSPHATASES	FBgn0000711	flw
FBgg0000259	PPP FAMILY PROTEIN SERINE/THREONINE PHOSPHATASES	FBgn0003132	Pp1-13C
FBgg0000259	PPP FAMILY PROTEIN SERINE/THREONINE PHOSPHATASES	FBgn0004103	Pp1-87B
FBgg0000259	PPP FAMILY PROTEIN SERINE/THREONINE PHOSPHATASES	FBgn0003134	Pp1alpha-96A
FBgg0000259	PPP FAMILY PROTEIN SERINE/THREONINE PHOSPHATASES	FBgn0011826	Pp2B-14D
FBgg0000259	PPP FAMILY PROTEIN SERINE/THREONINE PHOSPHATASES	FBgn0005779	PpD6
FBgg0001451	PPPDE DEUBIQUITINASES	FBgn0031026	CG12231
FBgg0001451	PPPDE DEUBIQUITINASES	FBgn0033551	CG7222
FBgg0001449	PROPROTEIN CONVERTASES	FBgn0023179	amon
FBgg0001449	PROPROTEIN CONVERTASES	FBgn0004509	Fur1
FBgg0001449	PROPROTEIN CONVERTASES	FBgn0004598	Fur2
FBgg0000877	PROSTAGLANDIN SYNTHASES	FBgn0053177	CG33177
FBgg0000877	PROSTAGLANDIN SYNTHASES	FBgn0053178	CG33178
FBgg0000877	PROSTAGLANDIN SYNTHASES	FBgn0025814	Mgstl
FBgg0001439	PROTEASOME ENDOPEPTIDASES	FBgn0023174	Prosbeta2
FBgg0001439	PROTEASOME ENDOPEPTIDASES	FBgn0029812	Prosbeta2R1
FBgg0001439	PROTEASOME ENDOPEPTIDASES	FBgn0037296	Prosbeta2R2
FBgg0001439	PROTEASOME ENDOPEPTIDASES	FBgn0029134	Prosbeta5
FBgg0001439	PROTEASOME ENDOPEPTIDASES	FBgn0034842	Prosbeta5R1
FBgg0001439	PROTEASOME ENDOPEPTIDASES	FBgn0051742	Prosbeta5R2
FBgg0001557	PROTEASOME REGULATORY PARTICLE ATPASES	FBgn0028686	Rpt3
FBgg0001557	PROTEASOME REGULATORY PARTICLE ATPASES	FBgn0037742	Rpt3R
FBgg0001557	PROTEASOME REGULATORY PARTICLE ATPASES	FBgn0028685	Rpt4
FBgg0001557	PROTEASOME REGULATORY PARTICLE ATPASES	FBgn0036224	Rpt4R
FBgg0001557	PROTEASOME REGULATORY PARTICLE ATPASES	FBgn0020369	Rpt6
FBgg0001557	PROTEASOME REGULATORY PARTICLE ATPASES	FBgn0039788	Rpt6R
FBgg0001365	PROTEIN ADP-RIBOSYL HYDROLASES	FBgn0053054	Targ1
FBgg0001365	PROTEIN ADP-RIBOSYL HYDROLASES	FBgn0053056	Targ2
FBgg0001365	PROTEIN ADP-RIBOSYL HYDROLASES	FBgn0085290	Targ3
FBgg0000288	PROTEIN ARGININE N-METHYLTRANSFERASES	FBgn0037834	Art1
FBgg0000288	PROTEIN ARGININE N-METHYLTRANSFERASES	FBgn0031592	Art2
FBgg0000288	PROTEIN ARGININE N-METHYLTRANSFERASES	FBgn0038189	Art6
FBgg0001652	PROTEIN ARGININE PHOSPHATASES	FBgn0051469	Argp
FBgg0000821	PROTEIN DISULFIDE ISOMERASES	FBgn0037498	CG10029
FBgg0000821	PROTEIN DISULFIDE ISOMERASES	FBgn0030734	ERp44
FBgg0000821	PROTEIN DISULFIDE ISOMERASES	FBgn0033663	ERp60
FBgg0000821	PROTEIN DISULFIDE ISOMERASES	FBgn0286818	Pdi
FBgg0000821	PROTEIN DISULFIDE ISOMERASES	FBgn0033814	Qsox1
FBgg0000821	PROTEIN DISULFIDE ISOMERASES	FBgn0038919	Qsox2
FBgg0000821	PROTEIN DISULFIDE ISOMERASES	FBgn0038918	Qsox3
FBgg0000821	PROTEIN DISULFIDE ISOMERASES	FBgn0051413	Qsox4
FBgg0000242	PROTEIN KINASE A FAMILY	FBgn0039796	CG12069
FBgg0000242	PROTEIN KINASE A FAMILY	FBgn0000273	Pka-C1
FBgg0000242	PROTEIN KINASE A FAMILY	FBgn0000274	Pka-C2
FBgg0000242	PROTEIN KINASE A FAMILY	FBgn0000489	Pka-C3
FBgg0000230	PROTEIN KINASE G FAMILY	FBgn0032187	CG4839
FBgg0000230	PROTEIN KINASE G FAMILY	FBgn0000721	for
FBgg0000230	PROTEIN KINASE G FAMILY	FBgn0000442	Pkg21D
FBgg0001328	PROTEIN O-MANNOSYLTRANSFERASES	FBgn0051690	Tmtc1
FBgg0001328	PROTEIN O-MANNOSYLTRANSFERASES	FBgn0028481	Tmtc2
FBgg0000949	PROTEIN PHOSPHATASE 2 PHOSPHATASE ACTIVATORS	FBgn0037365	CG2104
FBgg0000949	PROTEIN PHOSPHATASE 2 PHOSPHATASE ACTIVATORS	FBgn0030696	CG8509
FBgg0000949	PROTEIN PHOSPHATASE 2 PHOSPHATASE ACTIVATORS	FBgn0016698	Ptpa
FBgg0001722	PROTEIN-TRANSPORTING ATPASES	FBgn0001218	Hsc70-3
FBgg0001316	PROTEOGLYCAN N-ACETYLGLUCOSAMINYLTRANSFERASES	FBgn0027535	botv
FBgg0001316	PROTEOGLYCAN N-ACETYLGLUCOSAMINYLTRANSFERASES	FBgn0029175	sotv
FBgg0001316	PROTEOGLYCAN N-ACETYLGLUCOSAMINYLTRANSFERASES	FBgn0265974	ttv
FBgg0002098	PSEUDOURIDINE 5'-PHOSPHATASES	FBgn0051924	CG31924
FBgg0002098	PSEUDOURIDINE 5'-PHOSPHATASES	FBgn0031332	CG5556
FBgg0002098	PSEUDOURIDINE 5'-PHOSPHATASES	FBgn0031333	CG5561
FBgg0002098	PSEUDOURIDINE 5'-PHOSPHATASES	FBgn0031335	CG5565
FBgg0002098	PSEUDOURIDINE 5'-PHOSPHATASES	FBgn0019982	Gs1l
FBgg0000823	PSEUDOURIDINE SYNTHASES	FBgn0051719	RluA-1
FBgg0000823	PSEUDOURIDINE SYNTHASES	FBgn0032256	RluA-2
FBgg0001141	PURINE NUCLEOSIDE PHOSPHORYLASES	FBgn0035348	CG16758
FBgg0001141	PURINE NUCLEOSIDE PHOSPHORYLASES	FBgn0034898	CG18128
FBgg0001141	PURINE NUCLEOSIDE PHOSPHORYLASES	FBgn0051115	CG31115
FBgg0001141	PURINE NUCLEOSIDE PHOSPHORYLASES	FBgn0034215	Mtap
FBgg0002083	PYRROLINE-5-CARBOXYLATE DEHYDROGENASES	FBgn0037138	P5CDh1
FBgg0002083	PYRROLINE-5-CARBOXYLATE DEHYDROGENASES	FBgn0053092	P5CDh2
FBgg0001714	PYRUVATE DEHYDROGENASES (ACETYL-TRANSFERRING)	FBgn0028325	Pdha1
FBgg0001714	PYRUVATE DEHYDROGENASES (ACETYL-TRANSFERRING)	FBgn0029722	Pdha2
FBgg0000319	RAB GTPASES	FBgn0015789	Rab10
FBgg0000319	RAB GTPASES	FBgn0015791	Rab14
FBgg0000319	RAB GTPASES	FBgn0016701	Rab4
FBgg0000319	RAB GTPASES	FBgn0262518	Rab8
FBgg0000319	RAB GTPASES	FBgn0067052	Rab9D
FBgg0000319	RAB GTPASES	FBgn0030221	Rab9Db
FBgg0000815	RACEMASES AND EPIMERASES ACTING ON CARBOHYDRATES AND DERIVATIVES	FBgn0043783	Galm1
FBgg0000815	RACEMASES AND EPIMERASES ACTING ON CARBOHYDRATES AND DERIVATIVES	FBgn0035679	Galm2
FBgg0000324	RAS GTPASES	FBgn0260658	CG42541
FBgg0000324	RAS GTPASES	FBgn0004636	Rap1
FBgg0000324	RAS GTPASES	FBgn0283666	Rap2l
FBgg0000324	RAS GTPASES	FBgn0003206	Ras64B
FBgg0000324	RAS GTPASES	FBgn0003205	Ras85D
FBgg0000224	RECEPTOR GUANYLATE CYCLASES	FBgn0036368	CG10738
FBgg0000224	RECEPTOR GUANYLATE CYCLASES	FBgn0051183	CG31183
FBgg0000224	RECEPTOR GUANYLATE CYCLASES	FBgn0034568	CG3216
FBgg0000224	RECEPTOR GUANYLATE CYCLASES	FBgn0261360	CG42637
FBgg0000224	RECEPTOR GUANYLATE CYCLASES	FBgn0010197	Gyc32E
FBgg0000224	RECEPTOR GUANYLATE CYCLASES	FBgn0266136	Gyc76C
FBgg0000257	RECEPTOR PROTEIN TYROSINE PHOSPHATASES	FBgn0004370	Ptp10D
FBgg0000257	RECEPTOR PROTEIN TYROSINE PHOSPHATASES	FBgn0004368	Ptp4E
FBgg0000220	RECEPTOR TYROSINE KINASES	FBgn0285896	btl
FBgg0000220	RECEPTOR TYROSINE KINASES	FBgn0053531	Ddr
FBgg0000220	RECEPTOR TYROSINE KINASES	FBgn0010389	htl
FBgg0000220	RECEPTOR TYROSINE KINASES	FBgn0020391	Nrk
FBgg0000220	RECEPTOR TYROSINE KINASES	FBgn0004839	otk
FBgg0000220	RECEPTOR TYROSINE KINASES	FBgn0010407	Ror
FBgg0001071	RETINOL DEHYDROGENASES (NAD-DEPENDENT)	FBgn0031630	CG15629
FBgg0001071	RETINOL DEHYDROGENASES (NAD-DEPENDENT)	FBgn0032910	CG9265
FBgg0001071	RETINOL DEHYDROGENASES (NAD-DEPENDENT)	FBgn0011693	Pdh
FBgg0001688	RETINOL DEHYDROGENASES (NADP-DEPENDENT)	FBgn0034500	CG11200
FBgg0001688	RETINOL DEHYDROGENASES (NADP-DEPENDENT)	FBgn0033204	CG2065
FBgg0001688	RETINOL DEHYDROGENASES (NADP-DEPENDENT)	FBgn0033203	CG2070
FBgg0001688	RETINOL DEHYDROGENASES (NADP-DEPENDENT)	FBgn0050491	CG30491
FBgg0001688	RETINOL DEHYDROGENASES (NADP-DEPENDENT)	FBgn0050495	CG30495
FBgg0001688	RETINOL DEHYDROGENASES (NADP-DEPENDENT)	FBgn0029866	CG3842
FBgg0001688	RETINOL DEHYDROGENASES (NADP-DEPENDENT)	FBgn0038610	CG7675
FBgg0001688	RETINOL DEHYDROGENASES (NADP-DEPENDENT)	FBgn0286852	naz
FBgg0001688	RETINOL DEHYDROGENASES (NADP-DEPENDENT)	FBgn0033205	Rdh1
FBgg0001688	RETINOL DEHYDROGENASES (NADP-DEPENDENT)	FBgn0038946	rdhB
FBgg0001580	RFC COMPLEX ATPASES	FBgn0030871	CG8142
FBgg0001580	RFC COMPLEX ATPASES	FBgn0032244	RfC3
FBgg0001580	RFC COMPLEX ATPASES	FBgn0260985	RfC4
FBgg0000325	RGK GTPASES	FBgn0085419	Rgk2
FBgg0000320	RHO GTPASES	FBgn0010341	Cdc42
FBgg0000320	RHO GTPASES	FBgn0039532	Mtl
FBgg0000320	RHO GTPASES	FBgn0010333	Rac1
FBgg0000320	RHO GTPASES	FBgn0014011	Rac2
FBgg0000957	RHOMBOID PROTEASES	FBgn0004635	rho
FBgg0000957	RHOMBOID PROTEASES	FBgn0030318	rho-4
FBgg0000957	RHOMBOID PROTEASES	FBgn0032415	rho-6
FBgg0000957	RHOMBOID PROTEASES	FBgn0003295	ru
FBgg0000957	RHOMBOID PROTEASES	FBgn0020248	stet
FBgg0001473	RIBONUCLEASES III	FBgn0039016	Dcr-1
FBgg0001473	RIBONUCLEASES III	FBgn0034246	Dcr-2
FBgg0001772	RIBONUCLEOSIDE HYDROLASES	FBgn0030511	CG11158
FBgg0001772	RIBONUCLEOSIDE HYDROLASES	FBgn0030510	CG12177
FBgg0001772	RIBONUCLEOSIDE HYDROLASES	FBgn0032436	CG5418
FBgg0000040	RING-BETWEEN-RING UBIQUITIN LIGASES	FBgn0017418	ari-1
FBgg0000040	RING-BETWEEN-RING UBIQUITIN LIGASES	FBgn0025186	ari-2
FBgg0000040	RING-BETWEEN-RING UBIQUITIN LIGASES	FBgn0036082	CG12362
FBgg0001250	RNA POLYMERASE CATALYTIC SUBUNITS	FBgn0019938	Polr1A
FBgg0001250	RNA POLYMERASE CATALYTIC SUBUNITS	FBgn0003278	Polr1B
FBgg0001250	RNA POLYMERASE CATALYTIC SUBUNITS	FBgn0003277	Polr2A
FBgg0001250	RNA POLYMERASE CATALYTIC SUBUNITS	FBgn0262955	Polr2B
FBgg0001250	RNA POLYMERASE CATALYTIC SUBUNITS	FBgn0030687	Polr3A
FBgg0001250	RNA POLYMERASE CATALYTIC SUBUNITS	FBgn0004463	Polr3B
FBgg0000062	ROC UBIQUITIN LIGASES	FBgn0025638	Roc1a
FBgg0000062	ROC UBIQUITIN LIGASES	FBgn0040291	Roc1b
FBgg0000279	RPD3/HDA1 LYSINE DEACETYLASES	FBgn0015805	HDAC1
FBgg0000279	RPD3/HDA1 LYSINE DEACETYLASES	FBgn0025825	HDAC3
FBgg0001433	S10 SERINE CARBOXYPEPTIDASES	FBgn0051821	CG31821
FBgg0001433	S10 SERINE CARBOXYPEPTIDASES	FBgn0051823	CG31823
FBgg0001433	S10 SERINE CARBOXYPEPTIDASES	FBgn0052483	CG32483
FBgg0001433	S10 SERINE CARBOXYPEPTIDASES	FBgn0038738	CG4572
FBgg0001433	S10 SERINE CARBOXYPEPTIDASES	FBgn0035154	hiro
FBgg0001079	S1A SERINE PROTEASES - CHYMOTRYPSIN-LIKE	FBgn0035678	CG10469
FBgg0001079	S1A SERINE PROTEASES - CHYMOTRYPSIN-LIKE	FBgn0035670	CG10472
FBgg0001079	S1A SERINE PROTEASES - CHYMOTRYPSIN-LIKE	FBgn0035661	CG10477
FBgg0001079	S1A SERINE PROTEASES - CHYMOTRYPSIN-LIKE	FBgn0038002	CG12256
FBgg0001079	S1A SERINE PROTEASES - CHYMOTRYPSIN-LIKE	FBgn0037677	CG12951
FBgg0001079	S1A SERINE PROTEASES - CHYMOTRYPSIN-LIKE	FBgn0037678	CG16749
FBgg0001079	S1A SERINE PROTEASES - CHYMOTRYPSIN-LIKE	FBgn0042187	CG17234
FBgg0001079	S1A SERINE PROTEASES - CHYMOTRYPSIN-LIKE	FBgn0038001	CG17404
FBgg0001079	S1A SERINE PROTEASES - CHYMOTRYPSIN-LIKE	FBgn0038481	CG17475
FBgg0001079	S1A SERINE PROTEASES - CHYMOTRYPSIN-LIKE	FBgn0036023	CG18179
FBgg0001079	S1A SERINE PROTEASES - CHYMOTRYPSIN-LIKE	FBgn0032551	CG18636
FBgg0001079	S1A SERINE PROTEASES - CHYMOTRYPSIN-LIKE	FBgn0050098	CG30098
FBgg0001079	S1A SERINE PROTEASES - CHYMOTRYPSIN-LIKE	FBgn0260477	CG30283
FBgg0001079	S1A SERINE PROTEASES - CHYMOTRYPSIN-LIKE	FBgn0050287	CG30287
FBgg0001079	S1A SERINE PROTEASES - CHYMOTRYPSIN-LIKE	FBgn0051220	CG31220
FBgg0001079	S1A SERINE PROTEASES - CHYMOTRYPSIN-LIKE	FBgn0051269	CG31269
FBgg0001079	S1A SERINE PROTEASES - CHYMOTRYPSIN-LIKE	FBgn0052523	CG32523
FBgg0001079	S1A SERINE PROTEASES - CHYMOTRYPSIN-LIKE	FBgn0052808	CG32808
FBgg0001079	S1A SERINE PROTEASES - CHYMOTRYPSIN-LIKE	FBgn0069056	CG33226
FBgg0001079	S1A SERINE PROTEASES - CHYMOTRYPSIN-LIKE	FBgn0053459	CG33459
FBgg0001079	S1A SERINE PROTEASES - CHYMOTRYPSIN-LIKE	FBgn0038003	CG3916
FBgg0001079	S1A SERINE PROTEASES - CHYMOTRYPSIN-LIKE	FBgn0263040	CG43335
FBgg0001079	S1A SERINE PROTEASES - CHYMOTRYPSIN-LIKE	FBgn0263041	CG43336
FBgg0001079	S1A SERINE PROTEASES - CHYMOTRYPSIN-LIKE	FBgn0038484	CG5246
FBgg0001079	S1A SERINE PROTEASES - CHYMOTRYPSIN-LIKE	FBgn0038485	CG5255
FBgg0001079	S1A SERINE PROTEASES - CHYMOTRYPSIN-LIKE	FBgn0039495	CG5909
FBgg0001079	S1A SERINE PROTEASES - CHYMOTRYPSIN-LIKE	FBgn0035663	CG6462
FBgg0001079	S1A SERINE PROTEASES - CHYMOTRYPSIN-LIKE	FBgn0035669	CG6592
FBgg0001079	S1A SERINE PROTEASES - CHYMOTRYPSIN-LIKE	FBgn0038595	CG7142
FBgg0001079	S1A SERINE PROTEASES - CHYMOTRYPSIN-LIKE	FBgn0036738	CG7542
FBgg0001079	S1A SERINE PROTEASES - CHYMOTRYPSIN-LIKE	FBgn0036022	CG8329
FBgg0001079	S1A SERINE PROTEASES - CHYMOTRYPSIN-LIKE	FBgn0038211	CG9649
FBgg0001079	S1A SERINE PROTEASES - CHYMOTRYPSIN-LIKE	FBgn0000808	gd
FBgg0001079	S1A SERINE PROTEASES - CHYMOTRYPSIN-LIKE	FBgn0031653	Jon25Biii
FBgg0001079	S1A SERINE PROTEASES - CHYMOTRYPSIN-LIKE	FBgn0001285	Jon44E
FBgg0001079	S1A SERINE PROTEASES - CHYMOTRYPSIN-LIKE	FBgn0035667	Jon65Ai
FBgg0001079	S1A SERINE PROTEASES - CHYMOTRYPSIN-LIKE	FBgn0035666	Jon65Aii
FBgg0001079	S1A SERINE PROTEASES - CHYMOTRYPSIN-LIKE	FBgn0250815	Jon65Aiv
FBgg0001079	S1A SERINE PROTEASES - CHYMOTRYPSIN-LIKE	FBgn0035887	Jon66Cii
FBgg0001079	S1A SERINE PROTEASES - CHYMOTRYPSIN-LIKE	FBgn0023197	Jon74E
FBgg0001079	S1A SERINE PROTEASES - CHYMOTRYPSIN-LIKE	FBgn0003356	Jon99Cii
FBgg0001079	S1A SERINE PROTEASES - CHYMOTRYPSIN-LIKE	FBgn0003357	Jon99Ciii
FBgg0001079	S1A SERINE PROTEASES - CHYMOTRYPSIN-LIKE	FBgn0039778	Jon99Fi
FBgg0001079	S1A SERINE PROTEASES - CHYMOTRYPSIN-LIKE	FBgn0039777	Jon99Fii
FBgg0001079	S1A SERINE PROTEASES - CHYMOTRYPSIN-LIKE	FBgn0263234	Phae1
FBgg0001079	S1A SERINE PROTEASES - CHYMOTRYPSIN-LIKE	FBgn0263235	Phae2
FBgg0001079	S1A SERINE PROTEASES - CHYMOTRYPSIN-LIKE	FBgn0031406	Send1
FBgg0001079	S1A SERINE PROTEASES - CHYMOTRYPSIN-LIKE	FBgn0053329	Sp212
FBgg0001079	S1A SERINE PROTEASES - CHYMOTRYPSIN-LIKE	FBgn0040060	yip7
FBgg0001080	S1A SERINE PROTEASES - ELASTASE-LIKE	FBgn0031141	CG1304
FBgg0001080	S1A SERINE PROTEASES - ELASTASE-LIKE	FBgn0036024	CG18180
FBgg0001080	S1A SERINE PROTEASES - ELASTASE-LIKE	FBgn0053461	CG33461
FBgg0001080	S1A SERINE PROTEASES - ELASTASE-LIKE	FBgn0053462	CG33462
FBgg0001080	S1A SERINE PROTEASES - ELASTASE-LIKE	FBgn0030688	CG8952
FBgg0001080	S1A SERINE PROTEASES - ELASTASE-LIKE	FBgn0027563	CG9631
FBgg0001080	S1A SERINE PROTEASES - ELASTASE-LIKE	FBgn0030773	CG9676
FBgg0001080	S1A SERINE PROTEASES - ELASTASE-LIKE	FBgn0020906	Jon25Bi
FBgg0001080	S1A SERINE PROTEASES - ELASTASE-LIKE	FBgn0031654	Jon25Bii
FBgg0001080	S1A SERINE PROTEASES - ELASTASE-LIKE	FBgn0035665	Jon65Aiii
FBgg0001080	S1A SERINE PROTEASES - ELASTASE-LIKE	FBgn0035886	Jon66Ci
FBgg0001080	S1A SERINE PROTEASES - ELASTASE-LIKE	FBgn0003358	Jon99Ci
FBgg0001080	S1A SERINE PROTEASES - ELASTASE-LIKE	FBgn0011834	Ser6
FBgg0001078	S1A SERINE PROTEASES - TRYPSIN-LIKE	FBgn0003863	alphaTry
FBgg0001078	S1A SERINE PROTEASES - TRYPSIN-LIKE	FBgn0010357	betaTry
FBgg0001078	S1A SERINE PROTEASES - TRYPSIN-LIKE	FBgn0038431	CG10405
FBgg0001078	S1A SERINE PROTEASES - TRYPSIN-LIKE	FBgn0034221	CG10764
FBgg0001078	S1A SERINE PROTEASES - TRYPSIN-LIKE	FBgn0037038	CG11037
FBgg0001078	S1A SERINE PROTEASES - TRYPSIN-LIKE	FBgn0034507	CG11192
FBgg0001078	S1A SERINE PROTEASES - TRYPSIN-LIKE	FBgn0036264	CG11529
FBgg0001078	S1A SERINE PROTEASES - TRYPSIN-LIKE	FBgn0039272	CG11836
FBgg0001078	S1A SERINE PROTEASES - TRYPSIN-LIKE	FBgn0039628	CG11841
FBgg0001078	S1A SERINE PROTEASES - TRYPSIN-LIKE	FBgn0039629	CG11842
FBgg0001078	S1A SERINE PROTEASES - TRYPSIN-LIKE	FBgn0039630	CG11843
FBgg0001078	S1A SERINE PROTEASES - TRYPSIN-LIKE	FBgn0033469	CG12133
FBgg0001078	S1A SERINE PROTEASES - TRYPSIN-LIKE	FBgn0034518	CG13430
FBgg0001078	S1A SERINE PROTEASES - TRYPSIN-LIKE	FBgn0033277	CG14760
FBgg0001078	S1A SERINE PROTEASES - TRYPSIN-LIKE	FBgn0039101	CG16710
FBgg0001078	S1A SERINE PROTEASES - TRYPSIN-LIKE	FBgn0035795	CG16998
FBgg0001078	S1A SERINE PROTEASES - TRYPSIN-LIKE	FBgn0042186	CG17239
FBgg0001078	S1A SERINE PROTEASES - TRYPSIN-LIKE	FBgn0259998	CG17571
FBgg0001078	S1A SERINE PROTEASES - TRYPSIN-LIKE	FBgn0033439	CG1773
FBgg0001078	S1A SERINE PROTEASES - TRYPSIN-LIKE	FBgn0042098	CG18735
FBgg0001078	S1A SERINE PROTEASES - TRYPSIN-LIKE	FBgn0260474	CG30002
FBgg0001078	S1A SERINE PROTEASES - TRYPSIN-LIKE	FBgn0050025	CG30025
FBgg0001078	S1A SERINE PROTEASES - TRYPSIN-LIKE	FBgn0050031	CG30031
FBgg0001078	S1A SERINE PROTEASES - TRYPSIN-LIKE	FBgn0050082	CG30082
FBgg0001078	S1A SERINE PROTEASES - TRYPSIN-LIKE	FBgn0050083	CG30083
FBgg0001078	S1A SERINE PROTEASES - TRYPSIN-LIKE	FBgn0050087	CG30087
FBgg0001078	S1A SERINE PROTEASES - TRYPSIN-LIKE	FBgn0050088	CG30088
FBgg0001078	S1A SERINE PROTEASES - TRYPSIN-LIKE	FBgn0050091	CG30091
FBgg0001078	S1A SERINE PROTEASES - TRYPSIN-LIKE	FBgn0050286	CG30286
FBgg0001078	S1A SERINE PROTEASES - TRYPSIN-LIKE	FBgn0050289	CG30289
FBgg0001078	S1A SERINE PROTEASES - TRYPSIN-LIKE	FBgn0050371	CG30371
FBgg0001078	S1A SERINE PROTEASES - TRYPSIN-LIKE	FBgn0050375	CG30375
FBgg0001078	S1A SERINE PROTEASES - TRYPSIN-LIKE	FBgn0050414	CG30414
FBgg0001078	S1A SERINE PROTEASES - TRYPSIN-LIKE	FBgn0051681	CG31681
FBgg0001078	S1A SERINE PROTEASES - TRYPSIN-LIKE	FBgn0051954	CG31954
FBgg0001078	S1A SERINE PROTEASES - TRYPSIN-LIKE	FBgn0052271	CG32271
FBgg0001078	S1A SERINE PROTEASES - TRYPSIN-LIKE	FBgn0052374	CG32374
FBgg0001078	S1A SERINE PROTEASES - TRYPSIN-LIKE	FBgn0052376	CG32376
FBgg0001078	S1A SERINE PROTEASES - TRYPSIN-LIKE	FBgn0031619	CG3355
FBgg0001078	S1A SERINE PROTEASES - TRYPSIN-LIKE	FBgn0035070	CG3650
FBgg0001078	S1A SERINE PROTEASES - TRYPSIN-LIKE	FBgn0034796	CG3700
FBgg0001078	S1A SERINE PROTEASES - TRYPSIN-LIKE	FBgn0262570	CG43110
FBgg0001078	S1A SERINE PROTEASES - TRYPSIN-LIKE	FBgn0263999	CG43742
FBgg0001078	S1A SERINE PROTEASES - TRYPSIN-LIKE	FBgn0036427	CG4613
FBgg0001078	S1A SERINE PROTEASES - TRYPSIN-LIKE	FBgn0036436	CG4914
FBgg0001078	S1A SERINE PROTEASES - TRYPSIN-LIKE	FBgn0034139	CG4927
FBgg0001078	S1A SERINE PROTEASES - TRYPSIN-LIKE	FBgn0039703	CG7829
FBgg0001078	S1A SERINE PROTEASES - TRYPSIN-LIKE	FBgn0033362	CG8172
FBgg0001078	S1A SERINE PROTEASES - TRYPSIN-LIKE	FBgn0034052	CG8299
FBgg0001078	S1A SERINE PROTEASES - TRYPSIN-LIKE	FBgn0038144	CG8870
FBgg0001078	S1A SERINE PROTEASES - TRYPSIN-LIKE	FBgn0034666	CG9294
FBgg0001078	S1A SERINE PROTEASES - TRYPSIN-LIKE	FBgn0039759	CG9733
FBgg0001078	S1A SERINE PROTEASES - TRYPSIN-LIKE	FBgn0010358	deltaTry
FBgg0001078	S1A SERINE PROTEASES - TRYPSIN-LIKE	FBgn0000533	ea
FBgg0001078	S1A SERINE PROTEASES - TRYPSIN-LIKE	FBgn0010425	epsilonTry
FBgg0001078	S1A SERINE PROTEASES - TRYPSIN-LIKE	FBgn0050090	Erasp
FBgg0001078	S1A SERINE PROTEASES - TRYPSIN-LIKE	FBgn0010359	gammaTry
FBgg0001078	S1A SERINE PROTEASES - TRYPSIN-LIKE	FBgn0039494	grass
FBgg0001078	S1A SERINE PROTEASES - TRYPSIN-LIKE	FBgn0030925	Hayan
FBgg0001078	S1A SERINE PROTEASES - TRYPSIN-LIKE	FBgn0015001	iotaTry
FBgg0001078	S1A SERINE PROTEASES - TRYPSIN-LIKE	FBgn0043470	lambdaTry
FBgg0001078	S1A SERINE PROTEASES - TRYPSIN-LIKE	FBgn0027930	MP1
FBgg0001078	S1A SERINE PROTEASES - TRYPSIN-LIKE	FBgn0265011	Np
FBgg0001078	S1A SERINE PROTEASES - TRYPSIN-LIKE	FBgn0030926	psh
FBgg0001078	S1A SERINE PROTEASES - TRYPSIN-LIKE	FBgn0003319	Sb
FBgg0001078	S1A SERINE PROTEASES - TRYPSIN-LIKE	FBgn0037036	Sems
FBgg0001078	S1A SERINE PROTEASES - TRYPSIN-LIKE	FBgn0011832	Ser12
FBgg0001078	S1A SERINE PROTEASES - TRYPSIN-LIKE	FBgn0019928	Ser8
FBgg0001078	S1A SERINE PROTEASES - TRYPSIN-LIKE	FBgn0037515	Sp7
FBgg0001078	S1A SERINE PROTEASES - TRYPSIN-LIKE	FBgn0039102	SPE
FBgg0001078	S1A SERINE PROTEASES - TRYPSIN-LIKE	FBgn0011555	thetaTry
FBgg0001078	S1A SERINE PROTEASES - TRYPSIN-LIKE	FBgn0034661	tpr
FBgg0001078	S1A SERINE PROTEASES - TRYPSIN-LIKE	FBgn0015316	Try29F
FBgg0001078	S1A SERINE PROTEASES - TRYPSIN-LIKE	FBgn0011556	zetaTry
FBgg0001436	S28 SERINE EXOPEPTIDASES	FBgn0038705	CG11626
FBgg0001436	S28 SERINE EXOPEPTIDASES	FBgn0038701	CG18493
FBgg0001436	S28 SERINE EXOPEPTIDASES	FBgn0038700	CG3734
FBgg0001436	S28 SERINE EXOPEPTIDASES	FBgn0038702	CG3739
FBgg0001436	S28 SERINE EXOPEPTIDASES	FBgn0035726	CG9953
FBgg0001438	S81 SERINE ISOPEPTIDASES	FBgn0035734	CG14823
FBgg0001438	S81 SERINE ISOPEPTIDASES	FBgn0034165	CG6435
FBgg0001534	S9A SERINE OLIGOPEPTIDASES	FBgn0032969	CG2528
FBgg0001534	S9A SERINE OLIGOPEPTIDASES	FBgn0032242	CG5355
FBgg0000706	SARCO(ENDO)PLASMIC RETICULUM CALCIUM TRANSPORTING P-ATPASES	FBgn0263006	SERCA
FBgg0000706	SARCO(ENDO)PLASMIC RETICULUM CALCIUM TRANSPORTING P-ATPASES	FBgn0052451	SPoCk
FBgg0000188	SEPTINS	FBgn0013726	pnut
FBgg0000188	SEPTINS	FBgn0011710	Septin1
FBgg0000188	SEPTINS	FBgn0014029	Septin2
FBgg0000188	SEPTINS	FBgn0259923	Septin4
FBgg0000188	SEPTINS	FBgn0026361	Septin5
FBgg0000235	SERINE-ARGININE PROTEIN KINASES	FBgn0030697	CG8565
FBgg0000235	SERINE-ARGININE PROTEIN KINASES	FBgn0286813	SRPK
FBgg0000235	SERINE-ARGININE PROTEIN KINASES	FBgn0025702	Srpk79D
FBgg0001679	SERINE-TYPE OTU DEUBIQUITINASES	FBgn0031622	CG3251
FBgg0001679	SERINE-TYPE OTU DEUBIQUITINASES	FBgn0003023	otu
FBgg0000302	SET AND MYND DOMAIN FAMILY	FBgn0033427	Smyd4-1
FBgg0000302	SET AND MYND DOMAIN FAMILY	FBgn0036282	Smyd4-2
FBgg0000302	SET AND MYND DOMAIN FAMILY	FBgn0033633	Smyd4-3
FBgg0000302	SET AND MYND DOMAIN FAMILY	FBgn0036839	SmydA-2
FBgg0000302	SET AND MYND DOMAIN FAMILY	FBgn0030257	SmydA-4
FBgg0000302	SET AND MYND DOMAIN FAMILY	FBgn0033061	SmydA-5
FBgg0000302	SET AND MYND DOMAIN FAMILY	FBgn0053548	SmydA-8
FBgg0000302	SET AND MYND DOMAIN FAMILY	FBgn0030102	SmydA-9
FBgg0001463	SINGLE-STRANDED DNA ENDONUCLEASES	FBgn0039592	CG14062
FBgg0001463	SINGLE-STRANDED DNA ENDONUCLEASES	FBgn0036321	CG14120
FBgg0001463	SINGLE-STRANDED DNA ENDONUCLEASES	FBgn0053346	CG33346
FBgg0001463	SINGLE-STRANDED DNA ENDONUCLEASES	FBgn0036833	CG3819
FBgg0001463	SINGLE-STRANDED DNA ENDONUCLEASES	FBgn0036831	CG6839
FBgg0001463	SINGLE-STRANDED DNA ENDONUCLEASES	FBgn0039593	Sid
FBgg0001463	SINGLE-STRANDED DNA ENDONUCLEASES	FBgn0052463	Tengl2
FBgg0001463	SINGLE-STRANDED DNA ENDONUCLEASES	FBgn0037857	Tengl4
FBgg0000278	SIRTUIN LYSINE DEACETYLASES	FBgn0024291	Sirt1
FBgg0000278	SIRTUIN LYSINE DEACETYLASES	FBgn0038788	Sirt2
FBgg0001592	SKI2-LIKE RNA HELICASES	FBgn0263599	Brr2
FBgg0001592	SKI2-LIKE RNA HELICASES	FBgn0001986	Mtr4
FBgg0001592	SKI2-LIKE RNA HELICASES	FBgn0039117	tst
FBgg0001587	SNF2-LIKE CHROMATIN REMODELERS	FBgn0037531	CG10445
FBgg0001587	SNF2-LIKE CHROMATIN REMODELERS	FBgn0023395	Chd3
FBgg0001587	SNF2-LIKE CHROMATIN REMODELERS	FBgn0002542	lds
FBgg0001587	SNF2-LIKE CHROMATIN REMODELERS	FBgn0262519	Mi-2
FBgg0000155	SOLUBLE GLUTATHIONE S-TRANSFERASES	FBgn0250732	gfzf
FBgg0000155	SOLUBLE GLUTATHIONE S-TRANSFERASES	FBgn0001149	GstD1
FBgg0000155	SOLUBLE GLUTATHIONE S-TRANSFERASES	FBgn0042206	GstD10
FBgg0000155	SOLUBLE GLUTATHIONE S-TRANSFERASES	FBgn0038029	GstD11
FBgg0000155	SOLUBLE GLUTATHIONE S-TRANSFERASES	FBgn0010038	GstD2
FBgg0000155	SOLUBLE GLUTATHIONE S-TRANSFERASES	FBgn0010040	GstD4
FBgg0000155	SOLUBLE GLUTATHIONE S-TRANSFERASES	FBgn0010041	GstD5
FBgg0000155	SOLUBLE GLUTATHIONE S-TRANSFERASES	FBgn0010042	GstD6
FBgg0000155	SOLUBLE GLUTATHIONE S-TRANSFERASES	FBgn0010043	GstD7
FBgg0000155	SOLUBLE GLUTATHIONE S-TRANSFERASES	FBgn0010044	GstD8
FBgg0000155	SOLUBLE GLUTATHIONE S-TRANSFERASES	FBgn0038020	GstD9
FBgg0000155	SOLUBLE GLUTATHIONE S-TRANSFERASES	FBgn0034335	GstE1
FBgg0000155	SOLUBLE GLUTATHIONE S-TRANSFERASES	FBgn0063499	GstE10
FBgg0000155	SOLUBLE GLUTATHIONE S-TRANSFERASES	FBgn0034354	GstE11
FBgg0000155	SOLUBLE GLUTATHIONE S-TRANSFERASES	FBgn0027590	GstE12
FBgg0000155	SOLUBLE GLUTATHIONE S-TRANSFERASES	FBgn0033381	GstE13
FBgg0000155	SOLUBLE GLUTATHIONE S-TRANSFERASES	FBgn0033817	GstE14
FBgg0000155	SOLUBLE GLUTATHIONE S-TRANSFERASES	FBgn0063498	GstE2
FBgg0000155	SOLUBLE GLUTATHIONE S-TRANSFERASES	FBgn0063497	GstE3
FBgg0000155	SOLUBLE GLUTATHIONE S-TRANSFERASES	FBgn0063496	GstE4
FBgg0000155	SOLUBLE GLUTATHIONE S-TRANSFERASES	FBgn0063495	GstE5
FBgg0000155	SOLUBLE GLUTATHIONE S-TRANSFERASES	FBgn0063494	GstE6
FBgg0000155	SOLUBLE GLUTATHIONE S-TRANSFERASES	FBgn0063493	GstE7
FBgg0000155	SOLUBLE GLUTATHIONE S-TRANSFERASES	FBgn0063492	GstE8
FBgg0000155	SOLUBLE GLUTATHIONE S-TRANSFERASES	FBgn0063491	GstE9
FBgg0000155	SOLUBLE GLUTATHIONE S-TRANSFERASES	FBgn0035907	GstO1
FBgg0000155	SOLUBLE GLUTATHIONE S-TRANSFERASES	FBgn0035906	GstO2
FBgg0000155	SOLUBLE GLUTATHIONE S-TRANSFERASES	FBgn0035904	GstO3
FBgg0000155	SOLUBLE GLUTATHIONE S-TRANSFERASES	FBgn0050000	GstT1
FBgg0000155	SOLUBLE GLUTATHIONE S-TRANSFERASES	FBgn0050005	GstT2
FBgg0000155	SOLUBLE GLUTATHIONE S-TRANSFERASES	FBgn0031117	GstT3
FBgg0000155	SOLUBLE GLUTATHIONE S-TRANSFERASES	FBgn0037696	GstZ1
FBgg0000155	SOLUBLE GLUTATHIONE S-TRANSFERASES	FBgn0037697	GstZ2
FBgg0000155	SOLUBLE GLUTATHIONE S-TRANSFERASES	FBgn0086348	se
FBgg0000517	SOLUBLE GUANYLATE CYCLASES ATYPICAL	FBgn0038435	Gyc89Da
FBgg0000517	SOLUBLE GUANYLATE CYCLASES ATYPICAL	FBgn0038436	Gyc89Db
FBgg0001378	SPHINGOMYELINASES	FBgn0034997	Asm
FBgg0001378	SPHINGOMYELINASES	FBgn0039768	CG15533
FBgg0001378	SPHINGOMYELINASES	FBgn0039769	CG15534
FBgg0000640	SPHINGOSINE KINASES	FBgn0030300	Sk1
FBgg0000640	SPHINGOSINE KINASES	FBgn0052484	Sk2
FBgg0001416	STE24 METALLOENDOPEPTIDASES	FBgn0034176	ste24a
FBgg0001416	STE24 METALLOENDOPEPTIDASES	FBgn0034175	ste24b
FBgg0001416	STE24 METALLOENDOPEPTIDASES	FBgn0050462	ste24c
FBgg0000227	STE7 MAP KINASE KINASES	FBgn0261524	lic
FBgg0000227	STE7 MAP KINASE KINASES	FBgn0024326	Mkk4
FBgg0000836	SUCCINYL-COA SYNTHETASES	FBgn0004888	Scsalpha1
FBgg0000836	SUCCINYL-COA SYNTHETASES	FBgn0038708	Scsalpha2
FBgg0000836	SUCCINYL-COA SYNTHETASES	FBgn0037643	ScsbetaA
FBgg0000836	SUCCINYL-COA SYNTHETASES	FBgn0029118	ScsbetaG
FBgg0001242	SUCCINYLTRANSFERASES	FBgn0020764	Alas
FBgg0001007	SULFUR OXIDOREDUCTASES, OXYGEN AS ACCEPTOR	FBgn0033814	Qsox1
FBgg0001007	SULFUR OXIDOREDUCTASES, OXYGEN AS ACCEPTOR	FBgn0038919	Qsox2
FBgg0001007	SULFUR OXIDOREDUCTASES, OXYGEN AS ACCEPTOR	FBgn0038918	Qsox3
FBgg0001007	SULFUR OXIDOREDUCTASES, OXYGEN AS ACCEPTOR	FBgn0051413	Qsox4
FBgg0001128	SULFURTRANSFERASES	FBgn0038080	CG12279
FBgg0001171	SUMO TRANSFERASES	FBgn0030657	cerv
FBgg0001171	SUMO TRANSFERASES	FBgn0259195	CG42299
FBgg0001171	SUMO TRANSFERASES	FBgn0259196	CG42300
FBgg0001171	SUMO TRANSFERASES	FBgn0031018	narya
FBgg0001171	SUMO TRANSFERASES	FBgn0051053	nenya
FBgg0001171	SUMO TRANSFERASES	FBgn0036730	qjt
FBgg0001028	SUPEROXIDE DISMUTASES	FBgn0003462	Sod1
FBgg0001028	SUPEROXIDE DISMUTASES	FBgn0033631	Sod3
FBgg0001096	TGF-BETA TYPE I RECEPTORS	FBgn0011300	babo
FBgg0001096	TGF-BETA TYPE I RECEPTORS	FBgn0003317	sax
FBgg0001096	TGF-BETA TYPE I RECEPTORS	FBgn0003716	tkv
FBgg0001089	TGF-BETA TYPE II RECEPTORS	FBgn0003169	put
FBgg0001089	TGF-BETA TYPE II RECEPTORS	FBgn0024179	wit
FBgg0001701	THIOREDOXIN REDUCTASES	FBgn0020653	Trxr1
FBgg0001701	THIOREDOXIN REDUCTASES	FBgn0037170	Trxr2
FBgg0001698	THIOREDOXINS	FBgn0036442	CG13473
FBgg0001698	THIOREDOXINS	FBgn0034472	CG8517
FBgg0001698	THIOREDOXINS	FBgn0035334	CG8993
FBgg0001698	THIOREDOXINS	FBgn0011761	dhd
FBgg0001698	THIOREDOXINS	FBgn0040070	Trx2
FBgg0001698	THIOREDOXINS	FBgn0029752	TrxT
FBgg0001123	TRANSAMINASES	FBgn0037186	CG11241
FBgg0001123	TRANSAMINASES	FBgn0036381	CG8745
FBgg0001123	TRANSAMINASES	FBgn0287209	Gfat1
FBgg0001123	TRANSAMINASES	FBgn0039580	Gfat2
FBgg0001123	TRANSAMINASES	FBgn0001124	Got1
FBgg0001123	TRANSAMINASES	FBgn0001125	Got2
FBgg0001567	TRANSLATIONAL GTPASES	FBgn0284245	eEF1alpha1
FBgg0001567	TRANSLATIONAL GTPASES	FBgn0000557	eEF1alpha2
FBgg0001567	TRANSLATIONAL GTPASES	FBgn0020443	eRF3
FBgg0001567	TRANSLATIONAL GTPASES	FBgn0042712	HBS1
FBgg0001567	TRANSLATIONAL GTPASES	FBgn0024556	mEFTu1
FBgg0001567	TRANSLATIONAL GTPASES	FBgn0033184	mEFTu2
FBgg0001019	TRNA DIHYDROURIDINE SYNTHASES	FBgn0031238	Dus1
FBgg0001019	TRNA DIHYDROURIDINE SYNTHASES	FBgn0032750	Dus4
FBgg0001146	TRNA METHYLTRANSFERASES	FBgn0033229	CG12822
FBgg0001146	TRNA METHYLTRANSFERASES	FBgn0042173	CG18853
FBgg0001146	TRNA METHYLTRANSFERASES	FBgn0085224	CG34195
FBgg0001146	TRNA METHYLTRANSFERASES	FBgn0035247	Mettl2
FBgg0001146	TRNA METHYLTRANSFERASES	FBgn0038471	Trm7-32
FBgg0001146	TRNA METHYLTRANSFERASES	FBgn0038861	Trm7-34
FBgg0001238	TUBULIN N-ACETYLTRANSFERASES	FBgn0035989	Atat
FBgg0001238	TUBULIN N-ACETYLTRANSFERASES	FBgn0031082	lky
FBgg0000139	UCH DEUBIQUITINASES	FBgn0011327	Uch-L5
FBgg0000139	UCH DEUBIQUITINASES	FBgn0030370	Uch-L5R
FBgg0001607	UDP-SUGAR DIPHOSPHATASES	FBgn0261995	CG42813
FBgg0001607	UDP-SUGAR DIPHOSPHATASES	FBgn0261996	CG42814
FBgg0001041	UNCLASSIFIED 2-OXOGLUTARATE-DEPENDENT DIOXYGENASES	FBgn0038795	Tmlh
FBgg0001609	UNCLASSIFIED ACID ANHYDRIDE HYDROLASES	FBgn0030347	CG15739
FBgg0001285	UNCLASSIFIED ADENYLYLTRANSFERASES	FBgn0030431	Flad1
FBgg0001285	UNCLASSIFIED ADENYLYLTRANSFERASES	FBgn0032522	Flad2
FBgg0000926	UNCLASSIFIED ALCOHOL DEHYDROGENASES (NAD-DEPENDENT)	FBgn0000055	Adh
FBgg0000926	UNCLASSIFIED ALCOHOL DEHYDROGENASES (NAD-DEPENDENT)	FBgn0042137	CG18814
FBgg0000926	UNCLASSIFIED ALCOHOL DEHYDROGENASES (NAD-DEPENDENT)	FBgn0036620	CG4842
FBgg0000926	UNCLASSIFIED ALCOHOL DEHYDROGENASES (NAD-DEPENDENT)	FBgn0000640	Fbp2
FBgg0001600	UNCLASSIFIED ATPASES	FBgn0034246	Dcr-2
FBgg0002080	UNCLASSIFIED CARBON-CARBON LYASES	FBgn0010019	Cyp4g1
FBgg0001343	UNCLASSIFIED CARBON-NITROGEN HYDROLASES OF LINEAR AMIDES	FBgn0029848	Btnd
FBgg0001343	UNCLASSIFIED CARBON-NITROGEN HYDROLASES OF LINEAR AMIDES	FBgn0033885	DJ-1alpha
FBgg0001343	UNCLASSIFIED CARBON-NITROGEN HYDROLASES OF LINEAR AMIDES	FBgn0039802	dj-1beta
FBgg0001000	UNCLASSIFIED CH-NH OXIDOREDUCTASES	FBgn0086348	se
FBgg0000927	UNCLASSIFIED CH-OH OXIDOREDUCTASES, NAD OR NADP AS ACCEPTOR	FBgn0037974	CG12224
FBgg0000927	UNCLASSIFIED CH-OH OXIDOREDUCTASES, NAD OR NADP AS ACCEPTOR	FBgn0032609	CG13280
FBgg0000927	UNCLASSIFIED CH-OH OXIDOREDUCTASES, NAD OR NADP AS ACCEPTOR	FBgn0033856	CG13334
FBgg0000927	UNCLASSIFIED CH-OH OXIDOREDUCTASES, NAD OR NADP AS ACCEPTOR	FBgn0039040	CG13833
FBgg0000927	UNCLASSIFIED CH-OH OXIDOREDUCTASES, NAD OR NADP AS ACCEPTOR	FBgn0039043	CG17121
FBgg0000927	UNCLASSIFIED CH-OH OXIDOREDUCTASES, NAD OR NADP AS ACCEPTOR	FBgn0037973	CG18547
FBgg0000927	UNCLASSIFIED CH-OH OXIDOREDUCTASES, NAD OR NADP AS ACCEPTOR	FBgn0037975	CG3397
FBgg0000927	UNCLASSIFIED CH-OH OXIDOREDUCTASES, NAD OR NADP AS ACCEPTOR	FBgn0031417	CG3597
FBgg0000927	UNCLASSIFIED CH-OH OXIDOREDUCTASES, NAD OR NADP AS ACCEPTOR	FBgn0031418	CG3609
FBgg0000927	UNCLASSIFIED CH-OH OXIDOREDUCTASES, NAD OR NADP AS ACCEPTOR	FBgn0033679	CG8888
FBgg0000927	UNCLASSIFIED CH-OH OXIDOREDUCTASES, NAD OR NADP AS ACCEPTOR	FBgn0032405	firl
FBgg0000927	UNCLASSIFIED CH-OH OXIDOREDUCTASES, NAD OR NADP AS ACCEPTOR	FBgn0004057	G6pd
FBgg0000927	UNCLASSIFIED CH-OH OXIDOREDUCTASES, NAD OR NADP AS ACCEPTOR	FBgn0001258	Ldh
FBgg0000927	UNCLASSIFIED CH-OH OXIDOREDUCTASES, NAD OR NADP AS ACCEPTOR	FBgn0029994	Ldsdh1
FBgg0000248	UNCLASSIFIED CONVENTIONAL PROTEIN KINASE DOMAIN KINASES	FBgn0037679	Aduk
FBgg0000248	UNCLASSIFIED CONVENTIONAL PROTEIN KINASE DOMAIN KINASES	FBgn0260945	Atg1
FBgg0000248	UNCLASSIFIED CONVENTIONAL PROTEIN KINASE DOMAIN KINASES	FBgn0000147	aurA
FBgg0000248	UNCLASSIFIED CONVENTIONAL PROTEIN KINASE DOMAIN KINASES	FBgn0024227	aurB
FBgg0000248	UNCLASSIFIED CONVENTIONAL PROTEIN KINASE DOMAIN KINASES	FBgn0031696	Bub1
FBgg0000248	UNCLASSIFIED CONVENTIONAL PROTEIN KINASE DOMAIN KINASES	FBgn0263855	BubR1
FBgg0000248	UNCLASSIFIED CONVENTIONAL PROTEIN KINASE DOMAIN KINASES	FBgn0028360	Cdc7
FBgg0000248	UNCLASSIFIED CONVENTIONAL PROTEIN KINASE DOMAIN KINASES	FBgn0034137	CG4945
FBgg0000248	UNCLASSIFIED CONVENTIONAL PROTEIN KINASE DOMAIN KINASES	FBgn0032677	CG5790
FBgg0000248	UNCLASSIFIED CONVENTIONAL PROTEIN KINASE DOMAIN KINASES	FBgn0031855	meng
FBgg0000248	UNCLASSIFIED CONVENTIONAL PROTEIN KINASE DOMAIN KINASES	FBgn0040298	Myt1
FBgg0001736	UNCLASSIFIED DNA ENDONUCLEASES	FBgn0289744	EndoG
FBgg0001588	UNCLASSIFIED DNA HELICASES	FBgn0002774	mle
FBgg0001588	UNCLASSIFIED DNA HELICASES	FBgn0002899	mus301
FBgg0001588	UNCLASSIFIED DNA HELICASES	FBgn0038344	obe
FBgg0001588	UNCLASSIFIED DNA HELICASES	FBgn0002905	PolQ
FBgg0001588	UNCLASSIFIED DNA HELICASES	FBgn0032883	Rhau
FBgg0001224	UNCLASSIFIED E3 UBIQUITIN LIGASES	FBgn0031772	CG13994
FBgg0001224	UNCLASSIFIED E3 UBIQUITIN LIGASES	FBgn0261624	I-3
FBgg0001616	UNCLASSIFIED ESTER BOND HYDROLASES	FBgn0037070	CG11309
FBgg0001616	UNCLASSIFIED ESTER BOND HYDROLASES	FBgn0035312	CG15820
FBgg0001616	UNCLASSIFIED ESTER BOND HYDROLASES	FBgn0035309	CG15879
FBgg0001616	UNCLASSIFIED ESTER BOND HYDROLASES	FBgn0038877	CG3308
FBgg0001616	UNCLASSIFIED ESTER BOND HYDROLASES	FBgn0026570	CG5704
FBgg0001616	UNCLASSIFIED ESTER BOND HYDROLASES	FBgn0026593	CG5707
FBgg0001616	UNCLASSIFIED ESTER BOND HYDROLASES	FBgn0037071	CG7632
FBgg0001616	UNCLASSIFIED ESTER BOND HYDROLASES	FBgn0035189	CG9119
FBgg0001616	UNCLASSIFIED ESTER BOND HYDROLASES	FBgn0020545	kraken
FBgg0001616	UNCLASSIFIED ESTER BOND HYDROLASES	FBgn0063667	meep
FBgg0001325	UNCLASSIFIED GLUCOSYLTRANSFERASES	FBgn0051139	CG31139
FBgg0001325	UNCLASSIFIED GLUCOSYLTRANSFERASES	FBgn0051148	Gba1a
FBgg0001325	UNCLASSIFIED GLUCOSYLTRANSFERASES	FBgn0051414	Gba1b
FBgg0001325	UNCLASSIFIED GLUCOSYLTRANSFERASES	FBgn0086253	rumi
FBgg0001325	UNCLASSIFIED GLUCOSYLTRANSFERASES	FBgn0027560	Tps1
FBgg0001572	UNCLASSIFIED GTPASES	FBgn0032818	CG10628
FBgg0001572	UNCLASSIFIED GTPASES	FBgn0032031	CG13390
FBgg0001298	UNCLASSIFIED HEXOSYLTRANSFERASES	FBgn0020506	Amyrel
FBgg0000887	UNCLASSIFIED HYDRO-LYASES	FBgn0030066	Uros1
FBgg0000887	UNCLASSIFIED HYDRO-LYASES	FBgn0038361	Uros2
FBgg0001265	UNCLASSIFIED KINASES	FBgn0250906	Pgk
FBgg0001265	UNCLASSIFIED KINASES	FBgn0031451	Pgk2
FBgg0001265	UNCLASSIFIED KINASES	FBgn0032224	Sps2
FBgg0001147	UNCLASSIFIED METHYLTRANSFERASES	FBgn0032727	Bhmt
FBgg0001147	UNCLASSIFIED METHYLTRANSFERASES	FBgn0032726	CG10621
FBgg0001043	UNCLASSIFIED MONOOXYGENASES	FBgn0030509	CG11162
FBgg0001043	UNCLASSIFIED MONOOXYGENASES	FBgn0030485	CG1998
FBgg0001004	UNCLASSIFIED NAD(P)H OXIDOREDUCTASES	FBgn0032754	CG10700
FBgg0001207	UNCLASSIFIED NON-AMINOACYL ACYLTRANSFERASES	FBgn0039091	CG10182
FBgg0001207	UNCLASSIFIED NON-AMINOACYL ACYLTRANSFERASES	FBgn0039093	CG10183
FBgg0001207	UNCLASSIFIED NON-AMINOACYL ACYLTRANSFERASES	FBgn0035557	CG11353
FBgg0001207	UNCLASSIFIED NON-AMINOACYL ACYLTRANSFERASES	FBgn0033792	CG13325
FBgg0001207	UNCLASSIFIED NON-AMINOACYL ACYLTRANSFERASES	FBgn0031032	CG14204
FBgg0001207	UNCLASSIFIED NON-AMINOACYL ACYLTRANSFERASES	FBgn0031034	CG14205
FBgg0001207	UNCLASSIFIED NON-AMINOACYL ACYLTRANSFERASES	FBgn0031033	CG14219
FBgg0001207	UNCLASSIFIED NON-AMINOACYL ACYLTRANSFERASES	FBgn0039092	CG16723
FBgg0001207	UNCLASSIFIED NON-AMINOACYL ACYLTRANSFERASES	FBgn0032715	CG17597
FBgg0001207	UNCLASSIFIED NON-AMINOACYL ACYLTRANSFERASES	FBgn0025835	CG17707
FBgg0001207	UNCLASSIFIED NON-AMINOACYL ACYLTRANSFERASES	FBgn0042175	CG18858
FBgg0001207	UNCLASSIFIED NON-AMINOACYL ACYLTRANSFERASES	FBgn0050471	CG30471
FBgg0001207	UNCLASSIFIED NON-AMINOACYL ACYLTRANSFERASES	FBgn0030148	CG3106
FBgg0001207	UNCLASSIFIED NON-AMINOACYL ACYLTRANSFERASES	FBgn0051683	CG31683
FBgg0001207	UNCLASSIFIED NON-AMINOACYL ACYLTRANSFERASES	FBgn0052645	CG32645
FBgg0001207	UNCLASSIFIED NON-AMINOACYL ACYLTRANSFERASES	FBgn0053337	CG33337
FBgg0001207	UNCLASSIFIED NON-AMINOACYL ACYLTRANSFERASES	FBgn0259229	CG42329
FBgg0001207	UNCLASSIFIED NON-AMINOACYL ACYLTRANSFERASES	FBgn0038366	CG4576
FBgg0001207	UNCLASSIFIED NON-AMINOACYL ACYLTRANSFERASES	FBgn0038873	CG5892
FBgg0001207	UNCLASSIFIED NON-AMINOACYL ACYLTRANSFERASES	FBgn0033110	CG9447
FBgg0001207	UNCLASSIFIED NON-AMINOACYL ACYLTRANSFERASES	FBgn0031422	PIG-Wa
FBgg0001207	UNCLASSIFIED NON-AMINOACYL ACYLTRANSFERASES	FBgn0035265	PIG-Wb
FBgg0001207	UNCLASSIFIED NON-AMINOACYL ACYLTRANSFERASES	FBgn0015808	ScpX
FBgg0001545	UNCLASSIFIED NUCLEASES	FBgn0039544	CG12877
FBgg0001545	UNCLASSIFIED NUCLEASES	FBgn0283741	prage
FBgg0001354	UNCLASSIFIED O-GLYCOSYL HYDROLASES	FBgn0053080	CG33080
FBgg0001354	UNCLASSIFIED O-GLYCOSYL HYDROLASES	FBgn0261575	tobi
FBgg0001354	UNCLASSIFIED O-GLYCOSYL HYDROLASES	FBgn0003748	Treh
FBgg0000933	UNCLASSIFIED OXIDOREDUCTASES	FBgn0037057	CG10512
FBgg0000933	UNCLASSIFIED OXIDOREDUCTASES	FBgn0038775	CG17199
FBgg0000933	UNCLASSIFIED OXIDOREDUCTASES	FBgn0042131	CG18808
FBgg0000933	UNCLASSIFIED OXIDOREDUCTASES	FBgn0050275	CG30275
FBgg0000933	UNCLASSIFIED OXIDOREDUCTASES	FBgn0289578	CG4199
FBgg0000933	UNCLASSIFIED OXIDOREDUCTASES	FBgn0262112	sro
FBgg0000270	UNCLASSIFIED PHOSPHATASES	FBgn0034688	CG11474
FBgg0000270	UNCLASSIFIED PHOSPHATASES	FBgn0034687	CG11475
FBgg0000270	UNCLASSIFIED PHOSPHATASES	FBgn0034689	CG2921
FBgg0000270	UNCLASSIFIED PHOSPHATASES	FBgn0028892	CG4161
FBgg0001394	UNCLASSIFIED PHOSPHORIC DIESTER HYDROLASES	FBgn0044328	CG32052
FBgg0001261	UNCLASSIFIED PHOSPHORUS-CONTAINING GROUP TRANSFERASES	FBgn0033844	bbc
FBgg0001261	UNCLASSIFIED PHOSPHORUS-CONTAINING GROUP TRANSFERASES	FBgn0039518	CG13978
FBgg0001261	UNCLASSIFIED PHOSPHORUS-CONTAINING GROUP TRANSFERASES	FBgn0053116	CG33116
FBgg0001261	UNCLASSIFIED PHOSPHORUS-CONTAINING GROUP TRANSFERASES	FBgn0039010	CG4907
FBgg0001261	UNCLASSIFIED PHOSPHORUS-CONTAINING GROUP TRANSFERASES	FBgn0037916	CG5342
FBgg0001261	UNCLASSIFIED PHOSPHORUS-CONTAINING GROUP TRANSFERASES	FBgn0037915	CG6790
FBgg0001261	UNCLASSIFIED PHOSPHORUS-CONTAINING GROUP TRANSFERASES	FBgn0031948	CG7149
FBgg0001261	UNCLASSIFIED PHOSPHORUS-CONTAINING GROUP TRANSFERASES	FBgn0033479	PIG-N
FBgg0001261	UNCLASSIFIED PHOSPHORUS-CONTAINING GROUP TRANSFERASES	FBgn0267385	Pyk
FBgg0000263	UNCLASSIFIED PROTEIN SERINE/THREONINE PHOSPHATASES	FBgn0023517	Pgam5
FBgg0000263	UNCLASSIFIED PROTEIN SERINE/THREONINE PHOSPHATASES	FBgn0035004	Pgam5-2
FBgg0001290	UNCLASSIFIED PROTEIN-LYSINE N-METHYLTRANSFERASES	FBgn0045852	ham
FBgg0000128	UNCLASSIFIED RING DOMAIN UBIQUITIN LIGASES	FBgn0030015	CG10761
FBgg0000128	UNCLASSIFIED RING DOMAIN UBIQUITIN LIGASES	FBgn0036809	CG12477
FBgg0000128	UNCLASSIFIED RING DOMAIN UBIQUITIN LIGASES	FBgn0029661	CG16781
FBgg0000128	UNCLASSIFIED RING DOMAIN UBIQUITIN LIGASES	FBgn0039498	CG17991
FBgg0000128	UNCLASSIFIED RING DOMAIN UBIQUITIN LIGASES	FBgn0052847	CG32847
FBgg0000128	UNCLASSIFIED RING DOMAIN UBIQUITIN LIGASES	FBgn0262360	CG43058
FBgg0000128	UNCLASSIFIED RING DOMAIN UBIQUITIN LIGASES	FBgn0030577	CG5334
FBgg0000128	UNCLASSIFIED RING DOMAIN UBIQUITIN LIGASES	FBgn0030578	CG5347
FBgg0000128	UNCLASSIFIED RING DOMAIN UBIQUITIN LIGASES	FBgn0037384	dgrn
FBgg0000128	UNCLASSIFIED RING DOMAIN UBIQUITIN LIGASES	FBgn0032660	elfless
FBgg0000128	UNCLASSIFIED RING DOMAIN UBIQUITIN LIGASES	FBgn0037242	2025-03-05
FBgg0000128	UNCLASSIFIED RING DOMAIN UBIQUITIN LIGASES	FBgn0263601	mib1
FBgg0000128	UNCLASSIFIED RING DOMAIN UBIQUITIN LIGASES	FBgn0086442	mib2
FBgg0000128	UNCLASSIFIED RING DOMAIN UBIQUITIN LIGASES	FBgn0029152	Mkrn1
FBgg0000128	UNCLASSIFIED RING DOMAIN UBIQUITIN LIGASES	FBgn0003410	sina
FBgg0000128	UNCLASSIFIED RING DOMAIN UBIQUITIN LIGASES	FBgn0259794	sinah
FBgg0000128	UNCLASSIFIED RING DOMAIN UBIQUITIN LIGASES	FBgn0030693	sordd1
FBgg0000128	UNCLASSIFIED RING DOMAIN UBIQUITIN LIGASES	FBgn0052581	sordd2
FBgg0001478	UNCLASSIFIED RNA ENDONUCLEASES	FBgn0030251	Arlr
FBgg0001478	UNCLASSIFIED RNA ENDONUCLEASES	FBgn0039592	CG14062
FBgg0001478	UNCLASSIFIED RNA ENDONUCLEASES	FBgn0036321	CG14120
FBgg0001478	UNCLASSIFIED RNA ENDONUCLEASES	FBgn0053346	CG33346
FBgg0001478	UNCLASSIFIED RNA ENDONUCLEASES	FBgn0036833	CG3819
FBgg0001478	UNCLASSIFIED RNA ENDONUCLEASES	FBgn0036831	CG6839
FBgg0001478	UNCLASSIFIED RNA ENDONUCLEASES	FBgn0039183	Dis3
FBgg0001478	UNCLASSIFIED RNA ENDONUCLEASES	FBgn0289744	EndoG
FBgg0001478	UNCLASSIFIED RNA ENDONUCLEASES	FBgn0038381	EndoU
FBgg0001478	UNCLASSIFIED RNA ENDONUCLEASES	FBgn0039593	Sid
FBgg0001478	UNCLASSIFIED RNA ENDONUCLEASES	FBgn0052463	Tengl2
FBgg0001478	UNCLASSIFIED RNA ENDONUCLEASES	FBgn0037857	Tengl4
FBgg0001199	UNCLASSIFIED RNA METHYLTRANSFERASES	FBgn0037368	Amus
FBgg0001199	UNCLASSIFIED RNA METHYLTRANSFERASES	FBgn0263144	bin3
FBgg0001133	UNCLASSIFIED SULFOTRANSFERASES	FBgn0034887	St1
FBgg0001133	UNCLASSIFIED SULFOTRANSFERASES	FBgn0037665	St2
FBgg0001133	UNCLASSIFIED SULFOTRANSFERASES	FBgn0265052	St3
FBgg0001133	UNCLASSIFIED SULFOTRANSFERASES	FBgn0033887	St4
FBgg0001702	UNCLASSIFIED SULFUR OXIDOREDUCTASES, NAD(P) AS ACCEPTOR	FBgn0040396	CG3939
FBgg0001702	UNCLASSIFIED SULFUR OXIDOREDUCTASES, NAD(P) AS ACCEPTOR	FBgn0000318	cl
FBgg0001741	UNCLASSIFIED TRIGLYCERIDE LIPASES	FBgn0036449	bmm
FBgg0001741	UNCLASSIFIED TRIGLYCERIDE LIPASES	FBgn0030607	dob
FBgg0001593	UPF1-LIKE RNA HELICASES	FBgn0041164	armi
FBgg0001593	UPF1-LIKE RNA HELICASES	FBgn0033889	CG6701
FBgg0001593	UPF1-LIKE RNA HELICASES	FBgn0034187	Mov10
FBgg0001140	URIDINE PHOSPHORYLASES	FBgn0031489	CG17224
FBgg0001140	URIDINE PHOSPHORYLASES	FBgn0034800	CG3788
FBgg0001140	URIDINE PHOSPHORYLASES	FBgn0039464	CG6330
FBgg0000170	USP DEUBIQUITINASES	FBgn0031187	Usp2
FBgg0000170	USP DEUBIQUITINASES	FBgn0038862	Usp8
FBgg0001558	VACUOLAR ATPASE V1 DOMAIN CATALYTIC SUBUNITS	FBgn0265262	Vha68-1
FBgg0001558	VACUOLAR ATPASE V1 DOMAIN CATALYTIC SUBUNITS	FBgn0263598	Vha68-2
FBgg0001558	VACUOLAR ATPASE V1 DOMAIN CATALYTIC SUBUNITS	FBgn0032464	Vha68-3
FBgg0001901	VANINS	FBgn0052750	CG32750
FBgg0001901	VANINS	FBgn0052751	CG32751
FBgg0001901	VANINS	FBgn0040069	vanin-like
FBgg0002085	VERY-LONG-CHAIN 3-OXOACYL-COA REDUCTASES	FBgn0032614	CG13284
FBgg0002085	VERY-LONG-CHAIN 3-OXOACYL-COA REDUCTASES	FBgn0051809	CG31809
FBgg0002085	VERY-LONG-CHAIN 3-OXOACYL-COA REDUCTASES	FBgn0051810	CG31810
FBgg0002085	VERY-LONG-CHAIN 3-OXOACYL-COA REDUCTASES	FBgn0032615	CG6012
FBgg0002085	VERY-LONG-CHAIN 3-OXOACYL-COA REDUCTASES	FBgn0029975	spidey
FBgg0001299	XYLOSYLTRANSFERASES	FBgn0051139	CG31139
FBgg0001299	XYLOSYLTRANSFERASES	FBgn0086253	rumi
