# Supplementary material for: Comprehensive annotation of the enzymes of Drosophila melanogaster
Source: G3 (Bethesda). 2025 Dec 8;16(2):jkaf294. doi: 10.1093/g3journal/jkaf294 (PMC12869072; doi:10.1093/g3journal/jkaf294)
Supplement: jkaf294_Supplementary_Data [file jkaf294_supplementary_data.zip › Table_S3_G3-2025-406285.xlsx]

## Sheet: Sheet1
FBgn	Gene symbol	Gene name	GO ID	GO label	GO ID	GO label	GO ID	GO label	GO ID	GO label	GO ID	GO label
FBgn0036194	Dph1	Diphthamide biosynthesis 1	GO:0120513	2-(3-amino-3-carboxypropyl)histidine synthase complex
FBgn0038272	Dph2	Diphthamide biosynthesis 2	GO:0120513	2-(3-amino-3-carboxypropyl)histidine synthase complex
FBgn0003071	Pfk	Phosphofructokinase	GO:0005945	6-phosphofructokinase complex
FBgn0003169	put	punt	GO:0048179	activin receptor complex
FBgn0003716	tkv	thickveins	GO:0048179	activin receptor complex
FBgn0011300	babo	baboon	GO:0048179	activin receptor complex
FBgn0024179	wit	wishful thinking	GO:0048179	activin receptor complex
FBgn0011762	Prim1	DNA primase subunit 1	GO:0005658	alpha DNA polymerase:primase complex
FBgn0259113	PolA1	DNA polymerase alpha subunit 1	GO:0005658	alpha DNA polymerase:primase complex
FBgn0002069	AspRS	Aspartyl-tRNA synthetase	GO:0017101	aminoacyl-tRNA synthetase multienzyme complex
FBgn0005674	GluProRS	Glutamyl-prolyl-tRNA synthetase	GO:0017101	aminoacyl-tRNA synthetase multienzyme complex
FBgn0027084	LysRS	Lysyl-tRNA synthetase	GO:0017101	aminoacyl-tRNA synthetase multienzyme complex
FBgn0027086	IleRS	Isoleucyl-tRNA synthetase	GO:0017101	aminoacyl-tRNA synthetase multienzyme complex
FBgn0027090	GlnRS	Glutaminyl-tRNA synthetase	GO:0017101	aminoacyl-tRNA synthetase multienzyme complex
FBgn0027093	ArgRS	Arginyl-tRNA synthetase	GO:0017101	aminoacyl-tRNA synthetase multienzyme complex
FBgn0034401	MetRS	Methionyl-tRNA synthetase	GO:0017101	aminoacyl-tRNA synthetase multienzyme complex
FBgn0284253	LeuRS	Leucyl-tRNA synthetase	GO:0017101	aminoacyl-tRNA synthetase multienzyme complex
FBgn0250903	lmgA	lemming A	GO:0005680	anaphase-promoting complex
FBgn0020388	Gcn5	Gcn5 acetyltransferase	GO:0140672	ATAC complex	GO:0000124	SAGA complex
FBgn0032691	Atac2	Ada2a-containing complex component 2	GO:0140672	ATAC complex
FBgn0260945	Atg1	Autophagy-related 1	GO:1990316	Atg1/ULK1 kinase complex
FBgn0029943	Atg5	Autophagy-related 5	GO:0034274	Atg12-Atg5-Atg16 complex
FBgn0036255	Atg12	Autophagy-related 12	GO:0034274	Atg12-Atg5-Atg16 complex
FBgn0267433	kl-5	male fertility factor kl5	GO:0005858	axonemal dynein complex
FBgn0003371	sgg	shaggy	GO:0030877	beta-catenin destruction complex
FBgn0015024	CkIα	Casein kinase Ialpha	GO:0030877	beta-catenin destruction complex
FBgn0259937	Nop60B	Nucleolar protein at 60B	GO:0031429	box H/ACA snoRNP complex
FBgn0000212	brm	brahma	GO:0035060	brahma complex
FBgn0030612	Dbct	Dihydrolipoamide branched chain transacylase E2	GO:0160157	branched-chain alpha-ketoacid dehydrogenase complex
FBgn0037709	Bckdha	Branched chain keto acid dehydrogenase E1 subunit alpha	GO:0160157	branched-chain alpha-ketoacid dehydrogenase complex
FBgn0039993	Bckdhb	Branched chain keto acid dehydrogenase E1 subunit beta	GO:0160157	branched-chain alpha-ketoacid dehydrogenase complex
FBgn0015000	βggt-I	beta subunit of type I geranylgeranyl transferase	GO:0005953	CAAX-protein geranylgeranyltransferase complex
FBgn0010015	CanA1	Calcineurin A1	GO:0005955	calcineurin complex
FBgn0011826	Pp2B-14D	Protein phosphatase 2B at 14D	GO:0005955	calcineurin complex
FBgn0267912	CanA-14F	Calcineurin A at 14F	GO:0005955	calcineurin complex
FBgn0000273	Pka-C1	Protein kinase, cAMP-dependent, catalytic subunit 1	GO:0005952	cAMP-dependent protein kinase complex
FBgn0000489	Pka-C3	Protein kinase, cAMP-dependent, catalytic subunit 3	GO:0005952	cAMP-dependent protein kinase complex
FBgn0039796	CG12069	-	GO:0005952	cAMP-dependent protein kinase complex
FBgn0001986	Mtr4	Mtr4 helicase	GO:0071013	catalytic step 2 spliceosome
FBgn0003261	Rm62	Rm62	GO:0071013	catalytic step 2 spliceosome
FBgn0013435	Cdc2rk	Cdc2-related kinase	GO:0071013	catalytic step 2 spliceosome
FBgn0015331	abs	abstrakt	GO:0071013	catalytic step 2 spliceosome
FBgn0015778	rin	rasputin	GO:0071013	catalytic step 2 spliceosome
FBgn0027587	Prp4k	Pre-mRNA processing factor 4 kinase	GO:0071013	catalytic step 2 spliceosome
FBgn0027617	Ppil4	Peptidyl-prolyl cis/trans isomerase-like 4	GO:0071013	catalytic step 2 spliceosome
FBgn0028382	cyp33	cyclophilin-33	GO:0071013	catalytic step 2 spliceosome
FBgn0030915	CG6179	-	GO:0071013	catalytic step 2 spliceosome
FBgn0031631	CG3225	-	GO:0071013	catalytic step 2 spliceosome
FBgn0032690	CG10333	-	GO:0071013	catalytic step 2 spliceosome
FBgn0033160	Dhx15	DEAH-box helicase 15	GO:0071013	catalytic step 2 spliceosome
FBgn0033527	CG11777	-	GO:0071013	catalytic step 2 spliceosome
FBgn0034109	CG7747	-	GO:0071013	catalytic step 2 spliceosome
FBgn0035027	CG3511	-	GO:0071013	catalytic step 2 spliceosome
FBgn0035141	Cypl	Cyclophilin-like	GO:0071013	catalytic step 2 spliceosome
FBgn0036020	Cyp40	Cyclophilin 40	GO:0071013	catalytic step 2 spliceosome
FBgn0036207	CG10907	-	GO:0071013	catalytic step 2 spliceosome
FBgn0037573	CG7483	-	GO:0071013	catalytic step 2 spliceosome
FBgn0039581	Moca-cyp	Moca-cyp	GO:0071013	catalytic step 2 spliceosome
FBgn0051368	salsa	salsa	GO:0071013	catalytic step 2 spliceosome
FBgn0086444	l(2)37Cb	lethal (2) 37Cb	GO:0071013	catalytic step 2 spliceosome
FBgn0086895	pea	peanuts	GO:0071013	catalytic step 2 spliceosome
FBgn0261119	Prp19	Pre-RNA processing factor 19	GO:0071013	catalytic step 2 spliceosome	GO:0071006	U2-type catalytic step 1 spliceosome
FBgn0263599	Brr2	Brr2 U5 snRNP complex subunit	GO:0071013	catalytic step 2 spliceosome
FBgn0266599	Hsc70-4	Heat shock protein 70 cognate 4	GO:0071013	catalytic step 2 spliceosome
FBgn0015618	Cdk8	Cyclin-dependent kinase 8	GO:1990508	CKM complex
FBgn0044020	Roc2	Regulator of cullins 2	GO:0031466	Cul5-RING ubiquitin ligase complex
FBgn0004107	Cdk2	Cyclin-dependent kinase 2	GO:0000307	cyclin-dependent protein kinase holoenzyme complex
FBgn0016131	Cdk4	Cyclin-dependent kinase 4	GO:0000307	cyclin-dependent protein kinase holoenzyme complex
FBgn0037093	Cdk12	Cyclin-dependent kinase 12	GO:0008024	cyclin/CDK positive transcription elongation factor complex
FBgn0023096	btv	beethoven	GO:0005868	cytoplasmic dynein complex
FBgn0261797	Dhc64C	Dynein heavy chain 64C	GO:0005868	cytoplasmic dynein complex
FBgn0032597	Nubp1	NUBP iron-sulfur cluster assembly factor 1	GO:1904564	cytosolic [4Fe-4S] assembly scaffold complex
FBgn0037011	Nubp2	NUBP iron-sulfur cluster assembly factor 2	GO:1904564	cytosolic [4Fe-4S] assembly scaffold complex
FBgn0032793	Ctu2	Cytosolic thiouridylase subunit 2	GO:0002144	cytosolic tRNA wobble base thiouridylase complex
FBgn0033375	Ctu1	Cytosolic thiouridylase subunit 1	GO:0002144	cytosolic tRNA wobble base thiouridylase complex
FBgn0028360	Cdc7	Cdc7 kinase	GO:0031431	Dbf4-dependent protein kinase complex
FBgn0032677	CG5790	-	GO:0031431	Dbf4-dependent protein kinase complex
FBgn0029980	Dhdds	Dehydrodolichyl diphosphate synthase subunit	GO:1904423	dehydrodolichyl diphosphate synthase complex
FBgn0031312	Tango14	Transport and Golgi organization 14	GO:1904423	dehydrodolichyl diphosphate synthase complex
FBgn0263600	PolD1	DNA polymerase delta subunit 1	GO:0043625	delta DNA polymerase complex
FBgn0030506	DNAlig4	DNA ligase 4	GO:0005958	DNA-dependent protein kinase-DNA ligase 4 complex	GO:0032807	DNA ligase IV complex
FBgn0032799	Dpm1	Dolichyl-phosphate mannosyltransferase subunit 1	GO:0033185	dolichol-phosphate-mannose synthase complex
FBgn0003292	rt	rotated abdomen	GO:0031502	dolichyl-phosphate-mannose-protein mannosyltransferase complex
FBgn0086368	tw	twisted	GO:0031502	dolichyl-phosphate-mannose-protein mannosyltransferase complex
FBgn0001313	kl-2	male fertility factor kl2	GO:0030286	dynein complex
FBgn0013813	Dhc98D	Dynein heavy chain at 89D	GO:0030286	dynein complex
FBgn0283476	Dhc16F	Dynein heavy chain at 16F	GO:0030286	dynein complex
FBgn0035590	Tcs5	Threonyl-carbamoyl synthesis 5	GO:0000408	EKC/KEOPS complex
FBgn0283681	Tcs3	Threonyl-carbamoyl synthesis 3	GO:0000408	EKC/KEOPS complex
FBgn0028700	RfC38	Replication factor C 38kD subunit	GO:0031391	Elg1 RFC-like complex
FBgn0030871	CG8142	-	GO:0031391	Elg1 RFC-like complex
FBgn0032244	RfC3	Replication factor C subunit 3	GO:0031391	Elg1 RFC-like complex
FBgn0036574	elg1	enhanced level of genomic instability 1	GO:0031391	Elg1 RFC-like complex
FBgn0260985	RfC4	Replication factor C subunit 4	GO:0031391	Elg1 RFC-like complex
FBgn0031604	Elp3	Elongator complex protein 3	GO:0033588	elongator holoenzyme complex
FBgn0264326	PolE1	DNA polymerase epsilon subunit 1	GO:0008622	epsilon DNA polymerase complex
FBgn0031454	HemK2	HemK methyltransferase 2	GO:0035657	eRF1 methyltransferase complex
FBgn0000629	E(z)	Enhancer of zeste	GO:0035098	ESC/E(Z) complex
FBgn0283469	Vps4	Vacuolar protein sorting 4	GO:1990621	ESCRT IV complex
FBgn0029175	sotv	sister of tout-velu	GO:0120504	EXT1-EXT2 complex
FBgn0265974	ttv	tout-velu	GO:0120504	EXT1-EXT2 complex
FBgn0004406	PolG1	DNA polymerase gamma subunit 1	GO:0005760	gamma DNA polymerase complex
FBgn0284421	Psn	Presenilin	GO:0070765	gamma-secretase complex
FBgn0037279	Gmppb	GDP-mannose pyrophosphorylase B	GO:0120508	GDP-mannose pyrophosphorylase complex
FBgn0029996	UbcE2H	Ubiquitin conjugating enzyme E2H	GO:0034657	GID complex
FBgn0034573	Sou	Souji	GO:0034657	GID complex
FBgn0051357	Kaz	Katazuke	GO:0034657	GID complex
FBgn0027588	GCS2α	Glucosidase 2 alpha subunit	GO:0017177	glucosidase II complex
FBgn0040319	Gclc	Glutamate-cysteine ligase catalytic subunit	GO:0017109	glutamate-cysteine ligase complex
FBgn0039153	GatB	Glutamyl-tRNA amidotransferase, subunit B	GO:0030956	glutamyl-tRNA(Gln) amidotransferase complex
FBgn0260779	GatA	Glutamyl-tRNA amidotransferase, subunit A	GO:0030956	glutamyl-tRNA(Gln) amidotransferase complex
FBgn0032287	Gcst	Glycine cleavage system T-protein	GO:0005960	glycine cleavage complex
FBgn0037801	Gldc	Glycine decarboxylase	GO:0005960	glycine cleavage complex
FBgn0034649	PIG-M	Phosphatidylinositol glycan anchor biosynthesis class M	GO:1990529	glycosylphosphatidylinositol-mannosyltransferase I complex
FBgn0034270	PIG-A	Phosphatidylinositol glycan anchor biosynthesis class A	GO:0000506	glycosylphosphatidylinositol-N-acetylglucosaminyltransferase (GPI-GnT) complex
FBgn0023545	PIG-K	Phosphatidylinositol glycan anchor biosynthesis class K	GO:0042765	GPI-anchor transamidase complex
FBgn0033272	RagC-D	Ras-related GTP binding C/D	GO:1990131	Gtr1-Gtr2 GTPase complex
FBgn0037647	RagA-B	Ras-related GTP binding A/B	GO:1990131	Gtr1-Gtr2 GTPase complex
FBgn0013972	Gycα99B	Guanylyl cyclase alpha-subunit at 99B	GO:0008074	guanylate cyclase complex, soluble
FBgn0013973	Gycβ100B	Guanylyl cyclase beta-subunit at 100B	GO:0008074	guanylate cyclase complex, soluble
FBgn0038295	Gyc88E	Guanylyl cyclase at 88E	GO:0008074	guanylate cyclase complex, soluble
FBgn0038435	Gyc89Da	Guanylyl cyclase at 89Da	GO:0008074	guanylate cyclase complex, soluble
FBgn0038436	Gyc89Db	Guanylyl cyclase at 89Db	GO:0008074	guanylate cyclase complex, soluble
FBgn0037044	Pdss2	Polyprenyl diphosphate synthase subunit 2	GO:0032478	heterotetrameric polyprenyl diphosphate synthase complex	GO:0110142	ubiquinone biosynthesis complex
FBgn0051005	qless	qless	GO:0032478	heterotetrameric polyprenyl diphosphate synthase complex	GO:0110142	ubiquinone biosynthesis complex
FBgn0000384	cta	concertina	GO:0005834	heterotrimeric G-protein complex
FBgn0001104	Gαi	G protein alpha subunit i	GO:0005834	heterotrimeric G-protein complex
FBgn0001122	Gαo	G protein alpha subunit o	GO:0005834	heterotrimeric G-protein complex
FBgn0001123	Gαs	G protein alpha subunit s	GO:0005834	heterotrimeric G-protein complex
FBgn0004435	Gαq	G protein alpha subunit q	GO:0005834	heterotrimeric G-protein complex
FBgn0010223	Gαf	G protein alpha subunit f	GO:0005834	heterotrimeric G-protein complex
FBgn0033756	CG17760	-	GO:0005834	heterotrimeric G-protein complex
FBgn0050054	CG30054	-	GO:0005834	heterotrimeric G-protein complex
FBgn0261617	nej	nejire	GO:0000123	histone acetyltransferase complex
FBgn0025825	HDAC3	Histone deacetylase 3	GO:0000118	histone deacetylase complex
FBgn0037703	Kdm3	Lysine demethylase 3	GO:0000118	histone deacetylase complex
FBgn0041210	HDAC4	Histone deacetylase 4	GO:0000118	histone deacetylase complex
FBgn0051119	HDAC11	Histone deacetylase 11	GO:0000118	histone deacetylase complex
FBgn0028387	chm	chameau	GO:0036409	histone H3-K14 acetyltransferase complex
FBgn0005386	ash1	absent, small, or homeotic discs 1	GO:0035097	histone methyltransferase complex
FBgn0037770	Art4	Arginine methyltransferase 4	GO:0035097	histone methyltransferase complex
FBgn0264495	gpp	grappa	GO:0035097	histone methyltransferase complex
FBgn0033549	mms4	Methyl methanesulfonate sensitivity 4	GO:0048476	Holliday junction resolvase complex
FBgn0040347	mus81	mus81	GO:0048476	Holliday junction resolvase complex
FBgn0004436	Ubc6	Ubiquitin conjugating enzyme 6	GO:0033503	HULC complex
FBgn0086694	Bre1	Bre1	GO:0033503	HULC complex
FBgn0024222	IKKβ	I-kappaB kinase beta	GO:0008385	IkappaB kinase complex
FBgn0013810	Dhc36C	Dynein heavy chain at 36C	GO:0036156	inner dynein arm
FBgn0013811	Dhc62B	Dynein heavy chain at 62B	GO:0036156	inner dynein arm
FBgn0035581	Dnah3	dynein, axonemal, heavy chain 3	GO:0036156	inner dynein arm
FBgn0289122	Ino80	INO80 complex subunit	GO:0031011	Ino80 complex
FBgn0283499	InR	Insulin-like receptor	GO:0005899	insulin receptor complex
FBgn0027291	Idh3a	Isocitrate dehydrogenase (NAD+) 3 catalytic subunit alpha	GO:0045242	isocitrate dehydrogenase complex (NAD+)
FBgn0035005	CG3483	-	GO:0045242	isocitrate dehydrogenase complex (NAD+)
FBgn0052026	CG32026	-	GO:0045242	isocitrate dehydrogenase complex (NAD+)
FBgn0020496	CtBP	C-terminal Binding Protein	GO:0031010	ISWI-type complex
FBgn0052075	CG32075	-	GO:0090730	Las1 complex
FBgn0031857	LUBEL	Linear Ubiquitin E3 ligase	GO:0071797	LUBAC complex
FBgn0024992	Spg7	Paraplegin	GO:0005745	m-AAA complex
FBgn0034792	YME1L	YME1 like ATPase	GO:0005745	m-AAA complex
FBgn0036702	Afg3l2	AFG3 like matrix AAA peptidase subunit 2	GO:0005745	m-AAA complex
FBgn0265174	PIG-V	Phosphatidylinositol glycan anchor biosynthesis class V	GO:0031501	mannosyltransferase complex
FBgn0039877	Mccc1	Methylcrotonoyl-CoA carboxylase 1	GO:1905202	methylcrotonoyl-CoA carboxylase complex
FBgn0042083	Mccc2	Methylcrotonoyl-CoA carboxylase 2	GO:1905202	methylcrotonoyl-CoA carboxylase complex
FBgn0026722	drosha	drosha	GO:0070877	microprocessor complex
FBgn0030092	fh	frataxin	GO:0099128	mitochondrial [2Fe-2S] assembly complex
FBgn0032393	Nfs1	Nfs1 cysteine desulfurase	GO:0099128	mitochondrial [2Fe-2S] assembly complex
FBgn0037232	Suv3	Suv3 helicase	GO:0045025	mitochondrial degradosome
FBgn0039846	PNPase	Polynucleotide phosphorylase	GO:0045025	mitochondrial degradosome
FBgn0261938	PolrMT	RNA polymerase mitochondrial	GO:0034245	mitochondrial DNA-directed RNA polymerase complex
FBgn0032229	ClpP	Caseinolytic protease proteolytic subunit	GO:0009841	mitochondrial endopeptidase Clp complex
FBgn0038745	ClpX	Caseinolytic protease chaperone subunit	GO:0009841	mitochondrial endopeptidase Clp complex
FBgn0025352	Mtpβ	Mitochondrial trifunctional protein beta subunit	GO:0016507	mitochondrial fatty acid beta-oxidation multienzyme complex
FBgn0028479	Mtpα	Mitochondrial trifunctional protein alpha subunit	GO:0016507	mitochondrial fatty acid beta-oxidation multienzyme complex
FBgn0030669	CG9240	-	GO:0042720	mitochondrial inner membrane peptidase complex
FBgn0034535	CG11110	-	GO:0042720	mitochondrial inner membrane peptidase complex
FBgn0033235	CG8728	-	GO:0017087	mitochondrial processing peptidase complex
FBgn0021765	scu	scully	GO:0030678	mitochondrial ribonuclease P complex
FBgn0029858	mldr	mulder	GO:0030678	mitochondrial ribonuclease P complex
FBgn0034351	rswl	roswell	GO:0030678	mitochondrial ribonuclease P complex
FBgn0003862	trx	trithorax	GO:0044665	MLL1/2 complex
FBgn0023518	trr	trithorax-related	GO:0044666	MLL3/4 complex
FBgn0260749	Utx	Utx histone demethylase	GO:0044666	MLL3/4 complex
FBgn0263667	Lpt	Lost PHDs of trr	GO:0044666	MLL3/4 complex
FBgn0032054	Mocs3	Molybdenum cofactor synthesis 3	GO:1990133	molybdopterin adenylyltransferase complex
FBgn0260229	Mocs2A	Molybdenum cofactor synthesis 2A	GO:1990133	molybdopterin adenylyltransferase complex	GO:1990140	molybdopterin synthase complex
FBgn0039280	Mocs2B	Molybdenum cofactor synthesis 2B	GO:1990140	molybdopterin synthase complex	GO:0140672	ATAC complex
FBgn0034975	enok	enoki mushroom	GO:0070776	MOZ/MORF histone acetyltransferase complex
FBgn0002774	mle	maleless	GO:0072487	MSL complex
FBgn0005616	msl-2	male-specific lethal 2	GO:0072487	MSL complex
FBgn0014340	mof	males absent on the first	GO:0072487	MSL complex	GO:0044545	NSL complex	GO:0035267	NuA4 histone acetyltransferase complex
FBgn0085428	Nox	NADPH oxidase	GO:0043020	NADPH oxidase complex
FBgn0283531	Duox	Dual oxidase	GO:0043020	NADPH oxidase complex
FBgn0261112	APP-BP1	beta-Amyloid precursor protein binding protein 1	GO:0120500	NAE1-UBA3 complex
FBgn0263697	Uba3	Ubiquitin-like activating enzyme 3	GO:0120500	NAE1-UBA3 complex
FBgn0024188	san	separation anxiety	GO:0031415	NatA complex
FBgn0263251	vnc	variable nurse cells	GO:0031415	NatA complex
FBgn0031043	Naa20A	N(alpha)-acetyltransferase 20 A	GO:0031416	NatB complex
FBgn0051730	CG31730	-	GO:0031416	NatB complex
FBgn0051851	Naa20B	N(alpha)-acetyltransferase 20 B	GO:0031416	NatB complex
FBgn0024362	Naa30A	N(alpha)-acetyltransferase 30 A	GO:0031417	NatC complex
FBgn0052319	Naa30B	N(alpha)-acetyltransferase 30 B	GO:0031417	NatC complex
FBgn0029067	Ctdnep1	CTD nuclear envelope phosphatase 1	GO:0071595	Nem1-Spo7 phosphatase complex
FBgn0033451	Marc	Mitochondrial amidoxime reducing component	GO:1903958	nitric-oxide synthase complex
FBgn0039585	Myst5	MYST family histone acetyltransferase 5	GO:0044545	NSL complex	GO:0072487	MSL complex	GO:0035267	NuA4 histone acetyltransferase complex
FBgn0026080	Tip60	Tat interactive protein 60kDa	GO:0035267	NuA4 histone acetyltransferase complex
FBgn0040075	rept	reptin	GO:0035267	NuA4 histone acetyltransferase complex	GO:0031011	Ino80 complex	GO:0000812	Swr1 complex
FBgn0020306	dom	domino	GO:0035267	NuA4 histone acetyltransferase complex	GO:0000812	Swr1 complex
FBgn0040078	pont	pontin	GO:0035267	NuA4 histone acetyltransferase complex	GO:0031011	Ino80 complex	GO:0035060	brahma complex	GO:0000812	Swr1 complex
FBgn0038269	Rrp6	Rrp6	GO:0000176	nuclear exosome (RNase complex)
FBgn0039183	Dis3	Dis3	GO:0000176	nuclear exosome (RNase complex)	GO:0000177	cytoplasmic exosome (RNase complex)
FBgn0039165	CG6204	-	GO:0031380	nuclear RNA-directed RNA polymerase complex
FBgn0000274	Pka-C2	Protein kinase, cAMP-dependent, catalytic subunit 2	GO:0031588	nucleotide-activated protein kinase complex	GO:0005952	cAMP-dependent protein kinase complex
FBgn0023169	AMPKα	AMP-activated protein kinase alpha subunit	GO:0031588	nucleotide-activated protein kinase complex
FBgn0015805	HDAC1	Histone deacetylase 1	GO:0016581	NuRD complex	GO:0070822	Sin3-type complex	GO:0035098	ESC/E(Z) complex
FBgn0023395	Chd3	Chd3	GO:0016581	NuRD complex
FBgn0262519	Mi-2	Mi-2	GO:0016581	NuRD complex
FBgn0011604	Iswi	Imitation SWI	GO:0016589	NURF complex	GO:0016590	ACF complex	GO:0008623	CHRAC	GO:0031213	RSF complex
FBgn0016687	Nurf-38	Nucleosome remodeling factor - 38kD	GO:0016589	NURF complex
FBgn0031149	Stt3A	Catalytic subunit 3A of the oligosaccharyltransferase complex	GO:0160226	oligosaccharyltransferase complex A
FBgn0011336	Stt3B	Catalytic subunit 3B of the oligosaccharyltransferase complex	GO:0160227	oligosaccharyltransferase complex B
FBgn0267432	kl-3	male fertility factor kl3	GO:0036157	outer dynein arm
FBgn0013812	Dhc93AB	Dynein heavy chain at 93AB	GO:0036157	outer dynein arm
FBgn0039510	CG3339	-	GO:0036157	outer dynein arm
FBgn0287844	Dhc1	Dynein heavy chain 1	GO:0036157	outer dynein arm
FBgn0039827	Oadh	Oxoadipate dehydrogenase	GO:0160167	oxoadipate dehydrogenase complex
FBgn0010352	Ogdh1	Oxoglutarate dehydrogenase 1	GO:0045252	oxoglutarate dehydrogenase complex
FBgn0035240	Ogdh2	Oxoglutarate dehydrogenase 2	GO:0045252	oxoglutarate dehydrogenase complex
FBgn0037891	Dlst	Dihydrolipoamide S-succinyltransferase	GO:0045252	oxoglutarate dehydrogenase complex	GO:0160167	oxoadipate dehydrogenase complex
FBgn0019949	Cdk9	Cyclin-dependent kinase 9	GO:0070691	P-TEFb complex
FBgn0033352	PAN2	Poly(A)-binding protein-dependent poly(A) ribonuclease 2	GO:0031251	PAN complex
FBgn0261854	aPKC	atypical protein kinase C	GO:0120157	PAR polarity complex
FBgn0028741	fab1	fab1 kinase	GO:0070772	PAS complex
FBgn0031611	FIG4	FIG4 phosphoinositide 5-phosphatase	GO:0070772	PAS complex
FBgn0039025	Usp12-46	Ubiquitin-specific protease 12/46	GO:1905368	peptidase complex
FBgn0030007	α-PheRS	Phenylalanyl-tRNA synthetase, alpha-subunit	GO:0009328	phenylalanine-tRNA ligase complex
FBgn0039175	β-PheRS	Phenylalanyl-tRNA synthetase, beta-subunit	GO:0009328	phenylalanine-tRNA ligase complex
FBgn0015279	Pi3K92E	Phosphatidylinositol 3-kinase 92E	GO:0005943	phosphatidylinositol 3-kinase complex, class IA
FBgn0015277	Pi3K59F	Phosphatidylinositol 3-kinase 59F	GO:0034271	phosphatidylinositol 3-kinase complex, class III, type I	GO:0034272	phosphatidylinositol 3-kinase complex, class III, type II
FBgn0260935	Vps15	Vacuolar protein sorting 15	GO:0034271	phosphatidylinositol 3-kinase complex, class III, type I	GO:0034272	phosphatidylinositol 3-kinase complex, class III, type II
FBgn0050290	Ppcdc	Phosphopantothenoylcysteine decarboxylase	GO:0071513	phosphopantothenoylcysteine decarboxylase complex
FBgn0000579	Eno	Enolase	GO:0000015	phosphopyruvate hydratase complex
FBgn0011754	PhKγ	Phosphorylase kinase gamma	GO:0005964	phosphorylase kinase complex
FBgn0003330	Sce	Sex combs extra	GO:0035102	PRC1 complex
FBgn0010590	Prosβ1	Proteasome beta1 subunit	GO:0019774	proteasome core complex, beta-subunit complex
FBgn0023174	Prosβ2	Proteasome beta2 subunit	GO:0019774	proteasome core complex, beta-subunit complex
FBgn0029134	Prosβ5	Proteasome beta5 subunit	GO:0019774	proteasome core complex, beta-subunit complex
FBgn0029812	Prosβ2R1	Proteasome beta2 subunit-related 1	GO:0019774	proteasome core complex, beta-subunit complex
FBgn0034842	Prosβ5R1	Proteasome beta5 subunit-related 1	GO:0019774	proteasome core complex, beta-subunit complex
FBgn0037296	Prosβ2R2	Proteasome beta2 subunit-related 2	GO:0019774	proteasome core complex, beta-subunit complex
FBgn0051742	Prosβ5R2	Proteasome beta5 subunit-related 2	GO:0019774	proteasome core complex, beta-subunit complex
FBgn0011327	Uch-L5	Ubiquitin carboxy-terminal hydrolase L5	GO:0005838	proteasome regulatory particle
FBgn0030370	Uch-L5R	Uch-L5-related	GO:0005838	proteasome regulatory particle
FBgn0015282	Rpt2	Regulatory particle triple-A ATPase 2	GO:0008540	proteasome regulatory particle, base subcomplex
FBgn0028685	Rpt4	Regulatory particle triple-A ATPase 4	GO:0008540	proteasome regulatory particle, base subcomplex
FBgn0028687	Rpt1	Regulatory particle triple-A ATPase 1	GO:0008540	proteasome regulatory particle, base subcomplex
FBgn0020369	Rpt6	Regulatory particle triple-A ATPase 6	GO:0008540	proteasome regulatory particle, base subcomplex
FBgn0028684	Rpt5	Regulatory particle triple-A ATPase 5	GO:0008540	proteasome regulatory particle, base subcomplex
FBgn0028686	Rpt3	Regulatory particle triple-A ATPase 3	GO:0008540	proteasome regulatory particle, base subcomplex
FBgn0036224	Rpt4R	Regulatory particle triple-A ATPase 4-related	GO:0008540	proteasome regulatory particle, base subcomplex
FBgn0037742	Rpt3R	Regulatory particle triple-A ATPase 3-related	GO:0008540	proteasome regulatory particle, base subcomplex
FBgn0039788	Rpt6R	Regulatory particle triple-A ATPase 6-related	GO:0008540	proteasome regulatory particle, base subcomplex
FBgn0028694	Rpn11	Regulatory particle non-ATPase 11	GO:0008541	proteasome regulatory particle, lid subcomplex
FBgn0031633	Fnta	Farnesyl transferase alpha subunit	GO:0005965	protein farnesyltransferase complex	GO:0005953	CAAX-protein geranylgeranyltransferase complex
FBgn0038424	Fntb	Farnesyl transferase beta subunit	GO:0005965	protein farnesyltransferase complex
FBgn0013762	Cdk5	Cyclin-dependent kinase 5	GO:0016533	protein kinase 5 complex
FBgn0264492	CkIIα	casein kinase IIalpha	GO:0005956	protein kinase CK2 complex
FBgn0014006	Ask1	Apoptotic signal-regulating kinase 1	GO:1902911	protein kinase complex
FBgn0023177	Pp4-19C	Protein phosphatase 19C	GO:0030289	protein phosphatase 4 complex
FBgn0000711	flw	flapwing	GO:0000164	protein phosphatase type 1 complex
FBgn0003132	Pp1-13C	Protein phosphatase 1 at 13C	GO:0000164	protein phosphatase type 1 complex
FBgn0003134	Pp1α-96A	Protein phosphatase 1alpha at 96A	GO:0000164	protein phosphatase type 1 complex
FBgn0004103	Pp1-87B	Protein phosphatase 1 at 87B	GO:0000164	protein phosphatase type 1 complex
FBgn0004177	mts	microtubule star	GO:0000159	protein phosphatase type 2A complex
FBgn0016698	Ptpa	Phosphotyrosyl phosphatase activator	GO:0000159	protein phosphatase type 2A complex	GO:1904949	ATPase complex
FBgn0030696	CG8509	-	GO:0000159	protein phosphatase type 2A complex
FBgn0037365	CG2104	-	GO:0000159	protein phosphatase type 2A complex
FBgn0010217	ATPsynβ	ATP synthase, beta subunit	GO:0045259	proton-transporting ATP synthase complex
FBgn0011211	blw	bellwether	GO:0045259	proton-transporting ATP synthase complex
FBgn0036568	ATPsynβL	ATP synthase, beta subunit-like	GO:0045259	proton-transporting ATP synthase complex
FBgn0032464	Vha68-3	Vacuolar H[+] ATPase 68kD subunit 3	GO:0033180	proton-transporting V-type ATPase, V1 domain
FBgn0017558	Pdk	Pyruvate dehydrogenase kinase	GO:0045254	pyruvate dehydrogenase complex
FBgn0028325	Pdha1	Pyruvate dehydrogenase E1 alpha subunit 1	GO:0045254	pyruvate dehydrogenase complex
FBgn0029722	Pdha2	Pyruvate dehydrogenase E1 alpha subunit 2	GO:0045254	pyruvate dehydrogenase complex
FBgn0029958	Pdp	Pyruvate dehydrogenase phosphatase	GO:0045254	pyruvate dehydrogenase complex	GO:0019910	mitochondrial pyruvate dehydrogenase (lipoamide) phosphatase complex
FBgn0039635	Pdhb	Pyruvate dehydrogenase E1 beta subunit	GO:0045254	pyruvate dehydrogenase complex
FBgn0283658	Dlat	Dihydrolipoamide S-acetyltransferase	GO:0045254	pyruvate dehydrogenase complex
FBgn0289579	Dld	Dihydrolipoamide dehydrogenase	GO:0045254	pyruvate dehydrogenase complex	GO:0160167	oxoadipate dehydrogenase complex	GO:0160157	branched-chain alpha-ketoacid dehydrogenase complex	GO:0005960	glycine cleavage complex	GO:0045252	oxoglutarate dehydrogenase complex
FBgn0027296	temp	tempura	GO:0005968	Rab-protein geranylgeranyltransferase complex
FBgn0028970	RabGGTb	Rab geranylgeranyltransferase subunit beta	GO:0005968	Rab-protein geranylgeranyltransferase complex
FBgn0037293	RabGGTa	Rab geranylgeranyltransferase subunit alpha	GO:0005968	Rab-protein geranylgeranyltransferase complex
FBgn0002906	Blm	Bloom syndrome helicase	GO:0031422	RecQ family helicase-topoisomerase III complex
FBgn0040268	Top3α	Topoisomerase 3alpha	GO:0031422	RecQ family helicase-topoisomerase III complex
FBgn0013679	mt:ND1	mitochondrial NADH-ubiquinone oxidoreductase chain 1	GO:0045271	respiratory chain complex I
FBgn0013680	mt:ND2	mitochondrial NADH-ubiquinone oxidoreductase chain 2	GO:0045271	respiratory chain complex I
FBgn0013681	mt:ND3	mitochondrial NADH-ubiquinone oxidoreductase chain 3	GO:0045271	respiratory chain complex I
FBgn0013683	mt:ND4L	mitochondrial NADH-ubiquinone oxidoreductase chain 4L	GO:0045271	respiratory chain complex I
FBgn0013684	mt:ND5	mitochondrial NADH-ubiquinone oxidoreductase chain 5	GO:0045271	respiratory chain complex I
FBgn0013685	mt:ND6	mitochondrial NADH-ubiquinone oxidoreductase chain 6	GO:0045271	respiratory chain complex I
FBgn0017566	ND-75	NADH dehydrogenase (ubiquinone) 75 kDa subunit	GO:0045271	respiratory chain complex I
FBgn0017567	ND-23	NADH dehydrogenase (ubiquinone) 23 kDa subunit	GO:0045271	respiratory chain complex I
FBgn0030718	ND-20	NADH dehydrogenase (ubiquinone) 20 kDa subunit	GO:0045271	respiratory chain complex I
FBgn0030853	ND-24	NADH dehydrogenase (ubiquinone) 24 kDa subunit	GO:0045271	respiratory chain complex I
FBgn0031771	ND-51	NADH dehydrogenase (ubiquinone) 51 kDa subunit	GO:0045271	respiratory chain complex I
FBgn0034007	ND-51L2	NADH dehydrogenase (ubiquinone) 51 kDa subunit-like 2	GO:0045271	respiratory chain complex I
FBgn0034251	ND-51L1	NADH dehydrogenase (ubiquinone) 51 kDa subunit-like 1	GO:0045271	respiratory chain complex I
FBgn0036706	ND-24L	NADH dehydrogenase (ubiquinone) 24 kDa subunit-like	GO:0045271	respiratory chain complex I
FBgn0039331	ND-49L	NADH dehydrogenase (ubiquinone) 49 kDa subunit-like	GO:0045271	respiratory chain complex I
FBgn0039669	ND-20L	NADH dehydrogenase (ubiquinone) 20 kDa subunit-like	GO:0045271	respiratory chain complex I
FBgn0039909	ND-49	NADH dehydrogenase (ubiquinone) 49 kDa subunit	GO:0045271	respiratory chain complex I
FBgn0262952	mt:ND4	mitochondrial NADH-ubiquinone oxidoreductase chain 4	GO:0045271	respiratory chain complex I
FBgn0266582	ND-30	NADH dehydrogenase (ubiquinone) 30 kDa subunit	GO:0045271	respiratory chain complex I
FBgn0014028	SdhB	Succinate dehydrogenase, subunit B (iron-sulfur)	GO:0045273	respiratory chain complex II (succinate dehydrogenase)
FBgn0030975	SdhBL	Succinate dehydrogenase, subunit B (iron-sulfur)-like	GO:0045273	respiratory chain complex II (succinate dehydrogenase)
FBgn0036222	SdhAL	Succinate dehydrogenase, subunit A (flavoprotein)-like	GO:0045273	respiratory chain complex II (succinate dehydrogenase)
FBgn0261439	SdhA	Succinate dehydrogenase, subunit A (flavoprotein)	GO:0045273	respiratory chain complex II (succinate dehydrogenase)
FBgn0013678	mt:Cyt-b	mitochondrial Cytochrome b	GO:0045275	respiratory chain complex III
FBgn0021906	RFeSP	Rieske iron-sulfur protein	GO:0045275	respiratory chain complex III
FBgn0035600	Cyt-c1	Cytochrome c1	GO:0045275	respiratory chain complex III
FBgn0038271	UQCR-C1	Ubiquinol-cytochrome c reductase core protein 1	GO:0045275	respiratory chain complex III	GO:0017087	mitochondrial processing peptidase complex
FBgn0039651	Cyt-c1L	Cytochrome c1-like	GO:0045275	respiratory chain complex III
FBgn0013674	mt:CoI	mitochondrial Cytochrome c oxidase subunit I	GO:0045277	respiratory chain complex IV
FBgn0013675	mt:CoII	mitochondrial Cytochrome c oxidase subunit II	GO:0045277	respiratory chain complex IV
FBgn0013676	mt:CoIII	mitochondrial Cytochrome c oxidase subunit III	GO:0045277	respiratory chain complex IV
FBgn0031252	CG13690	-	GO:0032299	ribonuclease H2 complex
FBgn0065098	RNaseMRP:RNA	Ribonuclease MRP RNA	GO:0000172	ribonuclease MRP complex
FBgn0046696	RNaseP:RNA	Ribonuclease P RNA	GO:0030677	ribonuclease P complex
FBgn0011703	RnrL	Ribonucleoside diphosphate reductase large subunit	GO:0005971	ribonucleoside-diphosphate reductase complex
FBgn0011704	RnrS	Ribonucleoside diphosphate reductase small subunit	GO:0005971	ribonucleoside-diphosphate reductase complex
FBgn0034246	Dcr-2	Dicer-2	GO:0070578	RISC-loading complex
FBgn0039016	Dcr-1	Dicer-1	GO:0070578	RISC-loading complex
FBgn0087035	AGO2	Argonaute 2	GO:0070578	RISC-loading complex
FBgn0262739	AGO1	Argonaute-1	GO:0070578	RISC-loading complex
FBgn0032812	Hakai	Hakai	GO:0036396	RNA N6-methyladenosine methyltransferase complex
FBgn0039139	Mettl3	Methyltransferase like 3	GO:0036396	RNA N6-methyladenosine methyltransferase complex
FBgn0003278	Polr1B	RNA polymerase I subunit B	GO:0005736	RNA polymerase I complex
FBgn0019938	Polr1A	RNA polymerase I subunit A	GO:0005736	RNA polymerase I complex
FBgn0038903	Polr1H	RNA polymerase I subunit H	GO:0005736	RNA polymerase I complex
FBgn0086447	Polr1D	RNA polymerase I and III subunit D	GO:0005736	RNA polymerase I complex	GO:0005666	RNA polymerase III complex
FBgn0003275	Polr2F	RNA polymerase II, I and III subunit F	GO:0005665	RNA polymerase II, core complex	GO:0005736	RNA polymerase I complex	GO:0005666	RNA polymerase III complex
FBgn0003277	Polr2A	RNA polymerase II subunit A	GO:0005665	RNA polymerase II, core complex
FBgn0004855	Polr2I	RNA polymerase II subunit I	GO:0005665	RNA polymerase II, core complex
FBgn0026373	Polr2C	RNA polymerase II subunit C	GO:0005665	RNA polymerase II, core complex
FBgn0032634	Polr2J	RNA polymerase II subunit J	GO:0005665	RNA polymerase II, core complex
FBgn0033571	Polr2E	RNA polymerase II, I and III subunit E	GO:0005665	RNA polymerase II, core complex	GO:0005736	RNA polymerase I complex	GO:0005666	RNA polymerase III complex
FBgn0037121	Polr2H	RNA polymerase II, I and III subunit H	GO:0005665	RNA polymerase II, core complex	GO:0005736	RNA polymerase I complex	GO:0005666	RNA polymerase III complex
FBgn0039218	Polr2L	RNA polymerase II, I and III subunit L	GO:0005665	RNA polymerase II, core complex	GO:0005736	RNA polymerase I complex	GO:0005666	RNA polymerase III complex
FBgn0262955	Polr2B	RNA polymerase II subunit B	GO:0005665	RNA polymerase II, core complex
FBgn0004463	Polr3B	RNA polymerase III subunit B	GO:0005666	RNA polymerase III complex
FBgn0030687	Polr3A	RNA polymerase III subunit A	GO:0005666	RNA polymerase III complex
FBgn0031657	Polr1C	RNA polymerase I and III subunit C	GO:0005666	RNA polymerase III complex	GO:0005736	RNA polymerase I complex
FBgn0061362	Polr3K	RNA polymerase III subunit K	GO:0005666	RNA polymerase III complex
FBgn0262954	Polr2K	RNA polymerase II, I and III subunit K	GO:0005666	RNA polymerase III complex	GO:0005665	RNA polymerase II, core complex	GO:0005736	RNA polymerase I complex
FBgn0013717	not	non-stop	GO:0000124	SAGA complex
FBgn0025638	Roc1a	Regulator of cullins 1a	GO:0019005	SCF ubiquitin ligase complex	GO:0031462	Cul2-RING ubiquitin ligase complex	GO:0080008	Cul4-RING E3 ubiquitin ligase complex	GO:0031463	Cul3-RING ubiquitin ligase complex
FBgn0037659	Kdm2	Lysine demethylase 2	GO:0019005	SCF ubiquitin ligase complex
FBgn0040291	Roc1b	Regulator of cullins 1b	GO:0019005	SCF ubiquitin ligase complex	GO:0031463	Cul3-RING ubiquitin ligase complex
FBgn0002524	lace	lace	GO:0017059	serine palmitoyltransferase complex
FBgn0086532	Spt-I	Serine palmitoyltransferase subunit I	GO:0017059	serine palmitoyltransferase complex
FBgn0021750	SerRS-m	Seryl-tRNA synthetase, mitochondrial	GO:0140715	serine-tRNA ligase complex
FBgn0051133	Slimp	Seryl-tRNA synthetase-like insect mitochondrial protein	GO:0140715	serine-tRNA ligase complex
FBgn0000826	png	pan gu	GO:1902554	serine/threonine protein kinase complex
FBgn0040022	Set1	SET domain containing 1	GO:0048188	Set1C/COMPASS complex
FBgn0262801	twr	twisted bristles roughened eye	GO:0005787	signal peptidase complex
FBgn0031759	Kdm5	Lysine demethylase 5	GO:0070822	Sin3-type complex
FBgn0030657	cerv	cervantes	GO:0030915	Smc5-Smc6 complex
FBgn0031848	Nse1	Non-SMC element 1	GO:0030915	Smc5-Smc6 complex
FBgn0036730	qjt	quijote	GO:0030915	Smc5-Smc6 complex
FBgn0052438	SMC5	Structural maintenance of chromosomes 5	GO:0030915	Smc5-Smc6 complex
FBgn0259195	CG42299	-	GO:0030915	Smc5-Smc6 complex
FBgn0259196	CG42300	-	GO:0030915	Smc5-Smc6 complex
FBgn0266282	SMC6	Structural maintenance of chromosomes 6	GO:0030915	Smc5-Smc6 complex
FBgn0037643	ScsβA	Succinyl-coenzyme A synthetase beta subunit, ADP-forming	GO:0009361	succinate-CoA ligase complex (ADP-forming)	GO:0031463	Cul3-RING ubiquitin ligase complex
FBgn0004888	Scsα1	Succinyl-coenzyme A synthetase alpha subunit 1	GO:0045244	succinate-CoA ligase complex (GDP-forming)	GO:0009361	succinate-CoA ligase complex (ADP-forming)
FBgn0029118	ScsβG	Succinyl-coenzyme A synthetase beta subunit, GDP-forming	GO:0045244	succinate-CoA ligase complex (GDP-forming)
FBgn0038708	Scsα2	Succinyl-coenzyme A synthetase alpha subunit 2	GO:0045244	succinate-CoA ligase complex (GDP-forming)	GO:0009361	succinate-CoA ligase complex (ADP-forming)
FBgn0029113	Uba2	Ubiquitin-like activating enzyme 2	GO:0031510	SUMO activating enzyme complex
FBgn0029512	Aos1	Activator of SUMO 1	GO:0031510	SUMO activating enzyme complex
FBgn0037384	dgrn	degringolade	GO:0033768	SUMO-targeted ubiquitin ligase complex
FBgn0039260	Smg6	Smg6	GO:0005697	telomerase holoenzyme complex
FBgn0010355	Taf1	TBP-associated factor 1	GO:0005669	transcription factor TFIID complex
FBgn0001179	hay	haywire	GO:0005675	transcription factor TFIIH holo complex
FBgn0261850	Xpd	Xeroderma pigmentosum D	GO:0005675	transcription factor TFIIH holo complex
FBgn0263237	Cdk7	Cyclin-dependent kinase 7	GO:0005675	transcription factor TFIIH holo complex	GO:0032806	carboxy-terminal domain protein kinase complex	GO:0070985	transcription factor TFIIK complex
FBgn0039407	Trmt61	tRNA methyltransferase 61	GO:0031515	tRNA (m1A) methyltransferase complex
FBgn0037250	CG1074	-	GO:0043528	tRNA (m2G10) methyltransferase complex
FBgn0025629	Mettl1	methyltransferase 1, tRNA methylguanosine	GO:0106143	tRNA (m7G46) methyltransferase complex
FBgn0031321	Tgt	tRNA-guanine transglycosylase	GO:0120507	tRNA-guanine transglycosylase complex
FBgn0033842	cbc	crowded by cid	GO:0000214	tRNA-intron endonuclease complex
FBgn0051812	Tsen2	tRNA splicing endonuclease subunit 2	GO:0000214	tRNA-intron endonuclease complex
FBgn0053260	Tsen34	tRNA splicing endonuclease subunit 34	GO:0000214	tRNA-intron endonuclease complex
FBgn0038491	CG5292	-	GO:0052718	tRNA-specific adenosine-34 deaminase complex
FBgn0015075	Ddx1	Dead-box-1	GO:0072669	tRNA-splicing ligase complex
FBgn0032781	RtcB	RtcB RNA ligase	GO:0072669	tRNA-splicing ligase complex
FBgn0039566	CG4849	-	GO:0071007	U2-type catalytic step 2 spliceosome
FBgn0000173	ben	bendless	GO:0031372	UBC13-MMS2 complex
FBgn0029502	Coq7	Coenzyme Q7	GO:0110142	ubiquinone biosynthesis complex
FBgn0030460	Coq5	Coenzyme Q5	GO:0110142	ubiquinone biosynthesis complex
FBgn0031713	Coq6	Coenzyme Q6	GO:0110142	ubiquinone biosynthesis complex
FBgn0032922	Coq3	Coenzyme Q3	GO:0110142	ubiquinone biosynthesis complex
FBgn0052174	Coq4	Coenzyme Q4	GO:0110142	ubiquinone biosynthesis complex
FBgn0028913	CG3473	-	GO:0031371	ubiquitin conjugating enzyme complex
FBgn0264848	vih	vihar	GO:0031371	ubiquitin conjugating enzyme complex
FBgn0003410	sina	seven in absentia	GO:0000151	ubiquitin ligase complex
FBgn0017418	ari-1	ariadne 1	GO:0000151	ubiquitin ligase complex
FBgn0025186	ari-2	ariadne 2	GO:0000151	ubiquitin ligase complex
FBgn0028467	Ube4A	Ubiquitination factor E4A	GO:0000151	ubiquitin ligase complex
FBgn0029006	Smurf	SMAD specific E3 ubiquitin protein ligase	GO:0000151	ubiquitin ligase complex
FBgn0030809	Ubr1	Ubr1 ubiquitin ligase	GO:0000151	ubiquitin ligase complex
FBgn0031816	Rchy1	Ring finger and CHY zinc finger domain containing 1	GO:0000151	ubiquitin ligase complex
FBgn0032467	Ube4B	Ubiquitination factor E4B	GO:0000151	ubiquitin ligase complex
FBgn0036082	CG12362	-	GO:0000151	ubiquitin ligase complex
FBgn0038296	Kpc1	Kip1 ubiquitination-promoting complex subunit 1	GO:0000151	ubiquitin ligase complex
FBgn0041100	park	parkin	GO:0000151	ubiquitin ligase complex
FBgn0052850	Rnf11	Ring finger protein 11	GO:0000151	ubiquitin ligase complex
FBgn0053144	CG33144	-	GO:0000151	ubiquitin ligase complex
FBgn0260970	Ubr3	Ubr3 ubiquitin ligase	GO:0000151	ubiquitin ligase complex
FBgn0032477	Alg7	ALG7 dolichyl-phosphate N-acetylglucosaminephosphotransferase	GO:0043541	UDP-N-acetylglucosamine transferase complex
FBgn0039639	Alg13	ALG13 UDP-N-acetylglucosaminyltransferase subunit	GO:0043541	UDP-N-acetylglucosamine transferase complex
FBgn0263598	Vha68-2	Vacuolar H[+] ATPase 68 kDa subunit 2	GO:0000221	vacuolar proton-transporting V-type ATPase, V1 domain	GO:0033181	plasma membrane proton-transporting V-type ATPase complex
FBgn0265262	Vha68-1	Vacuolar H[+] ATPase 68kD subunit 1	GO:0000221	vacuolar proton-transporting V-type ATPase, V1 domain
FBgn0002891	PolZ1	DNA polymerase zeta subunit 1	GO:0016035	zeta DNA polymerase complex
