# Supplementary material for: Comprehensive annotation of the enzymes of Drosophila melanogaster
Source: G3 (Bethesda). 2025 Dec 8;16(2):jkaf294. doi: 10.1093/g3journal/jkaf294 (PMC12869072; doi:10.1093/g3journal/jkaf294)
Supplement: jkaf294_Supplementary_Data [file jkaf294_supplementary_data.zip › Table_S4_G3-2025-406285.xlsx]

## Sheet: Sheet1
FBgn	Symbol	Name	GO annotation	FlyBase status
FBgn0019639	ApI	Apurinic/apyrimidinic endonuclease I	-	Current
FBgn0019638	ApII	Apurinic/apyrimidinic endonuclease II	class I DNA-(apurinic or apyrimidinic site) endonuclease activity ; GO:0140078	Current
FBgn0021586	DdbP1	Damage-specific DNA-binding protein 1	DNA endonuclease activity ; GO:0004520	Current
FBgn0004492	DhpO	Dihydropterin oxidase	dihydropterin oxidase activity ; GO:0004154	Current
FBgn0002553	lix	little isoxanthopterin	dihydropterin oxidase activity ; GO:0004154	Current
FBgn0002530	Lap-D	Leucine aminopeptidase D	aminopeptidase activity ; GO:0004177	Current
FBgn0011201	LysA	Lysozyme A	-	Current
FBgn0005584	MabF7D6	MabF7D6	protein serine/threonine kinase activity ; GO:0004674	Current
FBgn0261374	Phox	Phenol oxidase	catechol oxidase activity ; GO:0004097 tyrosinase activity ; GO:0004503	Current
FBgn0003088	Pin	Pin	-	Merged with betaTub60D (FBgn0288686)
FBgn0004789	Indnc	In dunce	-	Merged with CG10793 (FBgn0288967)
FBgn0002900	mus302	mutagen-sensitive 302	-	Merged with CG13025 (FBgn0287696)
FBgn0086222	sheepish	sheepish	-	Merged with CG13611 (FBgn0286199)
FBgn0005397	Dia1	Diaphorase 1	dihydrolipoyl dehydrogenase (NADH) activity ; GO:0004148	Merged with CG4199 (FBgn0289578)
FBgn0003544	stw	straw	-	Merged with CG42345 (FBgn0286203)
FBgn0000122	Ars	Arylsulfatase	arylsulfatase activity ; GO:0004065	Merged with CG7402 (FBgn0036768) / CG7408 (FBgn0036765) / CG32191 (FBgn0052191)
FBgn0022387	Mpi	Mannose phosphate isomerase	mannose-6-phosphate isomerase activity ; GO:0061611	Merged with CG8417 (FBgn0286506)
FBgn0066088	RH13	RNA Helicase 13	-	Merged with CG9143 (FBgn0287774)
FBgn0025441	Dhc1	Dynein heavy chain 1	cytoskeletal motor activity ; GO:0003774	Merged with CG9492 (FBgn0287844)
FBgn0001172	Had	beta Hydroxy acid dehydrogenase	(S)-2-hydroxy-acid oxidase activity ; GO:0003973	Merged with CG9914 (FBgn0286508)
FBgn0000453	Dip-A	Dipeptidase A	dipeptidyl-peptidase activity ; GO:0008239 tripeptidyl-peptidase activity ; GO:0008240	Merged with Cndp2 (FBgn0287767)
FBgn0011261	Dmnd	Dimethylnitrosamine demethylase	dimethylnitrosamine demethylase activity ; GO:0004162 [obsolete]	Merged with Cyp6a2 (FBgn0289743)
FBgn0020757	Cyp6a9-rAF4-2	Cytochrome P450-6a9 related AF4-2	-	Merged with Cyp6a21 (FBgn0288232)
FBgn0051713	Apf	diadenosine tetraphosphate hydrolase	bis(5'-nucleosyl)-tetraphosphatase (asymmetrical) activity ; GO:0004081	Merged with Datp (FBgn0287788)
FBgn0005675	Dia2	Diaphorase 2	dihydrolipoyl dehydrogenase (NADH) activity ; GO:0004148	Merged with Dld (FBgn0289579)
FBgn0002884	mus109	mutagen-sensitive 109	-	Merged with Dna2 (FBgn0288690)
FBgn0013775	DNA-ligII	DNA ligase II	DNA ligase (ATP) activity ; GO:0003910	Merged with DNAlig3 (FBgn0286075)
FBgn0004974	NucIII	Nuclease III	endonuclease activity ; GO:0004519 DNA nuclease activity ; GO:0004536 RNA nuclease activity ; GO:0004540 exonuclease activity ; GO:0004527	Merged with EndoG (FBgn0289744)
FBgn0020441	Est-17	Est-17	carboxylic ester hydrolase activity ; GO:0052689	Merged with Est17 (FBgn0289745)
FBgn0002295	l(3)80Ff	lethal (3) 80Ff	-	Merged with FASN3 (FBgn0287184)
FBgn0004609	NaDg	beta N-acetyl D-glucosaminidase	beta-N-acetylglucosaminidase activity ; GO:0016231	Merged with fdl (FBgn0045063) / Hexo1 (FBgn0041630) / Hexo2 (FBgn0041629)
FBgn0004610	NaDh	beta N-acetyl D-hexosaminidase	beta-N-acetylhexosaminidase activity ; GO:0004563	Merged with fdl (FBgn0045063) / Hexo1 (FBgn0041630) / Hexo2 (FBgn0041629)
FBgn0001080	Fuc	alpha Fucosidase	alpha-L-fucosidase activity ; GO:0004560	Merged with Fuca (FBgn0285958)
FBgn0028336	l(1)G0255	lethal (1) G0255	fumarate hydratase activity ; GO:0004333	Merged with Fum1 (FBgn0286222)
FBgn0041086	zep	zeppelin	-	Merged with Gfat1 (FBgn0287209)
FBgn0086409	dbb	doublebubble	-	Merged with hll (FBgn0286723)
FBgn0062249	Tel	Telomere elongation	molecular_function ; GO:0003674	Merged with Ino80 (FBgn0289122)
FBgn0004476	Exh	Epoxide hydrolase	epoxide hydrolase activity ; GO:0004301	Merged with Jheh1 (FBgn0010053) / Jheh2 (FBgn0034405) / Jheh3 (FBgn0034406)
FBgn0001305	Kf2	Kynurenine formamidase 2	arylformamidase activity ; GO:0004061	Merged with KFase (FBgn0287695)
FBgn0002574	lys	lysine	-	Merged with LKRSDH (FBgn0286198)
FBgn0022707	Agi	Aryl glucosidase incognita	alpha-1,4-glucosidase activity ; GO:0004558	Merged with Mal-B1 (FBgn0032381) / Mal-B2 (FBgn0032382)
FBgn0002292	l(3)80Fc	lethal (3) 80Fc	-	Merged with nvd (FBgn0287185)
FBgn0013310	PC-Pld	Phosphatidylcholine-specific phospholipase-D	phospholipase D activity ; GO:0004630	Merged with Pld (FBgn0286511)
FBgn0015497	l(3)65CEa	lethal (3) 65CEa		Merged with Rexo5 (FBgn0286051)
FBgn0001974	l(2)35Bd	lethal (2) 35Bd	mRNA 5'-cap (guanine-N7-)-methyltransferase activity ; GO:0004482	Merged with Rnmt (FBgn0286027)
FBgn0023421	tRNA-guanylyltransferase	tRNA-guanylyltransferase	tRNA guanylyltransferase activity ; GO:0008193	Merged with Thg (FBgn0283659)
FBgn0017564	Nuc3	Nuclease 3	nuclease activity ; GO:0004518	OBSOLETE
FBgn0001221	Hsc70-6	Heat shock protein cognate 6	-	OBSOLETE
FBgn0013769	CypB	Cyclophylin B	-	OBSOLETE
FBgn0040476	Cyp12a2	Cytochrome P450-12a2	-	OBSOLETE
FBgn0001304	Kf1	Kynurenine formamidase 1	arylformamidase activity ; GO:0004061	OBSOLETE
FBgn0024328	Methyl-transferase-like	Methyl-transferase-like	methyltransferase activity ; GO:0008168	OBSOLETE
FBgn0019953	NucU	NucU	DNA nuclease activity ; GO:0004536	OBSOLETE
FBgn0011262	EnNuc-m	Endonuclease mitochondrial	DNA endonuclease activity ; GO:0004520	OBSOLETE
FBgn0017611	Gelatinase	Gelatinase	metalloendopeptidase activity ; GO:0004222	OBSOLETE
FBgn0022397	HelI	Helicase I	DNA helicase activity ; GO:0003678	OBSOLETE
FBgn0022396	HelII	Helicase II	helicase activity ; GO:0004386	OBSOLETE
FBgn0025824	HelIII	HelIII	helicase activity ; GO:0004386	OBSOLETE
FBgn0003945	Udg	Uracil DNA glycosylase	uracil DNA N-glycosylase activity ; GO:0004844	OBSOLETE
FBgn0023351	Di	Dopachrome isomerase	dopachrome isomerase activity ; GO:0004167	OBSOLETE
FBgn0025354	Tdc	Tyrosine decarboxylase	tyrosine decarboxylase activity ; GO:0004837	OBSOLETE
FBgn0012035	Akr	Aldo-keto reductase	aldo-keto reductase (NADPH) activity ; GO:0004033 [obsolete]	OBSOLETE
FBgn0046712	GI	GI	phospholipase A2 activity ; GO:0004623	OBSOLETE
FBgn0046711	GIIIA	GIIIA	phospholipase A2 activity ; GO:0004623	OBSOLETE
FBgn0046710	GIIIB	GIIIB	phospholipase A2 activity ; GO:0004623	OBSOLETE
FBgn0046709	GIIIC	GIIIC	phospholipase A2 activity ; GO:0004623	OBSOLETE
FBgn0046708	GIIID	GIIID	phospholipase A2 activity ; GO:0004623	OBSOLETE
FBgn0046707	GIIIE	GIIIE	phospholipase A2 activity ; GO:0004623	OBSOLETE
FBgn0010013	Canp	Ca[2+]-activated neutral protease	calcium-dependent cysteine-type endopeptidase activity ; GO:0004198	OBSOLETE (see FBrf0261619)
FBgn0025105	CalpI	Calpain I	calcium-dependent cysteine-type endopeptidase activity ; GO:0004198	OBSOLETE (see FBrf0261619)
FBgn0025104	CalpII	Calpain II	calcium-dependent cysteine-type endopeptidase activity ; GO:0004198	OBSOLETE (see FBrf0261619)
