# Supplementary material for: Comprehensive annotation of the enzymes of Drosophila melanogaster
Source: G3 (Bethesda). 2025 Dec 8;16(2):jkaf294. doi: 10.1093/g3journal/jkaf294 (PMC12869072; doi:10.1093/g3journal/jkaf294)
Supplement: jkaf294_Supplementary_Data [file jkaf294_supplementary_data.zip › Table_S5_G3-2025-406285.xlsx]

## Sheet: Sheet1
FBgn	Symbol in FB2017_05	Symbol in FB2025_04	Name in FB2025_04	TYPE OF CHANGE
FBgn0011710	2025-09-01	Septin1	Septin 1	Minor change
FBgn0014029	2025-09-02	Septin2	Septin 2	Minor change
FBgn0259923	2025-09-04	Septin4	Septin 4	Minor change
FBgn0026361	2025-09-05	Septin5	Septin 5	Minor change
FBgn0250848	26-29-p	CtsK1	Cathepsin K1	Rename
FBgn0033246	ACC	Acc	Acetyl-CoA carboxylase	Minor change
FBgn0010100	Acon	mAcon1	Mitochondrial aconitase 1	Minor change
FBgn0035039	Adck	Adck1	aarF domain containing kinase 1	Minor change
FBgn0000052	ade2	Pfas	Phosphoribosylformylglycinamidine synthase	Rename
FBgn0000053	ade3	Gart	GART trifunctional enzyme	Rename
FBgn0020513	ade5	Paics	PAICS bifunctional enzyme	Rename
FBgn0036337	AdenoK	Adk2	Adenosine kinase 2	Rename
FBgn0283494	Adk2	Ak2	Adenylate kinase 2	Rename
FBgn0033983	ADPS	Agps	Alkylglycerone phosphate synthase	Rename
FBgn0038467	AdSL	Adsl	Adenylosuccinate lyase	Minor change
FBgn0027493	AdSS	Adss	Adenylosuccinate synthetase	Minor change
FBgn0026602	Ady43A	Adk3	Adenosine kinase 3	Rename
FBgn0053138	AGBE	Agbe	1,4-Alpha-glucan branching enzyme	Minor change
FBgn0010379	Akt1	Akt	Akt kinase	Minor change
FBgn0000064	Ald	Aldo	Aldolase	Rename
FBgn0026268	antdh	Antdh	Antennal dehydrogenase	Minor change
FBgn0013749	Arf102F	Arf4	ADP ribosylation factor 4	Rename
FBgn0013750	Arf51F	Arf6	ADP ribosylation factor 6	Rename
FBgn0010348	Arf79F	Arf1	ADP ribosylation factor 1	Rename
FBgn0023535	arg	Arg	Arginase	Minor change
FBgn0000116	Argk	Argk1	Arginine kinase 1	Minor change
FBgn0020236	ATPCL	Acly	ATP citrate lyase	Rename
FBgn0000153	b	Adc	Acidic amino acid decarboxylase	Rename
FBgn0028970	betaggt-II	RabGGTb	Rab geranylgeranyltransferase subunit beta	Rename
FBgn0003502	Btk29A	Btk	Bruton tyrosine kinase	Rename
FBgn0039486	caix	CAH9	Carbonic anhydrase 9	Rename
FBgn0262166	calypso	caly	calypso	Minor change
FBgn0010350	CdsA	Cds	CDP-diacylglycerol synthase	Minor change
FBgn0037492	CG10050	Dtwd2	DTW domain containing 2	CG -> Symbol
FBgn0034644	CG10082	Ip6k	Inositol hexakisphosphate kinase	CG -> Symbol
FBgn0033949	CG10131	Had2	beta Hydroxy acid dehydrogenase 2	CG -> Symbol
FBgn0036366	CG10133	JMJD7	Jumonji domain containing 7	CG -> Symbol
FBgn0032799	CG10166	Dpm1	Dolichyl-phosphate mannosyltransferase subunit 1	CG -> Symbol
FBgn0039087	CG10168	Ugt303B2	UDP-glycosyltransferase family 303 member B2	CG -> Symbol
FBgn0039085	CG10170	Ugt303B3	UDP-glycosyltransferase family 303 member B3	CG -> Symbol
FBgn0032684	CG10178	Ugt301D1	UDP-glycosyltransferase family 301 member D1	CG -> Symbol
FBgn0032793	CG10189	Ctu2	Cytosolic thiouridylase subunit 2	CG -> Symbol
FBgn0033969	CG10202	Pgm2b	Phosphoglucomutase 2b	CG -> Symbol
FBgn0039115	CG10214	Rex2	RNA exonuclease 2	CG -> Symbol
FBgn0032811	CG10268	Pmvk	Phosphomevalonate kinase	CG -> Symbol
FBgn0036208	CG10361	Gcat	Glycine C-acetyltransferase	CG -> Symbol
FBgn0031877	CG10399	Hmgcl	3-Hydroxymethyl-3-methylglutaryl-CoA lyase	CG -> Symbol
FBgn0036848	CG10424	Naxd	NAD(P)HX dehydratase	CG -> Symbol
FBgn0039304	CG10425	Kdsr	3-ketodihydrosphingosine reductase	CG -> Symbol
FBgn0032819	CG10463	Dus3	Dihydrouridine synthase 3	CG -> Symbol
FBgn0035679	CG10467	Galm2	Galactose mutarotase 2	CG -> Symbol
FBgn0034426	CG10476	AANATL5	Arylalkylamine N-acetyltransferase-like 5	CG -> Symbol
FBgn0032750	CG10495	Dus4	Dihydrouridine synthase 4	CG -> Symbol
FBgn0037044	CG10585	Pdss2	Polyprenyl diphosphate synthase subunit 2	CG -> Symbol
FBgn0035619	CG10592	Alp10	Alkaline phosphatase 10	CG -> Symbol
FBgn0032727	CG10623	Bhmt	Betaine-homocysteine S-methyltransferase	CG -> Symbol
FBgn0036290	CG10638	Ar2	Aldose reductase 2	CG -> Symbol
FBgn0032839	CG10659	AANATL3	Arylalkylamine N-acetyltransferase-like 3	CG -> Symbol
FBgn0035588	CG10672	Dhrs4	Dehydrogenase/reductase 4	CG -> Symbol
FBgn0032846	CG10721	Pyroxd1	Pyridine nucleotide-disulfide oxidoreductase domain 1	CG -> Symbol
FBgn0036368	CG10738	EHR	Eclosion Hormone Receptor	CG -> Symbol
FBgn0036327	CG10748	Mdh2c	Malate dehydrogenase 2c	CG -> Symbol
FBgn0036328	CG10749	Mdh2b	Malate dehydrogenase 2b	CG -> Symbol
FBgn0029980	CG10778	Dhdds	Dehydrodolichyl diphosphate synthase subunit	CG -> Symbol
FBgn0038845	CG10827	Alp5	Alkaline phosphatase 5	CG -> Symbol
FBgn0027552	CG10863	Ar3	Aldose reductase 3	CG -> Symbol
FBgn0038769	CG10889	Regnase-1	Regnase 1	CG -> Symbol
FBgn0039235	CG10899	CAH4	Carbonic anhydrase 4	CG -> Symbol
FBgn0034356	CG10924	Pepck2	Phosphoenolpyruvate carboxykinase 2	CG -> Symbol
FBgn0029969	CG10932	Acat1	Acetyl-CoA acetyltransferase 1	CG -> Symbol
FBgn0028467	CG11070	Ube4A	Ubiquitination factor E4A	CG -> Symbol
FBgn0037200	CG11109	Nsun6	NOP2/Sun RNA methyltransferase 6	CG -> Symbol
FBgn0034535	CG11110	Immp2	Inner mitochondrial membrane peptidase subunit 2	CG -> Symbol
FBgn0030400	CG11138	Pits	Protein interacting with Ttk69 and Sin3A	CG -> Symbol
FBgn0034500	CG11200	Ppdh	Polyprenol dehydrogenase	CG -> Symbol
FBgn0034488	CG11208	Hacl	2-hydroxyacyl-CoA lyase	CG -> Symbol
FBgn0031855	CG11221	meng	meng-po	CG -> Symbol
FBgn0031860	CG11236	Daao2	D-amino acid oxidase 2	CG -> Symbol
FBgn0030056	CG11284	CAH3	Carbonic anhydrase 3	CG -> Symbol
FBgn0031887	CG11289	Ugt307A1	UDP-glycosyltransferase family 307 member A1	CG -> Symbol
FBgn0037279	CG1129	Gmppb	GDP-mannose pyrophosphorylase B	CG -> Symbol
FBgn0037108	CG11306	Alg11	ALG11 alpha-1,2-mannosyltransferase	CG -> Symbol
FBgn0031835	CG11319	Dpp10	Dipeptidyl peptidase 10	CG -> Symbol
FBgn0039849	CG11334	Mri1	Methylthioribose-1-phosphate isomerase 1	CG -> Symbol
FBgn0034959	CG11388	Xxylt	Xyloside xylosyltransferase	CG -> Symbol
FBgn0038732	CG11391	Acsx2	Acyl-CoA synthetase X2	CG -> Symbol
FBgn0038733	CG11407	Acsx3	Acyl-CoA synthetase X3	CG -> Symbol
FBgn0038737	CG11447	Mrm2	Mitochondrial rRNA methyltransferase 2	CG -> Symbol
FBgn0038734	CG11453	Acsx4	Acyl-CoA synthetase X4	CG -> Symbol
FBgn0037396	CG11459	CtsL3	Cathepsin L3	CG -> Symbol
FBgn0039859	CG11539	Mnat9	microtubule-associated Nat9	CG -> Symbol
FBgn0023522	CG11596	unmet	unmet expectations	CG -> Symbol
FBgn0036194	CG11652	Dph1	Diphthamide biosynthesis 1	CG -> Symbol
FBgn0038731	CG11659	Acsx1R	Acyl-CoA synthetase X1 R	CG -> Symbol
FBgn0036992	CG11796	Hpd	4-hydroxyphenylpyruvate dioxygenase	CG -> Symbol
FBgn0036099	CG11811	oya	oya	CG -> Symbol
FBgn0039293	CG11851	Alg9	ALG9 alpha-1,2-mannosyltransferase	CG -> Symbol
FBgn0039635	CG11876	Pdhb	Pyruvate dehydrogenase E1 beta subunit	CG -> Symbol
FBgn0039644	CG11897	rdog	red dog mine	CG -> Symbol
FBgn0014427	CG11899	Psat	Phosphoserine aminotransferase	CG -> Symbol
FBgn0037653	CG11982	Iru	Iruka	CG -> Symbol
FBgn0037293	CG12007	RabGGTa	Rab geranylgeranyltransferase subunit alpha	CG -> Symbol
FBgn0035436	CG12016	Nmrk	Nicotinamide riboside kinase	CG -> Symbol
FBgn0035421	CG12034	nSMase	neutral sphingomyelinase	CG -> Symbol
FBgn0033473	CG12128	ptch	pu tao chuan	CG -> Symbol
FBgn0260462	CG12163	CtsF	Cathepsin F	CG -> Symbol
FBgn0037305	CG12173	Enoph	Enolase-phosphatase	CG -> Symbol
FBgn0031018	CG12200	narya	narya	CG -> Symbol
FBgn0035811	CG12262	Mcad	Medium-chain acyl-CoA dehydrogenase	CG -> Symbol
FBgn0032393	CG12264	Nfs1	Nfs1 cysteine desulfurase	CG -> Symbol
FBgn0038080	CG12279	Tst1	Thiosulfate sulfurtransferase 1	CG -> Symbol
FBgn0033542	CG12309	CAH13	Carbonic anhydrase 13	CG -> Symbol
FBgn0033543	CG12338	Daao1	D-amino acid oxidase 1	CG -> Symbol
FBgn0037368	CG1239	Amus	Another methylase of U6	CG -> Symbol
FBgn0039543	CG12428	CROT	Carnitine O-octanoyltransferase	CG -> Symbol
FBgn0031703	CG12512	Acsf2	Acyl-CoA synthetase family member 2	CG -> Symbol
FBgn0030420	CG12717	pira	pirate	CG -> Symbol
FBgn0035476	CG12766	Ar6	Aldose reductase 6	CG -> Symbol
FBgn0031041	CG12788	Pstk	Phosphoseryl tRNA kinase	CG -> Symbol
FBgn0035401	CG1291	Alg2	ALG2 alpha-1,3/1,6-mannosyltransferase	CG -> Symbol
FBgn0033500	CG12913	Csgalnact	Chondroitin sulfate N-acetylgalactosaminyltransferase	CG -> Symbol
FBgn0034047	CG12970	cGlr1	cGAS-like receptor 1	CG -> Symbol
FBgn0032810	CG13077	Fire-like	Ferric iron reductase like	CG -> Symbol
FBgn0032809	CG13078	Fire	Ferric iron reductase	CG -> Symbol
FBgn0032055	CG13091	Sgp	Sgroppino	CG -> Symbol
FBgn0026565	CG1315	Ass	Argininosuccinate synthase	CG -> Symbol
FBgn0014417	CG13397	Naglu	N-acetyl-alpha-glucosaminidase	CG -> Symbol
FBgn0039137	CG13604	Epp	Ecdysteroid phosphate phosphatase	CG -> Symbol
FBgn0040376	CG13759	AANATL7	Arylalkylamine N-acetyltransferase-like 7	CG -> Symbol
FBgn0036956	CG13813	wall	wallflower	CG -> Symbol
FBgn0039965	CG13865	Coa7	Cytochrome c oxidase assembly factor 7	CG -> Symbol
FBgn0035169	CG13890	Dci	Dodecenoyl-CoA delta-isomerase	CG -> Symbol
FBgn0035166	CG13902	JMJD5	Jumonji domain containing 5	CG -> Symbol
FBgn0029962	CG1402	CARPA	Carbonic anhydrase-related protein A	CG -> Symbol
FBgn0031060	CG14231	Tcs4	Threonyl-carbamoyl synthesis 4	CG -> Symbol
FBgn0037347	CG1427	SecS	Sec synthetase	CG -> Symbol
FBgn0038660	CG14291	Sgsh	N-sulfoglucosamine sulfohydrolase	CG -> Symbol
FBgn0038630	CG14305	Tssk	Testis-specific serine/threonine kinase	CG -> Symbol
FBgn0030554	CG1434	Dus2	Dihydrouridine synthase 2	CG -> Symbol
FBgn0030584	CG14407	Grx5	Glutaredoxin 5	CG -> Symbol
FBgn0029911	CG14435	detr	detour	CG -> Symbol
FBgn0039639	CG14512	Alg13	ALG13 UDP-N-acetylglucosaminyltransferase subunit	CG -> Symbol
FBgn0039640	CG14516	superdeath	Suppressor of ER stress-induced death	CG -> Symbol
FBgn0039407	CG14544	Trmt61	tRNA methyltransferase 61	CG -> Symbol
FBgn0030558	CG1461	Tat	Tyrosine aminotransferase	CG -> Symbol
FBgn0031189	CG14618	Trmt10A	tRNA methyltransferase 10A	CG -> Symbol
FBgn0037819	CG14688	Phyhd1	Phytanoyl-CoA dioxygenase domain containing 1	CG -> Symbol
FBgn0037988	CG14740	Cs2	Citrate synthase 2	CG -> Symbol
FBgn0015351	CG14906	Mettl4	Methyltransferase like 4	CG -> Symbol
FBgn0032402	CG14945	PLCXD	Phosphatidylinositol-specific phospholipase C X domain containing	CG -> Symbol
FBgn0035515	CG14997	Sqor	Sulfide quinone oxidoreductase	CG -> Symbol
FBgn0034390	CG15093	Hibadh	3-hydroxyisobutyrate dehydrogenase	CG -> Symbol
FBgn0034415	CG15116	Gpxl	Glutathione peroxidase-like	CG -> Symbol
FBgn0034554	CG15227	CAH14	Carbonic anhydrase 14	CG -> Symbol
FBgn0039827	CG1544	Oadh	Oxoadipate dehydrogenase	CG -> Symbol
FBgn0033225	CG1550	TTLL12	Tubulin tyrosine ligase-like 12	CG -> Symbol
FBgn0030317	CG1561	pkm	Pinkman	CG -> Symbol
FBgn0034605	CG15661	Ugt49C1	UDP-glycosyltransferase family 49 member C1	CG -> Symbol
FBgn0029813	CG15766	AgmNAT	Agmatine N-acetyltransferase	CG -> Symbol
FBgn0029801	CG15771	Nanp	N-acetylneuraminic acid phosphatase	CG -> Symbol
FBgn0030336	CG1578	Dph6	Diphthamide biosynthesis 6	CG -> Symbol
FBgn0030478	CG1640	Alat	Alanine aminotransferase	CG -> Symbol
FBgn0033451	CG1665	Marc	Mitochondrial amidoxime reducing component	CG -> Symbol
FBgn0034459	CG16716	TTLL6A	Tubulin tyrosine ligase-like 6A	CG -> Symbol
FBgn0036028	CG16717	Mpped	Metallophosphoesterase domain containing	CG -> Symbol
FBgn0030482	CG1673	Bcat	Branched chain amino acid transaminase	CG -> Symbol
FBgn0039086	CG16732	Ugt303B1	UDP-glycosyltransferase family 303 member B1	CG -> Symbol
FBgn0032779	CG16771	Alp12	Alkaline phosphatase 12	CG -> Symbol
FBgn0037728	CG16817	cPges	cytosolic Prostaglandin E synthase	CG -> Symbol
FBgn0026147	CG16833	TTLL4A	Tubulin tyrosine ligase-like 4A	CG -> Symbol
FBgn0032522	CG16848	Flad2	Flavin adenine dinucleotide synthetase 2	CG -> Symbol
FBgn0033883	CG16935	Mecr	Mitochondrial trans-2-enoyl-CoA reductase	CG -> Symbol
FBgn0036512	CG16979	Ufsp2	UFM1 specific peptidase 2	CG -> Symbol
FBgn0031082	CG17003	lky	leaky	CG -> Symbol
FBgn0036447	CG17173	Mgat4b	alpha-1,3-mannosyl-glycoprotein 4-beta-N-acetylglucosaminyltransferase b	CG -> Symbol
FBgn0031170	CG1718	Abca3	ATP binding cassette subfamily A member 3	CG -> Symbol
FBgn0030687	CG17209	Polr3A	RNA polymerase III subunit A	CG -> Symbol
FBgn0031500	CG17221	Rtn4ip1	Reticulon 4 interacting protein 1	CG -> Symbol
FBgn0027070	CG17322	Ugt36E1	UDP-glycosyltransferase family 36 member E1	CG -> Symbol
FBgn0032713	CG17323	Ugt36D1	UDP-glycosyltransferase family 36 member D1	CG -> Symbol
FBgn0027074	CG17324	Ugt36F1	UDP-glycosyltransferase family 36 member F1	CG -> Symbol
FBgn0030239	CG17333	Pgls	6-phosphogluconolactonase	CG -> Symbol
FBgn0287767	CG17337	Cndp2	Cytosolic non-specific dipeptidase 2	CG -> Symbol
FBgn0038424	CG17565	Fntb	Farnesyl transferase beta subunit	CG -> Symbol
FBgn0039993	CG17691	Bckdhb	Branched chain keto acid dehydrogenase E1 subunit beta	CG -> Symbol
FBgn0034748	CG17807	Alkbh8	AlkBh8 tRNA methyltransferase	CG -> Symbol
FBgn0038919	CG17843	Qsox2	Quiescin sulfhydryl oxidase 2	CG -> Symbol
FBgn0032597	CG17904	Nubp1	NUBP iron-sulfur cluster assembly factor 1	CG -> Symbol
FBgn0061356	CG18003	Hao	Hydroxyacid oxidase	CG -> Symbol
FBgn0038552	CG18012	Alg1	ALG1 chitobiosyldiphosphodolichol beta-mannosyltransferase	CG -> Symbol
FBgn0033423	CG1809	Alp6	Alkaline phosphatase 6	CG -> Symbol
FBgn0033426	CG1814	Nt5c	5' nucleotidase C	CG -> Symbol
FBgn0029945	CG18155	Acsf3	Acyl-CoA synthetase family member 3	CG -> Symbol
FBgn0033836	CG18278	Gns	Glucosamine (N-acetyl)-6-sulfatase	CG -> Symbol
FBgn0034428	CG18606	AANATL6	Arylalkylamine N-acetyltransferase-like 6	CG -> Symbol
FBgn0034429	CG18607	AANATL4	Arylalkylamine N-acetyltransferase-like 4	CG -> Symbol
FBgn0034382	CG18609	mElo	methyl-branched cuticular hydrocarbon elongase	CG -> Symbol
FBgn0037898	CG18643	Dtd	D-aminoacyl-tRNA deacylase	CG -> Symbol
FBgn0040628	CG18672	CAH16	Carbonic anhydrase 16	CG -> Symbol
FBgn0040629	CG18673	CAH5	Carbonic anhydrase 5	CG -> Symbol
FBgn0042138	CG18815	Apt1	Acyl-protein thioesterase 1	CG -> Symbol
FBgn0033226	CG1882	puml	pummelig	CG -> Symbol
FBgn0030066	CG1885	Uros1	Uroporphyrinogen III synthase 1	CG -> Symbol
FBgn0042179	CG18869	Ugt305A1	UDP-glycosyltransferase family 305 member A1	CG -> Symbol
FBgn0039585	CG1894	Myst5	MYST family histone acetyltransferase 5	CG -> Symbol
FBgn0033215	CG1942	Dgat2	Diacylglycerol O-acyltransferase 2	CG -> Symbol
FBgn0033216	CG1946	bishu-2	bishu-2	CG -> Symbol
FBgn0039690	CG1969	Gnpnat	Glucosamine-phosphate N-acetyltransferase	CG -> Symbol
FBgn0037391	CG2017	Gtpbp2	GTP binding protein 2	CG -> Symbol
FBgn0033205	CG2064	Rdh1	Retinol dehydrogenase 1	CG -> Symbol
FBgn0037372	CG2091	Dcps	Decapping enzyme, scavenger	CG -> Symbol
FBgn0039877	CG2118	Mccc1	Methylcrotonoyl-CoA carboxylase 1	CG -> Symbol
FBgn0033190	CG2137	Gpo2	Glycerophosphate oxidase 2	CG -> Symbol
FBgn0030251	CG2145	Arlr	Age-related lipid regulator	CG -> Symbol
FBgn0029994	CG2254	Ldsdh1	Lipid droplet subset dehydrogenase 1	CG -> Symbol
FBgn0035204	CG2277	Nt5a	5' nucleotidase A	CG -> Symbol
FBgn0039890	CG2316	Abcd1	ATP binding cassette subfamily D member 1	CG -> Symbol
FBgn0030460	CG2453	Coq5	Coenzyme Q5	CG -> Symbol
FBgn0030407	CG2543	Fpgs1	Folylpolyglutamate synthase 1	CG -> Symbol
FBgn0024992	CG2658	Spg7	Paraplegin	CG -> Symbol
FBgn0037537	CG2767	Ar5	Aldose reductase 5	CG -> Symbol
FBgn0037534	CG2781	Elovl7	ELOVL fatty acid elongase 7	CG -> Symbol
FBgn0014930	CG2846	Rfk	Riboflavin kinase	CG -> Symbol
FBgn0031459	CG2862	HINT1	histidine triad nucleotide binding protein 1	CG -> Symbol
FBgn0023529	CG2918	Grp170	Grp170 co-chaperone	CG -> Symbol
FBgn0030178	CG2974	Naxe	NAD(P)HX epimerase	CG -> Symbol
FBgn0266570	CG2982	NO66	Nucleolar protein 66	CG -> Symbol
FBgn0288690	CG2990	Dna2	DNA replication helicase/nuclease 2	CG -> Symbol
FBgn0050090	CG30090	Erasp	Endoplasmic reticulum stress-associated serine protease	CG -> Symbol
FBgn0050157	CG30157	Ufsp1	UFM1 specific peptidase 1	CG -> Symbol
FBgn0050424	CG30424	cGlr2	cGAS-like receptor 2	CG -> Symbol
FBgn0050438	CG30438	Ugt50B3	UDP-glycosyltransferase family 50 member B3	CG -> Symbol
FBgn0050463	CG30463	Pgant9	Polypeptide N-Acetylgalactosaminyltransferase 9	CG -> Symbol
FBgn0050499	CG30499	Rpe	Ribulose-5-phosphate-3-epimerase	CG -> Symbol
FBgn0051002	CG31002	Ugt35D1	UDP-glycosyltransferase family 35 member D1	CG -> Symbol
FBgn0051028	CG31028	Rsod	Related to Sod	CG -> Symbol
FBgn0051053	CG31053	nenya	nenya	CG -> Symbol
FBgn0051108	CG31108	TTLL5	Tubulin tyrosine ligase-like 5	CG -> Symbol
FBgn0051357	CG31357	Kaz	Katazuke	CG -> Symbol
FBgn0051368	CG31368	salsa	salsa	CG -> Symbol
FBgn0051413	CG31413	Qsox4	Quiescin sulfhydryl oxidase 4	CG -> Symbol
FBgn0051469	CG31469	Argp	Arginine phosphatase	CG -> Symbol
FBgn0051690	CG31690	Tmtc1	Transmembrane O-mannosyltransferase targeting cadherins 1	CG -> Symbol
FBgn0028539	CG31731	Eato	Engulfment ABC Transporter in the ovary	CG -> Symbol
FBgn0032618	CG31743	C4st	Chondroitin 4-O-sulfotransferase	CG -> Symbol
FBgn0086909	CG31751	Hykk	Hydroxylysine kinase	CG -> Symbol
FBgn0051773	CG31773	Fpgs2	Folylpolyglutamate synthase 2	CG -> Symbol
FBgn0051812	CG31812	Tsen2	tRNA splicing endonuclease subunit 2	CG -> Symbol
FBgn0029892	CG3184	Dph7	Diphthamide biosynthesis 7	CG -> Symbol
FBgn0051849	CG31849	Mgat3	beta-1,4-mannosyl-glycoprotein 4-beta-N-acetylglucosaminyltransferase	CG -> Symbol
FBgn0051874	CG31874	Fum4	Fumarase 4	CG -> Symbol
FBgn0034971	CG3209	Gpat4	Glycerol-3-phosphate acyltransferase 4	CG -> Symbol
FBgn0052112	CG32112	Abhd18	Abhydrolase domain containing 18	CG -> Symbol
FBgn0034825	CG3215	Gpdh2	Glycerol-3-phosphate dehydrogenase 2	CG -> Symbol
FBgn0052174	CG32174	Coq4	Coenzyme Q4	CG -> Symbol
FBgn0052238	CG32238	TTLL1B	Tubulin tyrosine ligase-like 1B	CG -> Symbol
FBgn0063667	CG32335	meep	meep	CG -> Symbol
FBgn0052396	CG32396	betaTub65B	beta-Tubulin at 65B	CG -> Symbol
FBgn0043783	CG32444	Galm1	Galactose mutarotase 1	CG -> Symbol
FBgn0052495	CG32495	Gss2	Glutathione synthetase 2	CG -> Symbol
FBgn0052549	CG32549	Nt5b	5' nucleotidase B	CG -> Symbol
FBgn0052557	CG32557	Mco4	Multicopper oxidase 4	CG -> Symbol
FBgn0052581	CG32581	sordd2	suppression of retinal degeneration disease 1 upon overexpression 2	CG -> Symbol
FBgn0032986	CG3262	Nubpl	NUBP iron-sulfur cluster assembly factor, mitochondrial	CG -> Symbol
FBgn0034712	CG3264	Alp8	Alkaline phosphatase 8	CG -> Symbol
FBgn0052649	CG32649	Coq8	Coenzyme Q8	CG -> Symbol
FBgn0042083	CG3267	Mccc2	Methylcrotonoyl-CoA carboxylase 2	CG -> Symbol
FBgn0052698	CG32698	CARPB	Carbonic anhydrase-related protein B	CG -> Symbol
FBgn0052732	CG32732	Setd3	SET domain containing 3	CG -> Symbol
FBgn0052850	CG32850	Rnf11	Ring finger protein 11	CG -> Symbol
FBgn0034710	CG3292	Alp7	Alkaline phosphatase 7	CG -> Symbol
FBgn0034573	CG3295	Sou	Souji	CG -> Symbol
FBgn0053054	CG33054	Targ1	Terminal ADP-ribose protein glycohydrolase 1	CG -> Symbol
FBgn0053056	CG33056	Targ2	Terminal ADP-ribose protein glycohydrolase 2	CG -> Symbol
FBgn0053057	CG33057	Tpt	tRNA 2'-phosphotransferase	CG -> Symbol
FBgn0053156	CG33156	Nadk1b	NAD kinase 1b	CG -> Symbol
FBgn0053260	CG33260	Tsen34	tRNA splicing endonuclease subunit 34	CG -> Symbol
FBgn0035154	CG3344	hiro	highroad	CG -> Symbol
FBgn0061359	CG33671	Mvk	Mevalonate kinase	CG -> Symbol
FBgn0034997	CG3376	Asm	Acid sphingomyelinase	CG -> Symbol
FBgn0061362	CG33785	Polr3K	RNA polymerase III subunit K	CG -> Symbol
FBgn0061361	CG33786	Tcs1	Threonyl-carbamoyl synthesis 1	CG -> Symbol
FBgn0035240	CG33791	Ogdh2	Oxoglutarate dehydrogenase 2	CG -> Symbol
FBgn0034999	CG3394	Fatp3	Fatty acid transport protein 3	CG -> Symbol
FBgn0053970	CG33970	osy	oskyddad	CG -> Symbol
FBgn0083956	CG34120	ldd	lipid droplet defective	CG -> Symbol
FBgn0085290	CG34261	Targ3	Terminal ADP-ribose protein glycohydrolase 3	CG -> Symbol
FBgn0085386	CG34357	Gucy2d	Guanylate cyclase 2d	CG -> Symbol
FBgn0085453	CG34424	Mthfs	Methenyltetrahydrofolate synthetase	CG -> Symbol
FBgn0085478	CG34449	Zdhhc8	Zinc finger DHHC-type containing 8	CG -> Symbol
FBgn0028497	CG3530	Mtmr6	Myotubularin related protein 6	CG -> Symbol
FBgn0031238	CG3645	Dus1	Dihydrouridine synthase 1	CG -> Symbol
FBgn0039838	CG3669	CAH6	Carbonic anhydrase 6	CG -> Symbol
FBgn0031227	CG3709	Pus10	Pseudouridine synthase 10	CG -> Symbol
FBgn0031589	CG3714	Naprt	Nicotinate phosphoribosyltransferase	CG -> Symbol
FBgn0031657	CG3756	Polr1C	RNA polymerase I and III subunit C	CG -> Symbol
FBgn0030425	CG3775	Nep6	Neprilysin 6	CG -> Symbol
FBgn0029853	CG3781	Josd	Josephin domain containing	CG -> Symbol
FBgn0036842	CG3797	Ugt316A1	UDP-glycosyltransferase family 316 member A1	CG -> Symbol
FBgn0036838	CG3808	Trmt2a	tRNA methyltransferase 2a	CG -> Symbol
FBgn0037995	CG3809	Adk1	Adenosine kinase 1	CG -> Symbol
FBgn0030421	CG3812	Agpat1	1-Acylglycerol-3-phosphate O-acyltransferase 1	CG -> Symbol
FBgn0031670	CG3887	SelT	Selenoprotein T	CG -> Symbol
FBgn0037788	CG3940	CAH7	Carbonic anhydrase 7	CG -> Symbol
FBgn0031574	CG3964	TTLL4B	Tubulin tyrosine ligase-like 4B	CG -> Symbol
FBgn0035989	CG3967	Atat	alpha-tubulin acetylase	CG -> Symbol
FBgn0037801	CG3999	Gldc	Glycine decarboxylase	CG -> Symbol
FBgn0025629	CG4045	Mettl1	methyltransferase 1, tRNA methylguanosine	CG -> Symbol
FBgn0020312	CG4050	Tmtc3	Transmembrane O-mannosyltransferase targeting cadherins 3	CG -> Symbol
FBgn0029798	CG4078	Rtel1	Regulator of telomere elongation helicase 1	CG -> Symbol
FBgn0037838	CG4089	TTLL15	Tubulin tyrosine ligase-like 15	CG -> Symbol
FBgn0029890	CG4095	Fum2	Fumarase 2	CG -> Symbol
FBgn0029791	CG4096	AdamTS-B	ADAM metallopeptidase with thrombospondin type 1 motif B	CG -> Symbol
FBgn0038302	CG4210	Sat	Spermidine/spermine N1-acetyltransferase	CG -> Symbol
FBgn0259221	CG42321	ATP8A	ATPase 8A	CG -> Symbol
FBgn0260229	CG42503	Mocs2A	Molybdenum cofactor synthesis 2A	CG -> Symbol
FBgn0261931	CG42797	Hecw	Hecw ubiquitin protein ligase	CG -> Symbol
FBgn0036272	CG4300	Sms	Spermine synthase	CG -> Symbol
FBgn0027073	CG4302	Ugt49B1	UDP-glycosyltransferase family 49 member B1	CG -> Symbol
FBgn0262617	CG43143	Nuak	Nuak family kinase	CG -> Symbol
FBgn0263005	CG43313	Chpf	Chondroitin polymerizing factor	CG -> Symbol
FBgn0263025	CG43320	HSPBAP1	HSPB1 associated protein 1	CG -> Symbol
FBgn0263048	CG43343	Gpdh3	Glycerol-3-phosphate dehydrogenase 3	CG -> Symbol
FBgn0038795	CG4335	Tmlh	Trimethyllysine hydroxylase	CG -> Symbol
FBgn0028481	CG4341	Tmtc2	Transmembrane O-mannosyltransferase targeting cadherins 2	CG -> Symbol
FBgn0034661	CG4386	tpr	tracheal-prostasin	CG -> Symbol
FBgn0030431	CG4407	Flad1	Flavin adenine dinucleotide synthetase 1	CG -> Symbol
FBgn0265178	CG44243	Lipt1	Lipoyltransferase 1	CG -> Symbol
FBgn0265187	CG44252	Fatp2	Fatty acid transport protein 2	CG -> Symbol
FBgn0038745	CG4538	ClpX	Caseinolytic protease chaperone subunit	CG -> Symbol
FBgn0038373	CG4546	Argk3	Arginine kinase 3	CG -> Symbol
FBgn0038740	CG4562	Mrp5	Multidrug resistance protein 5	CG -> Symbol
FBgn0025335	CG4585	Cpes	Ceramide phosphoethanolamine synthase	CG -> Symbol
FBgn0035593	CG4603	Yod1	Yod1 deubiquitinase	CG -> Symbol
FBgn0033814	CG4670	Qsox1	Quiescin sulfhydryl oxidase 1	CG -> Symbol
FBgn0037862	CG4706	mAcon2	Mitochondrial aconitase 2	CG -> Symbol
FBgn0036623	CG4729	Agpat3	1-Acylglycerol-3-phosphate O-acyltransferase 3	CG -> Symbol
FBgn0036622	CG4753	Agpat4	1-Acylglycerol-3-phosphate O-acyltransferase 4	CG -> Symbol
FBgn0039013	CG4813	RNF220	ring finger protein 220	CG -> Symbol
FBgn0037996	CG4830	Acsx5	Acyl-CoA synthetase X5	CG -> Symbol
FBgn0034229	CG4847	CtsK2	Cathepsin K2	CG -> Symbol
FBgn0037011	CG4858	Nubp2	NUBP iron-sulfur cluster assembly factor 2	CG -> Symbol
FBgn0032194	CG4901	ath	athos	CG -> Symbol
FBgn0032195	CG4908	Bcs1	Bcs1 chaperone	CG -> Symbol
FBgn0027572	CG5009	Acox1	acyl-CoA oxidase 1	CG -> Symbol
FBgn0036579	CG5027	Tmx3	Thioredoxin-related transmembrane protein 3	CG -> Symbol
FBgn0032222	CG5037	Cox10	Cytochrome c oxidase assembly factor 10	CG -> Symbol
FBgn0038324	CG5038	Tmtc4	Transmembrane O-mannosyltransferase targeting cadherins 4	CG -> Symbol
FBgn0038326	CG5044	Hibch	3-hydroxyisobutyryl-CoA hydrolase	CG -> Symbol
FBgn0032229	CG5045	ClpP	Caseinolytic protease proteolytic subunit	CG -> Symbol
FBgn0035957	CG5144	Argk2	Arginine kinase 2	CG -> Symbol
FBgn0035620	CG5150	Alp9	Alkaline phosphatase 9	CG -> Symbol
FBgn0031907	CG5171	Tpp	Trehalose-6-phosphate phosphatase	CG -> Symbol
FBgn0037891	CG5214	Dlst	Dihydrolipoamide S-succinyltransferase	CG -> Symbol
FBgn0038471	CG5220	Trm7-32	tRNA methyltransferase 7-32	CG -> Symbol
FBgn0038490	CG5285	Smug	Single-strand-selective monofunctional uracil-DNA glycosylase	CG -> Symbol
FBgn0032477	CG5287	Alg7	ALG7 dolichyl-phosphate N-acetylglucosaminephosphotransferase	CG -> Symbol
FBgn0038704	CG5316	Aptx	aprataxin	CG -> Symbol
FBgn0034925	CG5339	Mettl9	Methyltransferase like 9	CG -> Symbol
FBgn0037786	CG5361	Alp13	Alkaline phosphatase 13	CG -> Symbol
FBgn0032228	CG5367	CtsL4	Cathepsin L4	CG -> Symbol
FBgn0038956	CG5379	CAH8	Carbonic anhydrase 8	CG -> Symbol
FBgn0034368	CG5482	zda	zonda	CG -> Symbol
FBgn0039564	CG5527	Nep7	Neprilysin 7	CG -> Symbol
FBgn0036754	CG5589	ais	aramis	CG -> Symbol
FBgn0030612	CG5599	Dbct	Dihydrolipoamide branched chain transacylase E2	CG -> Symbol
FBgn0030839	CG5613	ENGase	Endo-beta-N-acetylglucosaminidase	CG -> Symbol
FBgn0038082	CG5724	Ugt37A2	UDP-glycosyltransferase family 37 member A2	CG -> Symbol
FBgn0034299	CG5757	Dtymk	Deoxythymidylate kinase	CG -> Symbol
FBgn0039207	CG5789	Cftr	CF transmembrane conductance regulator	CG -> Symbol
FBgn0027617	CG5808	Ppil4	Peptidyl-prolyl cis/trans isomerase-like 4	CG -> Symbol
FBgn0036556	CG5830	hzg	herzog	CG -> Symbol
FBgn0038876	CG5919	Idi	Isopentenyl-diphosphate delta isomerase	CG -> Symbol
FBgn0036997	CG5955	Tdh	L-threonine dehydrogenase	CG -> Symbol
FBgn0039501	CG5987	TTLL6B	Tubulin tyrosine ligase-like 6B	CG -> Symbol
FBgn0026576	CG5991	Pisd	Phosphatidylserine decarboxylase	CG -> Symbol
FBgn0038083	CG5999	Ugt37A3	UDP-glycosyltransferase family 37 member A3	CG -> Symbol
FBgn0039421	CG6036	Nil	Nilkantha	CG -> Symbol
FBgn0036183	CG6083	Ar7	Aldose reductase 7	CG -> Symbol
FBgn0086254	CG6084	Ar1	Aldose reductase 1	CG -> Symbol
FBgn0036162	CG6140	Fum3	Fumarase 3	CG -> Symbol
FBgn0033853	CG6145	Nadk1a	NAD kinase 1a	CG -> Symbol
FBgn0032343	CG6201	Idua	alpha-L-iduronidase	CG -> Symbol
FBgn0038321	CG6218	Nagk	N-acetylglucosamine kinase	CG -> Symbol
FBgn0030631	CG6227	Prp5	pre-mRNA processing factor 5	CG -> Symbol
FBgn0038708	CG6255	Scsalpha2	Succinyl-coenzyme A synthetase alpha subunit 2	CG -> Symbol
FBgn0032350	CG6287	Phgdh	Phosphoglycerate dehydrogenase	CG -> Symbol
FBgn0038730	CG6300	Acsx1L	Acyl-CoA synthetase X1 L	CG -> Symbol
FBgn0033874	CG6347	CtsL2	Cathepsin L2	CG -> Symbol
FBgn0263398	CG6364	Uck	Uridine-cytidine kinase	CG -> Symbol
FBgn0029693	CG6379	Cmtr1	Cap methyltransferase 1	CG -> Symbol
FBgn0032430	CG6388	Trm1	tRNA methyltransferase 1	CG -> Symbol
FBgn0032287	CG6415	Gcst	Glycine cleavage system T-protein	CG -> Symbol
FBgn0038886	CG6475	Ugt49B2	UDP-glycosyltransferase family 49 member B2	CG -> Symbol
FBgn0036702	CG6512	Afg3l2	AFG3 like matrix AAA peptidase subunit 2	CG -> Symbol
FBgn0032509	CG6523	Grx3	Glutaredoxin 3	CG -> Symbol
FBgn0033879	CG6543	Echs1	Enoyl-CoA hydratase, short chain 1	CG -> Symbol
FBgn0035911	CG6638	Ivd	Isovaleryl-CoA dehydrogenase	CG -> Symbol
FBgn0038918	CG6690	Qsox3	Quiescin sulfhydryl oxidase 3	CG -> Symbol
FBgn0037901	CG6744	Exd2	Exonuclease 3'-5' domain-containing 2	CG -> Symbol
FBgn0035901	CG6745	Pus7	Pseudouridine synthase 7	CG -> Symbol
FBgn0032394	CG6746	Hacd1	3-hydroxyacyl-CoA dehydratase 1	CG -> Symbol
FBgn0038296	CG6752	Kpc1	Kip1 ubiquitination-promoting complex subunit 1	CG -> Symbol
FBgn0030876	CG6762	Srx	Sulfiredoxin	CG -> Symbol
FBgn0036030	CG6767	Prps	Phosphoribosyl pyrophosphate synthetase	CG -> Symbol
FBgn0036490	CG6888	Prx1	Peroxiredoxin 1	CG -> Symbol
FBgn0029737	CG6903	Hgsnat	Heparan-alpha-glucosaminide N-acetyltransferase	CG -> Symbol
FBgn0036262	CG6910	Miox	Myo-inositol oxygenase	CG -> Symbol
FBgn0037955	CG6950	Kyat	Kynurenine aminotransferase	CG -> Symbol
FBgn0034187	CG6967	Mov10	Mov10 RISC complex RNA helicase	CG -> Symbol
FBgn0038861	CG7009	Trm7-34	tRNA methyltransferase 7-34	CG -> Symbol
FBgn0029722	CG7024	Pdha2	Pyruvate dehydrogenase E1 alpha subunit 2	CG -> Symbol
FBgn0027587	CG7028	Prp4k	Pre-mRNA processing factor 4 kinase	CG -> Symbol
FBgn0032671	CG7200	JMJD4	Jumonji domain containing 4	CG -> Symbol
FBgn0030892	CG7206	Swt1	Swt1 RNA endoribonuclease	CG -> Symbol
FBgn0031730	CG7236	Cdkl	Cyclin dependent kinase-like	CG -> Symbol
FBgn0038272	CG7265	Dph2	Diphthamide biosynthesis 2	CG -> Symbol
FBgn0031713	CG7277	Coq6	Coenzyme Q6	CG -> Symbol
FBgn0030966	CG7280	shop	shopper	CG -> Symbol
FBgn0028848	CG7311	Gpo3	Glycerophosphate oxidase 3	CG -> Symbol
FBgn0036942	CG7328	Khk	Ketohexokinase	CG -> Symbol
FBgn0289579	CG7430	Dld	Dihydrolipoamide dehydrogenase	CG -> Symbol
FBgn0034432	CG7461	Acadvl	Acyl-CoA dehydrogenase very long chain	CG -> Symbol
FBgn0037146	CG7470	P5CS	Delta[1]-pyrroline-5-carboxylate synthase	CG -> Symbol
FBgn0035842	CG7504	Setx	Senataxin	CG -> Symbol
FBgn0036161	CG7551	Khk2	Ketohexokinase 2	CG -> Symbol
FBgn0036142	CG7616	Adck5	aarF domain containing kinase 5	CG -> Symbol
FBgn0038649	CG7718	PGS1	Phosphatidylglycerophosphate synthase 1	CG -> Symbol
FBgn0033038	CG7791	Mipep	Mitochondrial intermediate peptidase	CG -> Symbol
FBgn0032014	CG7840	Pprd	Polyprenal reductase	CG -> Symbol
FBgn0026738	CG7857	Otud6	OTU deubiquitinase 6	CG -> Symbol
FBgn0260468	CG7950	Mia40	Mitochondrial intermembrane space Import and Assembly 40	CG -> Symbol
FBgn0038890	CG7956	sp3	spermathreecae	CG -> Symbol
FBgn0035854	CG8005	Dhps	Deoxyhypusine synthase	CG -> Symbol
FBgn0033392	CG8027	Gnptab	N-acetylglucosamine-1-phosphate transferase subunits alpha and beta	CG -> Symbol
FBgn0037607	CG8036	Tkt	Transketolase	CG -> Symbol
FBgn0033375	CG8078	Ctu1	Cytosolic thiouridylase subunit 1	CG -> Symbol
FBgn0033373	CG8080	Nadk2	NAD kinase 2, mitochondrial	CG -> Symbol
FBgn0033999	CG8093	vaha	vaha	CG -> Symbol
FBgn0030661	CG8105	Alp11	Alkaline phosphatase 11	CG -> Symbol
FBgn0037684	CG8129	Srr	Serine racemase	CG -> Symbol
FBgn0030674	CG8184	HUWE1	HECT, UBA and WWE domain containing E3 ubiquitin protein ligase 1	CG -> Symbol
FBgn0037709	CG8199	Bckdha	Branched chain keto acid dehydrogenase E1 subunit alpha	CG -> Symbol
FBgn0030683	CG8239	Mvd	Mevalonate diphosphate decarboxylase	CG -> Symbol
FBgn0034141	CG8311	Dolk	Dolichol kinase	CG -> Symbol
FBgn0036020	CG8336	Cyp40	Cyclophilin 40	CG -> Symbol
FBgn0286051	CG8368	Rexo5	RNA exonuclease 5	CG -> Symbol
FBgn0037743	CG8412	Alg12	ALG12 alpha-1,6-mannosyltransferase	CG -> Symbol
FBgn0034073	CG8414	Nol9	Nol9 polynucleotide 5'-hydroxyl-kinase	CG -> Symbol
FBgn0037747	CG8481	Naa80	N(alpha)-acetyltransferase 80	CG -> Symbol
FBgn0033915	CG8485	Snrk	SNF related kinase	CG -> Symbol
FBgn0033735	CG8525	Dera	Deoxyribose-phosphate aldolase	CG -> Symbol
FBgn0036897	CG8786	Rnf146	Ring finger protein 146	CG -> Symbol
FBgn0027504	CG8878	bsd	back seat driver	CG -> Symbol
FBgn0030823	CG8918	TTLL1A	Tubulin tyrosine ligase-like 1A	CG -> Symbol
FBgn0030693	CG8974	sordd1	suppression of retinal degeneration disease 1 upon overexpression 1	CG -> Symbol
FBgn0034173	CG9010	Gapdh3	Glyceraldehyde 3 phosphate dehydrogenase 3	CG -> Symbol
FBgn0030793	CG9125	Rai1	Rat1 Interacting Protein 1	CG -> Symbol
FBgn0035203	CG9149	Acat2	Acetyl-CoA acetyltransferase 2	CG -> Symbol
FBgn0030662	CG9220	Chsy	Chondroitin sulfate synthase	CG -> Symbol
FBgn0031784	CG9222	Tssk2	Testis-specific serine/threonine kinase 2	CG -> Symbol
FBgn0034560	CG9235	CAH15	Carbonic anhydrase 15	CG -> Symbol
FBgn0030669	CG9240	Immp1	Inner mitochondrial membrane peptidase subunit 1	CG -> Symbol
FBgn0032923	CG9248	Pld3	Phospholipase D family member 3	CG -> Symbol
FBgn0032922	CG9249	Coq3	Coenzyme Q3	CG -> Symbol
FBgn0032919	CG9253	pths	porthos	CG -> Symbol
FBgn0032524	CG9267	Hacd2	3-hydroxyacyl-CoA dehydratase 2	CG -> Symbol
FBgn0032907	CG9272	Nthl1	Nth-like DNA glycosylase 1	CG -> Symbol
FBgn0032061	CG9314	CatB	Catalase B	CG -> Symbol
FBgn0032881	CG9319	Amacr	Alpha-methylacyl-CoA racemase	CG -> Symbol
FBgn0036446	CG9384	Mgat4a	alpha-1,3-mannosyl-glycoprotein 4-beta-N-acetylglucosaminyltransferase a	CG -> Symbol
FBgn0036451	CG9425	Helz	Helicase with zinc finger	CG -> Symbol
FBgn0033101	CG9436	Ar4	Aldose reductase 4	CG -> Symbol
FBgn0034618	CG9485	Agl	Glycogen debranching enzyme	CG -> Symbol
FBgn0030594	CG9509	fiz	fezzik	CG -> Symbol
FBgn0032076	CG9510	Argl	Argininosuccinate lyase	CG -> Symbol
FBgn0031813	CG9527	Acox3	Acyl-CoA oxidase 3	CG -> Symbol
FBgn0031817	CG9531	HemK1	HemK methyltransferase 1	CG -> Symbol
FBgn0038361	CG9589	Uros2	Uroporphyrinogen III synthase 2	CG -> Symbol
FBgn0037578	CG9601	PNKP	Polynucleotide kinase 3'-phosphatase	CG -> Symbol
FBgn0036857	CG9629	Aldh7A1	Aldehyde dehydrogenase 7 family member A1	CG -> Symbol
FBgn0036856	CG9666	Mettl5	Methyltransferase like 5	CG -> Symbol
FBgn0036663	CG9674	Glts	Glutamate synthase	CG -> Symbol
FBgn0037251	CG9804	Lipt2	Lipoyl(octanoyl) transferase 2	CG -> Symbol
FBgn0037242	CG9855	2025-03-05	-	CG -> Symbol
FBgn0030734	CG9911	ERp44	Endoplasmic reticulum protein 44	CG -> Symbol
FBgn0032467	CG9934	Ube4B	Ubiquitination factor E4B	CG -> Symbol
FBgn0030514	CG9941	Mrgn1	Mahogunin ring finger 1	CG -> Symbol
FBgn0031454	CG9960	HemK2	HemK methyltransferase 2	CG -> Symbol
FBgn0031451	CG9961	Pgk2	Phosphoglycerate kinase 2	CG -> Symbol
FBgn0039594	CG9990	snu	snustorr	CG -> Symbol
FBgn0029502	COQ7	Coq7	Coenzyme Q7	Minor change
FBgn0013770	Cp1	CtsL1	Cathepsin L1	Rename
FBgn0029091	CS-2	Chs2	Chitin synthase 2	Rename
FBgn0266452	CTPsyn	Ctps	CTP synthase	Rename
FBgn0030521	CtsB1	CtsB	Cathepsin B	Minor change
FBgn0028833	Dak1	Cmpk	Cytidine/uridine monophosphate kinase 1	Rename
FBgn0029067	Dd	Ctdnep1	CTD nuclear envelope phosphatase 1	Rename
FBgn0027836	Dgp-1	Gtpbp1	GTP binding protein 1	Rename
FBgn0040212	Dhap-at	Gnpat	Glyceronephosphate O-acyltransferase	Rename
FBgn0262619	DNA-ligI	DNAlig1	DNA ligase 1	Minor change
FBgn0259113	DNApol-alpha180	PolA1	DNA polymerase alpha subunit 1	Rename
FBgn0011762	DNApol-alpha50	Prim1	DNA primase subunit 1	Rename
FBgn0263600	DNApol-delta	PolD1	DNA polymerase delta subunit 1	Rename
FBgn0264326	DNApol-epsilon255	PolE1	DNA polymerase epsilon subunit 1	Rename
FBgn0037141	DNApol-eta	PolH	DNA polymerase eta	Rename
FBgn0037554	DNApol-iota	PolI	DNA polymerase iota	Rename
FBgn0000479	dnc	Pde4	Phosphodiesterase 4	Rename
FBgn0015663	Dot	Ugt36A1	UDP-glycosyltransferase family 36 member A1	Rename
FBgn0262579	Ect4	Sarm	Sterile alpha and Armadillo motif	Rename
FBgn0000566	Eip55E	Cth	Cystathionine gamma-lyase	Rename
FBgn0000565	Eip71CD	MsrA	Methionine sulfoxide reductase A	Rename
FBgn0029175	Ext2	sotv	sister of tout-velu	Rename
FBgn0050502	fa2h	Fa2h	Fatty acid 2-hydroxylase	Minor change
FBgn0267828	Fatp	Fatp1	Fatty acid transport protein 1	Minor change
FBgn0032820	fbp	Fbp	Fructose bisphosphatase	Minor change
FBgn0013269	FK506-bp1	Fkbp39	FK506-binding protein 39kD	Rename
FBgn0013954	FK506-bp2	Fkbp12	FK506-binding protein 12kD	Rename
FBgn0029174	FKBP59	Fkbp59	FK506-binding protein 59kD	Minor change
FBgn0034943	Fmo-1	Fmo1	Flavin-containing monooxygenase 1	Minor change
FBgn0033079	Fmo-2	Fmo2	Flavin-containing monooxygenase 2	Minor change
FBgn0026718	fu12	Agpat2	1-Acylglycerol-3-phosphate O-acyltransferase 2	Rename
FBgn0031463	G6P	G6p	Glucose-6-phosphatase	Minor change
FBgn0034025	GalNAc-T1	Pgant1	Polypeptide N-Acetylgalactosaminyltransferase 1	Rename
FBgn0030930	GalNAc-T2	Pgant7	Polypeptide N-Acetylgalactosaminyltransferase 7	Rename
FBgn0037551	Gie	Arl8	ADP ribosylation factor-like 8	Rename
FBgn0260817	gkt	Tdp1	Tyrosyl-DNA phosphodiesterase 1	Rename
FBgn0067102	GlcT-1	GlcT	Glucosylceramide synthase	Minor change
FBgn0261625	GLS	Gls	Glutaminase	Minor change
FBgn0265191	Glycogenin	Gyg	Glycogenin	Minor change
FBgn0266064	GlyS	Glys	Glycogen synthase	Minor change
FBgn0037442	godzilla	gzl	godzilla E3 ubiquitin protein ligase	Minor change
FBgn0001128	Gpdh	Gpdh1	Glycerol-3-phosphate dehydrogenase 1	Minor change
FBgn0022160	Gpo-1	Gpo1	Glycerophosphate oxidase 1	Minor change
FBgn0030882	GSS	Gss1	Glutathione synthetase 1	Minor change
FBgn0010391	Gtp-bp	SrpRalpha	Signal recognition particle receptor alpha	Rename
FBgn0286508	Had	Had1	beta Hydroxy acid dehydrogenase 1	Minor change
FBgn0042710	Hex-t2	Hex-T	Hexokinase testis	Rename
FBgn0040211	hgo	Hgd	Homogentisate 1,2-dioxygenase	Rename
FBgn0001565	Hlc	Ddx56	DEAD-box helicase 56	Rename
FBgn0026418	Hsc70Cb	Hsp110	Heat shock protein 110	Rename
FBgn0001258	ImpL3	Ldh	Lactate dehydrogenase	Rename
FBgn0040309	Jafrac1	Prx2	Peroxiredoxin 2	Rename
FBgn0040308	Jafrac2	Prx4	Peroxiredoxin 4	Rename
FBgn0037703	JHDM2	Kdm3	Lysine demethylase 3	Rename
FBgn0028426	JhI-1	RNaseZ	Ribonuclease Z	Rename
FBgn0266282	jnj	SMC6	Structural maintenance of chromosomes 6	Rename
FBgn0261955	kdn	Cs1	Citrate synthase 1	Rename
FBgn0026713	l(1)G0007	Prp16	pre-mRNA processing factor 16	Rename
FBgn0027291	l(1)G0156	Idh3a	Isocitrate dehydrogenase (NAD+) 3 catalytic subunit alpha	Rename
FBgn0286222	l(1)G0255	Fum1	Fumarase 1	Rename
FBgn0028325	l(1)G0334	Pdha1	Pyruvate dehydrogenase E1 alpha subunit 1	Rename
FBgn0286027	l(2)35Bd	Rnmt	RNA guanine-7 methyltransferase	Rename
FBgn0086447	l(2)37Cg	Polr1D	RNA polymerase I and III subunit D	Rename
FBgn0011297	l(2)not	Alg3	ALG3 alpha-1,3- mannosyltransferase	Rename
FBgn0010786	l(3)02640	Hmbs	Hydroxymethylbilane synthase	Rename
FBgn0263599	l(3)72Ab	Brr2	Brr2 U5 snRNP complex subunit	Rename
FBgn0287585	l(3)77CDf	Pss	Phosphatidylserine synthase	Rename
FBgn0031759	lid	Kdm5	Lysine demethylase 5	Rename
FBgn0286075	lig3	DNAlig3	DNA ligase 3	Rename
FBgn0030506	Lig4	DNAlig4	DNA ligase 4	Rename
FBgn0039387	MCO3	Mco3	Multicopper oxidase 3	Minor change
FBgn0035247	metl	Mettl2	Methyltransferase like 2	Rename
FBgn0039280	Mocs2	Mocs2B	Molybdenum cofactor synthesis 2B	Minor change
FBgn0036905	ms(3)76Ca	Vtld	Viral tegument-like deubiquitinase	Rename
FBgn0261938	mtRNApol	PolrMT	RNA polymerase mitochondrial	Rename
FBgn0283658	muc	Dlat	Dihydrolipoamide S-acetyltransferase	Rename
FBgn0002891	mus205	PolZ1	DNA polymerase zeta subunit 1	Rename
FBgn0002905	mus308	PolQ	DNA polymerase theta	Rename
FBgn0038045	NANS	Nans	N-acetylneuraminic acid synthase	Minor change
FBgn0010352	Nc73EF	Ogdh1	Oxoglutarate dehydrogenase 1	Rename
FBgn0033901	O-fut1	Ofut1	O-fucosyltransferase 1	Minor change
FBgn0027791	O-fut2	Ofut2	O-fucosyltransferase 2	Minor change
FBgn0031717	Oscillin	Gnpda	Glucosamine-6-phosphate deaminase	Rename
FBgn0015360	oxt	Oxt	O-xylosyltransferase	Minor change
FBgn0010247	Parp	Parp1	Poly-(ADP-ribose) polymerase 1	Minor change
FBgn0027580	PCB	Pcb	Pyruvate carboxylase	Minor change
FBgn0003067	Pepck	Pepck1	Phosphoenolpyruvate carboxykinase 1	Minor change
FBgn0031530	pgant2	Pgant2	Polypeptide N-Acetylgalactosaminyltransferase 2	Minor change
FBgn0027558	pgant3	Pgant3	Polypeptide N-Acetylgalactosaminyltransferase 3	Minor change
FBgn0051956	pgant4	Pgant4	Polypeptide N-Acetylgalactosaminyltransferase 4	Minor change
FBgn0031681	pgant5	Pgant5	Polypeptide N-Acetylgalactosaminyltransferase 5	Minor change
FBgn0035375	pgant6	Pgant6	Polypeptide N-Acetylgalactosaminyltransferase 6	Minor change
FBgn0036529	pgant8	Pgant8	Polypeptide N-Acetylgalactosaminyltransferase 8	Minor change
FBgn0014869	Pglym78	Pgam1	Phosphoglycerate mutase 1	Rename
FBgn0011270	Pglym87	Pgam2	Phosphoglycerate mutase 2	Rename
FBgn0003076	Pgm	Pgm1	Phosphoglucomutase 1	Minor change
FBgn0035438	PHGPx	Gtpx	Glutathione peroxidase homolog with thioredoxin peroxidase activity	Rename
FBgn0033377	Pmm45A	Pgm2a	Phosphoglucomutase 2a	Rename
FBgn0031069	Pmp70	Abcd3	ATP binding cassette subfamily D member 3	Rename
FBgn0011474	PR-Set7	Set8	SET domain containing 8	Rename
FBgn0035590	Prpk	Tcs5	Threonyl-carbamoyl synthesis 5	Rename
FBgn0033520	Prx2540-1	Prx6b	Peroxiredoxin 6b	Rename
FBgn0033518	Prx2540-2	Prx6c	Peroxiredoxin 6c	Rename
FBgn0031479	Prx6005	Prx6a	Peroxiredoxin 6a	Rename
FBgn0038948	PSR	JMJD6	Jumonji domain containing 6	Rename
FBgn0038811	PUS1	Pus1	Pseudouridine synthase 1	Minor change
FBgn0267385	PyK	Pyk	Pyruvate kinase	Minor change
FBgn0039013	RNF220	Rnf220	Ring finger protein 220	Minor change
FBgn0039218	Rpb10	Polr2L	RNA polymerase II, I and III subunit L	Rename
FBgn0032634	Rpb11	Polr2J	RNA polymerase II subunit J	Rename
FBgn0262954	Rpb12	Polr2K	RNA polymerase II, I and III subunit K	Rename
FBgn0033571	Rpb5	Polr2E	RNA polymerase II, I and III subunit E	Rename
FBgn0037121	Rpb8	Polr2H	RNA polymerase II, I and III subunit H	Rename
FBgn0019938	RpI1	Polr1A	RNA polymerase I subunit A	Rename
FBgn0038903	RpI12	Polr1H	RNA polymerase I subunit H	Rename
FBgn0003278	RpI135	Polr1B	RNA polymerase I subunit B	Rename
FBgn0262955	RpII140	Polr2B	RNA polymerase II subunit B	Rename
FBgn0004855	RpII15	Polr2I	RNA polymerase II subunit I	Rename
FBgn0003275	RpII18	Polr2F	RNA polymerase II, I and III subunit F	Rename
FBgn0003277	RpII215	Polr2A	RNA polymerase II subunit A	Rename
FBgn0026373	RpII33	Polr2C	RNA polymerase II subunit C	Rename
FBgn0004463	RpIII128	Polr3B	RNA polymerase III subunit B	Rename
FBgn0003301	rut	Adcy1	Adenylate cyclase 1	Rename
FBgn0005278	Sam-S	Sams	S-adenosylmethionine synthetase	Minor change
FBgn0035471	Sc2	Tecr	Trans-2,3-enoyl-CoA reductase	Rename
FBgn0035298	SCOT	Scot	Succinyl-CoA:3-ketoacid CoA transferase	Minor change
FBgn0004888	Scsalpha	Scsalpha1	Succinyl-coenzyme A synthetase alpha subunit 1	Minor change
FBgn0263873	sick	Nav	Neuron navigator	Rename
FBgn0037643	skap	ScsbetaA	Succinyl-coenzyme A synthetase beta subunit, ADP-forming	Rename
FBgn0024289	Sodh-1	Sord1	Sorbitol dehydrogenase 1	Rename
FBgn0022359	Sodh-2	Sord2	Sorbitol dehydrogenase 2	Rename
FBgn0034371	SP2637	Ntan1	N-terminal amidohydrolase 1	Rename
FBgn0014031	Spat	Agxt	Alanine-glyoxylate aminotransferase	Rename
FBgn0035050	ST6Gal	SiaT	Sialyltransferase	Rename
FBgn0036336	ste14	Icmt	Isoprenylcysteine carboxyl methyltransferase	Rename
FBgn0004465	Su(P)	mPges2	microsomal Prostaglandin E synthase 2	Rename
FBgn0029118	Sucb	ScsbetaG	Succinyl-coenzyme A synthetase beta subunit, GDP-forming	Rename
FBgn0004406	tam	PolG1	DNA polymerase gamma subunit 1	Rename
FBgn0086674	Tango13	Tpst	Tyrosylprotein sulfotransferase	Rename
FBgn0026869	Thd1	Tdg	Thymine DNA glycosylase	Rename
FBgn0283659	THG	Thg	tRNA-histidine guanylyltransferase	Minor change
FBgn0025352	Thiolase	Mtpbeta	Mitochondrial trifunctional protein beta subunit	Rename
FBgn0021796	Tor	mTor	mechanistic Target of rapamycin	Rename
FBgn0020653	Trxr-1	Trxr1	Thioredoxin reductase 1	Minor change
FBgn0037170	Trxr-2	Trxr2	Thioredoxin reductase 2	Minor change
FBgn0032054	Uba4	Mocs3	Molybdenum cofactor synthesis 3	Rename
FBgn0026315	Ugt35a	Ugt35A1	UDP-glycosyltransferase family 35 member A1	Rename
FBgn0026314	Ugt35b	Ugt35B1	UDP-glycosyltransferase family 35 member B1	Rename
FBgn0040262	Ugt36Ba	Ugt37C2	UDP-glycosyltransferase family 37 member C2	Rename
FBgn0040261	Ugt36Bb	Ugt37E1	UDP-glycosyltransferase family 37 member E1	Rename
FBgn0040260	Ugt36Bc	Ugt37D1	UDP-glycosyltransferase family 37 member D1	Rename
FBgn0026756	Ugt37a1	Ugt37A1	UDP-glycosyltransferase family 37 member A1	Rename
FBgn0026755	Ugt37b1	Ugt37B1	UDP-glycosyltransferase family 37 member B1	Rename
FBgn0026754	Ugt37c1	Ugt37C1	UDP-glycosyltransferase family 37 member C1	Rename
FBgn0040091	Ugt58Fa	Ugt317A1	UDP-glycosyltransferase family 317 member A1	Rename
FBgn0040259	Ugt86Da	Ugt302C1	UDP-glycosyltransferase family 302 member C1	Rename
FBgn0040257	Ugt86Dc	Ugt302E1	UDP-glycosyltransferase family 302 member E1	Rename
FBgn0040256	Ugt86Dd	Ugt35C1	UDP-glycosyltransferase family 35 member C1	Rename
FBgn0040255	Ugt86De	Ugt35E2	UDP-glycosyltransferase family 35 member E2	Rename
FBgn0040253	Ugt86Dg	Ugt35E1	UDP-glycosyltransferase family 35 member E1	Rename
FBgn0040252	Ugt86Dh	Ugt303A1	UDP-glycosyltransferase family 303 member A1	Rename
FBgn0040251	Ugt86Di	Ugt302K1	UDP-glycosyltransferase family 302 member K1	Rename
FBgn0040250	Ugt86Dj	Ugt304A1	UDP-glycosyltransferase family 304 member A1	Rename
FBgn0033428	Updo	Urod	Uroporphyrinogen decarboxylase	Rename
FBgn0040064	yip2	Acaa	Acetyl-CoA acyltransferase	Rename
FBgn0004057	Zw	G6pd	Glucose-6-phosphate dehydrogenase	Rename
